# Supplementary material for: PARMAP: A Pan-Genome-Based Computational Framework for Predicting Antimicrobial Resistance
Source: Front Microbiol. 2020 Oct 22;11:578795. doi: 10.3389/fmicb.2020.578795 (PMC7642336; doi:10.3389/fmicb.2020.578795)
Supplement: Supplementary file 2 [file Data_Sheet_2.ZIP]

Archive with 1 entries (1 files):
- supplementary file 1.fasta
