# Supplementary material for: PARMAP: A Pan-Genome-Based Computational Framework for Predicting Antimicrobial Resistance
Source: Front Microbiol. 2020 Oct 22;11:578795. doi: 10.3389/fmicb.2020.578795 (PMC7642336; doi:10.3389/fmicb.2020.578795)
Supplement: Supplementary file 3 [file Data_Sheet_3.ZIP]

Archive with 7 entries (7 files):
- supplementary table 7.xlsx
- supplementary table 1.xlsx
- supplementary table 2.xlsx
- supplementary table 3.xlsx
- supplementary table 4.xlsx
- supplementary table 5.xlsx
- supplementary table 6.xlsx
