# Supplementary material for: PARMAP: A Pan-Genome-Based Computational Framework for Predicting Antimicrobial Resistance
Source: Front Microbiol. 2020 Oct 22;11:578795. doi: 10.3389/fmicb.2020.578795 (PMC7642336; doi:10.3389/fmicb.2020.578795)
Supplement: Supplementary file 3 [file Data_Sheet_3.ZIP › supplementary table 7.xlsx]

## Sheet: Sheet1
Table S7: Gene alleles associated with AMR of streptomycin in M.tub
Gene allele	1	14	15	17	0	10	11	12	13	16	18	19	2	20	21	22	23	24	3	4	5	6	7	8	9	AMRS
Cluster10002_fig|1267361.3.peg.1704	0	0	0	0.69	0	0	0	0	0.13	0	0	0	0	0.78	0	0	0	0	0	0	0	0.06	0	0	0	0.94
Cluster10006_fig|1267357.3.peg.948	0	0	0	1	0	0	0	0	0.13	0	0	0	0	1	0	0	0	0	0	0	0	0.05	0	0	0	0.95
Cluster10015_fig|1295799.3.peg.2242	0	0	0.68	0	0	0	0	0	0.11	0	0	0	0	0	0	0	0	0	0	0	0	0.18	0	0	0	1
Cluster1002_fig|1267356.3.peg.1203	1	0	0	0	0	0	0	0	0.21	0	0	0	0	0	0	0	0	0	0	0	0	0.1	0	0	0	1
Cluster10051_fig|1295771.3.peg.3190	0	0.91	0.06	0	0.22	0.02	0	0.35	0	0	0	0.04	0	0	0	0	0	0	0	0	0.27	0.02	0.02	0	0.15	0.98
Cluster10051_fig|1354155.3.peg.468	0	0.94	0.03	0	0.2	0.02	0	0.3	0	0	0	0	0.07	0	0	0	0	0	0.03	0	0.35	0	0.04	0.02	0.2	0.98
Cluster1012_fig|1267355.3.peg.2916	0	0.97	0	0	0.58	0	0.26	0.65	0	0	0	0	0	0	0	0	0	0	0.1	0	0.08	0	0	0	0.26	0.95
Cluster10148_fig|1267356.3.peg.540	0.82	0	0	0	0	0.71	0	0	0.16	0	0.62	0	0	0	0	0	0	0	0	0.02	0	0.06	0	0	0	0.93
Cluster1015_fig|1267357.3.peg.4153	0	0	0	0.79	0	0	0	0	0.03	0	0	0	0	0	0	0	0	0	0	0	0	0.02	0	0	0	1
Cluster101_fig|1267357.3.peg.1963	0	0	0	1	0	0	0	0	0.13	0	0	0	0	1	0	0	0	0	0	0	0	0.05	0	0	0	0.95
Cluster10242_fig|1295799.3.peg.1600	0	0	0.97	0	0	0	0	0	0.05	0	0	0	0	0	0	0	0	0	0	0	0	0.16	0	0	0	1
Cluster1026_fig|1267357.3.peg.2442	0	0	0	1	0	0	0	0	0.13	0	0	0	0	1	0	0	0	0	0	0	0	0.05	0	0	0	0.95
Cluster10293_fig|1267356.3.peg.1582	0.9	0	0	0	0	0.96	0	0	0	0	0.9	0	0	0	0	0	0	0	0	0	0	0.23	0	0	0	0.9
Cluster10329_fig|1267356.3.peg.850	1	0	0	0	0	0.62	0	0	0.21	0	0	0	0	0	0	0	0	0	0	0	0	0.19	0	0	0	0.98
Cluster1032_fig|1267356.3.peg.3253	0.73	0	0	0.48	0	0.36	0	0	0.24	0	0.66	0	0	0.48	0	0	0	0	0	0.27	0	0.1	0	0	0	0.92
Cluster10330_fig|1423442.3.peg.1278	0	1	0	0	0	0	0	0.23	0	0	0	0	0	0	0	0	0	0	0.06	0	0.16	0	0	0	0.24	0.99
Cluster10369_fig|1295799.3.peg.1779	0	0	1	0	0	0	0	0	0.05	0	0	0	0	0	0	0	0	0	0	0	0	0.16	0	0	0	1
Cluster10399_fig|1295727.3.peg.3592	0	0.71	0	0	0.4	0	0.05	0.3	0	0	0	0	0	0	0	0	0	0	0.03	0	0.33	0	0	0	0.24	0.96
Cluster103_fig|1267356.3.peg.2217	1	0	0	0	0	0	0	0	0.21	0	0	0	0	0	0	0	0	0	0	0	0	0.1	0	0	0	1
Cluster10464_fig|1267356.3.peg.799	1	0	0	0	0	0.96	0	0	0.21	0	0	0	0	0	0	0	0	0	0	0	0	0.24	0	0	0	0.95
Cluster1057_fig|1295799.3.peg.712	0	0	0.61	0	0	0	0	0	0.05	0	0	0	0	0	0	0	0	0	0	0	0	0.1	0	0	0	1
Cluster1062_fig|1267355.3.peg.3862	0.67	0.24	0.13	0.14	0.2	0.27	0.19	0.05	0.03	0.03	0.14	0.19	0.06	0.17	0.26	0.11	0	0.07	0.25	0.2	0.29	0	0.08	0.21	0	0.94
Cluster10644_fig|1267357.3.peg.106	0	0	0	0.97	0	0	0	0	0.05	0.07	0	0	0	0	0	0	0	0.87	0	0	0	0.03	0	0	0	0.96
Cluster1065_fig|1267357.3.peg.110	0	0	0.68	0.93	0	0	0	0	0.42	0.24	0	0.74	0	0.61	0.05	0	0	0	0.01	0.61	0	0.52	0	0	0	0.9
Cluster10671_fig|1267357.3.peg.798	0	0	0	1	0	0	0	0	0.13	0	0	0	0	1	0	0	0	0	0	0	0	0.05	0	0	0	0.95
Cluster1070_fig|1267361.3.peg.2576	0	0	0	0.97	0	0	0	0	0	0	0	0	0	0.74	0	0	0	0	0	0	0	0.06	0	0	0	0.97
Cluster1073_fig|1295799.3.peg.4318	0	0	0.94	0	0	0	0	0	0.11	0	0	0	0	0	0	0	0	0	0	0	0	0.15	0	0	0	1
Cluster1076_fig|1267356.3.peg.2151	0.99	0	0	0	0	0.09	0	0	0.21	0	0	0	0	0	0	0	0	0	0	0	0	0.02	0	0	0	1
Cluster1076_fig|1295799.3.peg.27	0	0	0.9	0	0	0	0	0	0.05	0	0	0	0	0	0	0	0	0	0	0	0	0	0	0	0	1
Cluster10795_fig|1267357.3.peg.3021	0	0	0	0.79	0	0	0	0	0.03	0	0	0	0	0	0	0	0	0	0	0	0	0.02	0	0	0	1
Cluster1079_fig|1267356.3.peg.2042	1	0	0	0	0	0	0	0	0.21	0	0	0	0	0	0	0	0	0	0	0	0	0.1	0	0	0	1
Cluster1079_fig|1427243.3.peg.2404	0	0	0.61	0	0	0	0	0	0.05	0	0	0	0	0	0	0	0	0	0	0	0	0.15	0	0	0	1
Cluster10801_fig|1295771.3.peg.3192	0	0.91	0.1	0	0.2	0.04	0	0.35	0	0	0	0.04	0	0	0	0	0	0	0	0	0.33	0.02	0.02	0	0.17	0.98
Cluster1087_fig|1267356.3.peg.2495	0.8	0	0	0	0	0	0	0	0.21	0	0	0	0	0	0	0	0	0	0	0	0	0.1	0	0	0	1
Cluster10924_fig|1267356.3.peg.1360	1	0	0	0	0	0	0	0	0.21	0	0	0	0	0	0	0	0	0	0	0	0	0.1	0	0	0	1
Cluster10992_fig|1267361.3.peg.4245	0	0	0	0.66	0	0	0	0	0.16	0	0	0	0	0.57	0	0	0	0	0	0	0	0.05	0	0	0	0.96
Cluster10995_fig|1295799.3.peg.1596	0	0	1	0	0	0	0	0	0.11	0	0	0	0	0	0	0	0	0	0	0	0	0.19	0	0	0	1
Cluster10_fig|1267356.3.peg.449	0.91	0	0	0	0	0.36	0	0	0.18	0	0.34	0	0	0	0.05	0	0	0	0	0.05	0	0.11	0	0	0	0.98
Cluster1107_fig|1267356.3.peg.2119	0.75	0	0	0	0	0.16	0	0	0.11	0	0	0	0	0	0	0	0	0	0	0	0	0.03	0	0	0	1
Cluster11093_fig|1295799.3.peg.1872	0	0	1	0	0	0	0	0	0.11	0	0	0	0	0	0	0	0	0	0	0	0	0.19	0	0	0	1
Cluster11097_fig|1267356.3.peg.2490	1	0	0	0	0	0.36	0	0	0.21	0	0.93	0	0	0	0	0	0	0	0	0	0	0.16	0	0	0	0.95
Cluster110_fig|1267357.3.peg.749	0	0	0	0.79	0	0	0	0	0.03	0	0	0	0	0	0	0	0	0	0	0.03	0	0.02	0	0	0	1
Cluster110_fig|1427177.3.peg.3447	0	0.74	0	0	0	0	0	0.12	0	0	0	0	0	0	0	0	0	0	0	0	0	0	0	0	0.04	1
Cluster1111_fig|1427243.3.peg.2575	0	0	0.61	0	0	0	0	0	0.05	0	0	0	0	0	0	0	0	0	0	0	0	0.15	0	0	0	1
Cluster11129_fig|1267357.3.peg.1041	0	0	0	1	0	0	0	0	0.13	0	0	0	0	1	0	0	0	0	0	0	0	0.05	0	0	0	0.95
Cluster11133_fig|1267355.3.peg.2629	0	0.94	0	0	0.72	0	0	0.6	0	0	0	0	0	0	0	0	0	0	0.09	0	0.75	0	0	0	0.46	0.91
Cluster1114_fig|1423442.3.peg.1706	0	1	0	0	0	0	0	0.23	0	0	0	0	0	0	0	0	0	0	0.06	0	0.13	0	0	0	0.22	0.99
Cluster11280_fig|1295799.3.peg.2245	0	0	0.77	0	0	0	0	0	0.08	0	0	0	0	0	0	0	0	0	0.01	0	0	0.16	0	0	0	1
Cluster1134_fig|1267357.3.peg.3527	0	0	0	1	0	0	0	0	0.16	0	0	0	0	1	0	0	0	0	0	0	0	0.06	0	0	0	0.95
Cluster11356_fig|1295791.3.peg.2320	0.01	0	0.81	0.03	0	0.02	0	0	0.16	0.21	0.03	0.56	0.01	0	0	0.05	0	0.2	0	0.02	0.05	0.24	0.02	0.06	0.02	0.96
Cluster1135_fig|1295799.3.peg.1601	0	0	1	0	0	0	0	0	0.11	0	0	0	0	0	0	0	0	0	0	0	0	0.19	0	0	0	1
Cluster1144_fig|1267357.3.peg.471	0	0	0	1	0	0	0	0	0.13	0	0	0	0	1	0	0	0	0	0	0	0	0.03	0	0	0	0.95
Cluster1145_fig|1427177.3.peg.2798	0	0.74	0	0	0	0	0	0.12	0	0	0	0	0	0	0	0	0	0	0	0	0	0	0	0	0.04	1
Cluster11466_fig|1400884.3.peg.3060	0	0.71	0	0	0	0	0	0.07	0.03	0	0	0	0	0	0	0	0	0	0	0	0	0	0	0	0	1
Cluster1146_fig|1267357.3.peg.3306	0	0	0	0.76	0	0	0	0	0.03	0	0	0	0	0	0	0	0	0	0	0	0	0.02	0	0	0	1
Cluster1146_fig|1295807.3.peg.2465	0	0.85	0	0	0.22	0	0	0.33	0	0	0	0	0	0	0	0	0	0	0.03	0	0	0	0	0	0.15	0.99
Cluster11534_fig|1267356.3.peg.2998	1	0	0	0	0	0.98	0	0	0.21	0	1	0	0	0	0	0	0	0	0	0	0	0.26	0	0	0	0.9
Cluster1153_fig|1267361.3.peg.4030	0	0	0	0.66	0	0	0	0	0.03	0	0	0	0	0.87	0	0	0	0	0	0	0	0.02	0	0	0	0.92
Cluster1164_fig|1267357.3.peg.2982	0	0	0	0.9	0	0	0	0	0.16	0	0	0	0	0.87	0	0	0	0	0	0	0	0.06	0	0	0	0.95
Cluster11655_fig|1267356.3.peg.2081	1	0	0	0	0	1	0	0	0.21	0	1	0	0	0	0	0	0	0	0	0	0	0.27	0	0	0	0.9
Cluster1169_fig|1267356.3.peg.2540	1	0	0	0	0	1	0	0	0.21	0	1	0	0	0	0	0	0	0	0	0	0	0.24	0	0	0	0.9
Cluster116_fig|1267362.3.peg.2908	0.6	0	0	0	0	0	0	0	0.21	0	0	0	0	0	0	0	0	0	0	0	0	0.06	0	0	0	0.99
Cluster116_fig|1427177.3.peg.1026	0	0.71	0	0	0.13	0.02	0	0.2	0	0	0	0	0	0	0	0	0	0	0	0	0	0	0	0	0.04	0.99
Cluster1175_fig|1267356.3.peg.3593	0.96	0	0	0	0	0.84	0	0	0.21	0	0.93	0	0	0	0	0	0	0	0	0	0	0.26	0	0	0	0.91
Cluster11824_fig|1427243.3.peg.4159	0	0	0.61	0	0	0	0	0	0.05	0	0	0	0.01	0	0	0	0	0	0	0.02	0	0.15	0	0	0	1
Cluster1183_fig|1267356.3.peg.1040	1	0	0	0	0	0	0	0	0.21	0	0	0	0	0	0	0	0	0	0	0	0	0.1	0	0	0	1
Cluster11864_fig|1267357.3.peg.750	0	0	0	0.79	0	0	0	0	0.03	0	0	0	0	0	0	0	0	0	0	0	0	0	0	0	0	1
Cluster11940_fig|1267356.3.peg.1657	0.62	0	0	0	0	0	0	0	0.13	0	0	0	0	0	0	0	0	0	0	0	0	0.05	0	0	0	1
Cluster11950_fig|1295751.3.peg.3052	0	0.74	0	0	0	0	0	0.12	0.05	0.41	0	0	0	0	0	0	0	0	0	0	0	0.05	0	0	0.04	0.98
Cluster11966_fig|1267357.3.peg.3307	0	0	0	1	0	0	0	0	0.08	0	0	0	0	0	0	0	0	0	0.03	0	0.02	0.02	0	0	0	1
Cluster1196_fig|1267357.3.peg.1374	0	0	0	1	0	0	0	0	0.13	0	0	0	0	0.7	0	0	0	0	0	0	0	0.05	0	0	0	0.98
Cluster1199_fig|1295799.3.peg.3417	0	0	1	0	0	0	0	0	0.11	0	0	0	0	0	0	0	0	0	0	0	0	0.19	0	0	0	1
Cluster11_fig|1267358.3.peg.390	0	0.82	0	0	0.39	0	0	0.33	0	0	0	0	0	0	0	0	0	0	0.24	0	0.08	0	0	0	0.3	0.97
Cluster12047_fig|1267356.3.peg.3164	1	0	0	0	0.02	0	0	0.03	0.21	0.03	0	0	0	0	0	0.05	0	0	0.03	0	0.06	0.1	0	0	0.02	1
Cluster12058_fig|1267361.3.peg.652	0.09	0.97	0.06	0.72	0.54	0.16	0.24	0.55	0.32	0.14	0.28	0.37	0.16	0.52	0.16	0	0.35	0.13	0.22	0.33	0	0.11	0.24	0.27	0.17	0.91
Cluster1209_fig|1267356.3.peg.2251	1	0	0	0	0	0	0	0	0.11	0	0	0	0	0	0	0	0	0	0	0	0	0.1	0	0	0	1
Cluster1214_fig|1267356.3.peg.2629	1	0	0	0	0	0	0	0	0.21	0	0	0	0	0	0	0	0	0	0	0	0	0.1	0	0	0	1
Cluster12158_fig|1295799.3.peg.719	0	0	1	0	0	0	0	0	0.11	0	0	0	0	0	0	0	0	0	0	0	0	0.19	0	0	0	1
Cluster12164_fig|1267357.3.peg.1753	0.01	0	0	0.79	0.03	0.02	0	0	0.11	0	0	0	0	0.04	0	0	0	0	0	0.02	0	0.03	0.02	0	0	1
Cluster12169_fig|1267356.3.peg.3503	1	0	0	0	0	1	0	0	0.21	0	1	0	0	0	0	0	0	0	0	0	0	0.27	0	0	0	0.9
Cluster12181_fig|1267357.3.peg.2960	0.65	0.41	0.03	0.17	0.23	0.16	0.24	0.17	0.37	0.07	0.28	0.07	0.1	0.09	0.26	0	0.06	0.27	0.06	0.08	0.19	0.21	0.2	0.27	0.2	0.91
Cluster12185_fig|1267364.3.peg.67	0.05	0.62	0.13	0.03	0.36	0.02	0.21	0.38	0.11	0.03	0.17	0.11	0.11	0.13	0.11	0.05	0.06	0.47	0.1	0.14	0.05	0.06	0.04	0.15	0.13	0.91
Cluster1225_fig|1267356.3.peg.1344	1	0	0	0	0	0.98	0	0	0.21	0	1	0	0	0	0	0	0	0	0	0	0	0.27	0	0	0	0.9
Cluster12299_fig|1267357.3.peg.2232	0	0	0	1	0	0	0	0	0.13	0	0	0	0	0.7	0	0	0	0	0	0	0	0.05	0	0	0	0.98
Cluster12305_fig|1267361.3.peg.44	0	0	0.71	0	0	0	0	0	0.16	0.21	0	0.74	0.07	0.65	0	0.05	0	0	0	0.05	0	0.23	0.02	0	0	0.9
Cluster1230_fig|1267357.3.peg.2373	0	0	0	0.86	0	0	0	0	0	0	0	0	0	0.91	0	0	0	0	0	0	0	0	0	0	0	0.95
Cluster1234_fig|1267357.3.peg.848	0	0	0	0.72	0	0	0	0	0.03	0	0	0	0	0	0	0	0	0	0	0	0	0.02	0	0	0	1
Cluster1237_fig|1267356.3.peg.2725	1	0	0	0	0	0.82	0	0	0.21	0	1	0	0	0	0	0	0	0	0	0	0	0.24	0	0.02	0	0.92
Cluster12430_fig|1267358.3.peg.1011	0.22	0.94	0.1	0.24	0.48	0.36	0.43	0.38	0.24	0.24	0.07	0.19	0.04	0.22	0	0.21	0.29	0	0.24	0.38	0.03	0.31	0.04	0.25	0.37	0.92
Cluster12482_fig|1427245.3.peg.3515	0	0	0.65	0	0	0	0	0	0.03	0	0	0	0	0	0	0	0	0	0	0	0	0.13	0	0	0	1
Cluster124_fig|1267356.3.peg.3045	1	0	0	0	0	0.62	0	0	0.21	0	0	0	0	0	0	0	0	0	0	0	0	0.18	0	0	0	0.98
Cluster1252_fig|1427177.3.peg.2644	0	0.71	0	0	0	0	0	0	0	0	0	0	0	0	0	0	0	0	0	0	0.02	0	0	0	0.07	1
Cluster1268_fig|1295771.3.peg.3468	0	0	0.87	0	0	0	0.95	0.25	0.11	0	0	0	0	0	0	0	0	0	0.27	0	0.16	0.19	0	0	0.24	0.93
Cluster126_fig|1267356.3.peg.369	0.96	0	0	0	0	0	0	0	0.18	0	0	0	0	0	0	0	0	0	0	0	0	0.08	0	0	0	1
Cluster126_fig|1423442.3.peg.758	0	0.91	0	0	0	0	0	0.2	0	0	0	0	0	0	0	0	0	0	0.03	0	0	0	0	0	0.11	1
Cluster127_fig|1267355.3.peg.3826	0.78	0.65	0	0.28	0.51	0.36	0.24	0.4	0.24	0.03	0.38	0	0.33	0.22	0.11	0	0	0.27	0.25	0.09	0	0.13	0.2	0	0.11	0.91
Cluster1288_fig|1267356.3.peg.3873	1	0	0	0	0	0.96	0	0	0.18	0	1	0	0	0	0	0	0	0	0	0	0	0.26	0	0	0	0.9
Cluster1292_fig|1267357.3.peg.1835	0	0	0	0.97	0	0	0	0	0.11	0	0	0	0	1	0	0	0	0	0	0	0.02	0.05	0	0	0	0.95
Cluster1297_fig|1267356.3.peg.1008	1	0	0	0	0	0.6	0	0	0.21	0	0	0	0	0	0	0	0	0	0	0	0	0.19	0	0	0	0.98
Cluster12_fig|1267355.3.peg.339	0	0.97	0	0	0.82	0	0	0.55	0	0	0	0.04	0	0	0	0	0	0	0.75	0	0.25	0	0	0	0.54	0.9
Cluster12_fig|1267356.3.peg.396	0.9	0	0	0	0	0	0	0	0.16	0	0	0	0	0	0	0	0	0	0	0	0	0.06	0	0	0	1
Cluster12_fig|1267357.3.peg.351	0	0	0	0.93	0	0.2	0	0	0.24	0	0.14	0	0	0.65	0.53	0	0	0	0	0.67	0	0.24	0	0	0	0.93
Cluster1324_fig|1267355.3.peg.974	0.7	0.53	0.52	0	0.25	0.11	0.07	0	0	0.14	0.31	0.26	0.02	0	0.05	0.05	0.06	0	0.19	0.14	0.27	0.37	0.02	0.08	0.26	0.94
Cluster1324_fig|1295726.3.peg.1271	0	0.71	0	0	0.26	0	0	0.25	0	0	0	0	0	0	0	0	0	0	0.01	0	0.3	0	0	0	0.07	0.98
Cluster1327_fig|1267356.3.peg.3353	0.73	0	0.03	0	0	0.22	0	0	0.18	0	0	0	0	0.04	0	0	0	0	0	0	0	0.11	0	0	0	0.99
Cluster1327_fig|1295726.3.peg.1086	0	0.88	0	0	0.56	0	0	0.47	0	0	0	0	0	0	0	0	0	0	0.06	0	0.02	0	0	0	0.26	0.96
Cluster1328_fig|1423442.3.peg.3155	0	0.88	0	0	0	0	0	0.23	0	0	0	0	0	0	0	0	0	0	0.03	0	0.13	0	0	0	0.24	0.99
Cluster1332_fig|1267356.3.peg.3612	1	0	0	0	0	0.6	0	0	0.21	0	0	0	0	0	0	0	0	0	0	0	0	0.18	0	0	0	0.98
Cluster1332_fig|1427243.3.peg.3552	0	0	0.74	0	0	0	0	0	0.05	0	0	0	0	0	0	0	0	0	0	0	0	0.1	0	0	0	1
Cluster1337_fig|1267356.3.peg.3907	0.6	0	0.23	0.28	0	0.18	0	0	0.13	0.07	0.41	0.11	0	0.13	0.16	0.16	0	0	0	0.06	0	0	0	0	0	0.96
Cluster133_fig|1267356.3.peg.1195	1	0	0	0	0	1	0	0	0.21	0	1	0	0	0	0	0	0	0	0	0	0	0.27	0	0	0	0.9
Cluster1340_fig|1267356.3.peg.828	1	0	0	0	0	0.98	0	0	0.21	0	1	0	0	0	0	0	0	0	0	0	0	0.27	0	0	0	0.9
Cluster1340_fig|1295799.3.peg.1553	0	0	0.97	0	0	0	0	0	0.11	0	0	0	0	0	0	0	0	0	0	0	0	0.19	0	0	0	1
Cluster1341_fig|1295807.3.peg.1942	0	1	0	0	0.43	0	0	0.45	0	0	0	0	0	0	0	0	0	0	0.46	0	0.54	0	0.02	0	0.46	0.95
Cluster1342_fig|1267357.3.peg.1830	0	0	0	1	0	0	0	0	0.11	0	0	0	0	0.22	0	0	0	0	0	0	0	0.03	0	0	0	1
Cluster1343_fig|1267357.3.peg.2032	0	0	0	1	0	0	0	0	0.13	0	0	0	0	1	0	0	0	0	0	0	0	0.05	0	0	0	0.95
Cluster1351_fig|1423442.3.peg.1222	0	1	0	0	0	0	0	0.23	0	0	0	0	0	0	0	0	0	0	0.06	0	0.16	0	0	0	0.24	0.99
Cluster1364_fig|1295799.3.peg.3857	0	0	0.97	0	0	0	0	0	0.11	0	0	0	0	0	0	0	0	0	0	0	0	0.19	0	0	0	1
Cluster1367_fig|1295799.3.peg.2004	0	0	1	0	0	0	0	0	0	0	0	0	0	0	0	0	0	0	0	0	0	0.18	0	0	0	1
Cluster1370_fig|1295799.3.peg.188	0	0	1	0	0	0	0	0	0.11	0	0	0	0	0	0	0	0	0	0	0	0	0.19	0	0	0	1
Cluster137_fig|1408922.4.peg.467	0	0	0.9	0	0	0	0	0	0.08	0	0	0	0	0	0	0	0	0	0	0	0	0.16	0	0	0	1
Cluster1381_fig|1295799.3.peg.1824	0	0	0.97	0	0	0	0	0	0.11	0	0	0	0	0	0	0	0	0	0	0	0	0.19	0	0	0	1
Cluster1383_fig|1427177.3.peg.2204	0	0.74	0	0	0	0	0	0	0	0	0	0	0	0	0	0	0	0	0	0	0	0	0	0	0	1
Cluster138_fig|1267357.3.peg.2339	0	0	0	1	0	0	0	0	0.13	0	0	0	0	1	0	0	0	0	0	0	0	0.05	0	0	0	0.95
Cluster1391_fig|1267357.3.peg.308	0	0	0	1	0	0	0	0	0.11	0	0	0	0	0.22	0	0	0	0	0	0	0	0.03	0	0	0	1
Cluster1402_fig|1267356.3.peg.3682	0.98	0	0	0	0	0	0	0	0.21	0	0	0	0	0	0	0	0	0	0	0	0	0.1	0	0	0	1
Cluster1405_fig|1267356.3.peg.9	1	0	0	0	0	0.6	0	0	0.21	0	0	0	0	0	0	0	0	0	0	0	0	0.18	0	0	0	0.98
Cluster1405_fig|1295799.3.peg.4325	0	0	1	0	0	0	0	0	0.08	0	0	0	0	0	0	0	0	0	0	0	0	0.19	0	0	0	1
Cluster1409_fig|1267356.3.peg.2536	0.98	0	0	0	0	0	0	0	0.21	0	0	0	0	0	0	0	0	0	0	0	0	0.1	0	0	0	1
Cluster1414_fig|1427243.3.peg.80	0	0	0.61	0	0	0	0	0	0.05	0	0	0	0	0	0	0	0	0	0	0	0	0.15	0	0	0	1
Cluster1416_fig|1267355.3.peg.2335	0	0.97	0	0	0.69	0	0	0.62	0	0	0	0	0	0	0	0	0	0	0.51	0	0.52	0	0	0	0	0.93
Cluster141_fig|1267357.3.peg.1701	0	0	0	1	0	0	0	0	0.13	0	0	0	0	1	0	0	0	0	0	0	0	0.05	0	0	0	0.95
Cluster1426_fig|1267359.3.peg.2501	0	0.76	0	0	0.46	0	0.55	0.1	0	0	0	0	0	0	0	0	0	0	0.3	0	0.03	0	0	0	0	0.95
Cluster142_fig|1267356.3.peg.42	0.98	0	0	0	0	0	0	0	0.21	0	0	0	0	0	0	0	0	0	0	0	0	0.1	0	0	0	1
Cluster1436_fig|1267357.3.peg.3666	0	0	0	0.97	0	0	0	0	0.05	0.03	0	0	0	0	0	0	0	0	0	0	0	0.02	0	0	0	1
Cluster1437_fig|1267356.3.peg.4167	0.67	0	0	0	0	0	0	0	0.18	0	0	0	0	0	0	0	0	0	0	0	0	0.08	0	0	0	1
Cluster144_fig|1427243.3.peg.2886	0	0	0.61	0	0	0	0	0	0.05	0	0	0	0	0	0	0	0	0	0	0	0	0.15	0	0	0	1
Cluster1456_fig|1267357.3.peg.3133	0	0	0	1	0	0	0	0	0.16	0	0	0	0	1	0	0	0	0	0	0	0	0.06	0	0	0	0.95
Cluster145_fig|1267355.3.peg.2113	0	0.97	0	0	0.7	0	0.55	0.65	0	0	0	0	0	0	0	0	0.29	0	0.45	0	0.4	0	0.12	0.29	0.26	0.91
Cluster145_fig|1267357.3.peg.2106	0	0	0	0.69	0	0	0	0	0.08	0	0	0	0	0.35	0	0	0	0	0	0	0	0.02	0	0	0	0.99
Cluster1470_fig|1267356.3.peg.2703	1	0	0	0	0	0	0	0	0.21	0	0	0	0	0	0	0	0	0	0	0	0	0.08	0	0	0	1
Cluster1472_fig|1267356.3.peg.199	0.99	0	0	0	0	0.58	0	0	0	0	0	0	0	0	0	0	0	0	0	0	0	0.02	0	0	0	0.98
Cluster1473_fig|1267356.3.peg.2364	1	0	0	0	0	0.6	0	0	0.18	0	0	0	0	0	0	0	0	0	0	0	0	0.18	0	0	0	0.98
Cluster1477_fig|1267356.3.peg.2170	0.63	0	0	0	0	0	0	0	0.11	0	0	0	0	0	0	0	0	0	0	0	0	0.06	0	0	0	1
Cluster1482_fig|1408922.4.peg.4173	0	0	0.97	0	0	0	0	0	0	0	0	0	0	0	0	0	0	0	0	0	0	0.15	0	0	0	1
Cluster1485_fig|1267356.3.peg.584	0.7	0	0	0	0	0	0	0	0.03	0	0	0	0	0	0	0	0	0	0	0	0	0.02	0	0	0	1
Cluster1495_fig|1427243.3.peg.2387	0	0	0.61	0	0	0	0	0	0.03	0	0	0	0	0	0	0	0	0	0	0	0	0.15	0	0	0	1
Cluster149_fig|1267356.3.peg.1664	0.67	0	0	0	0	0	0	0	0.03	0	0	0	0	0	0	0	0	0	0	0	0	0.02	0	0	0	1
Cluster149_fig|1267356.3.peg.2923	0.98	0	0	0	0	0.96	0	0	0.21	0	0.97	0	0	0	0	0	0	0	0	0	0	0.24	0	0	0	0.9
Cluster149_fig|1267356.3.peg.3452	0.99	0	0	0	0	0.62	0	0	0.21	0	0	0	0	0	0	0	0	0	0	0	0	0	0	0	0	0.98
Cluster149_fig|1267357.3.peg.2741	0	0	0	1	0	0	0	0	0.05	0	0	0	0	0	0	0	0	0	0	0	0	0.02	0	0	0	1
Cluster149_fig|1295807.3.peg.639	0	0.97	0	0	0.43	0	0	0.45	0	0	0	0	0	0	0	0	0	0	0.45	0	0.46	0	0	0	0.46	0.95
Cluster1513_fig|1267356.3.peg.87	1	0	0	0	0	0	0	0	0.21	0	0	0	0	0	0	0	0	0	0	0	0	0.1	0	0	0	1
Cluster1514_fig|1267357.3.peg.977	0	0	0	0.9	0	0.04	0.02	0	0.03	0.03	0	0.07	0.2	0.87	0.42	0	0.18	0	0	0.03	0.02	0.03	0.08	0	0.02	0.94
Cluster1523_fig|1267356.3.peg.2313	0.82	0	0	0	0	0	0	0	0.21	0	0	0	0	0	0	0	0	0	0	0	0	0.03	0	0	0	1
Cluster1526_fig|1295799.3.peg.345	0	0	0.94	0	0	0	0	0	0.11	0	0	0	0	0	0	0	0	0	0	0	0	0.19	0	0	0	1
Cluster152_fig|1267356.3.peg.755	1	0	0	0	0	0.96	0	0	0.21	0	1	0	0	0	0	0	0	0	0	0	0	0.27	0	0	0	0.9
Cluster1532_fig|1267356.3.peg.4243	1	0	0	0	0	0.98	0	0	0.21	0	1	0	0	0	0	0	0	0	0	0	0	0.27	0	0	0	0.9
Cluster154_fig|1267357.3.peg.3505	0	0	0	0.97	0	0	0	0	0.13	0	0	0	0	1	0	0	0	0	0	0	0	0.05	0	0	0	0.95
Cluster154_fig|1408922.4.peg.331	0	0	0.97	0	0	0	0	0	0.11	0	0	0	0	0	0	0	0	0	0	0	0	0.16	0	0	0	1
Cluster1554_fig|1267357.3.peg.579	0	0	0	1	0	0	0	0	0.13	0	0	0	0	1	0	0	0	0	0	0	0	0.05	0	0	0	0.95
Cluster1554_fig|1427243.3.peg.571	0	0	0.71	0	0	0	0	0	0.05	0	0	0	0	0	0	0	0	0	0	0	0	0.15	0	0	0	1
Cluster1562_fig|1267357.3.peg.168	0	0	0	1	0	0	0	0	0.08	0	0	0	0	0	0	0	0	0	0	0	0	0.02	0	0	0	1
Cluster1572_fig|1267356.3.peg.4139	0.96	0	0	0	0	0.91	0	0	0	0	0.93	0	0	0	0	0	0	0	0	0	0	0.02	0	0	0	0.91
Cluster1584_fig|1267357.3.peg.1536	0	0	0	0.79	0	0	0	0	0.03	0	0	0.04	0	0	0	0	0	0	0	0	0	0.02	0	0	0	1
Cluster1584_fig|1427177.3.peg.1431	0	0.79	0	0	0	0	0	0.12	0	0	0	0	0	0	0	0	0	0	0	0	0.03	0	0	0	0	1
Cluster1588_fig|1267356.3.peg.3306	0.99	0	0	0	0	0.62	0	0	0.21	0	0	0	0	0	0	0	0	0	0	0	0	0.19	0	0	0	0.98
Cluster159_fig|1267355.3.peg.314	0	0.88	0	0	0.51	0	0	0.4	0	0	0	0	0	0	0	0	0	0	0.24	0	0	0	0	0	0.28	0.97
Cluster159_fig|1267356.3.peg.2497	0.99	0	0	0	0	0.2	0	0	0.21	0	0.03	0	0	0	0	0	0	0	0	0	0	0.1	0	0	0	1
Cluster159_fig|1267356.3.peg.370	0.81	0	0	0	0	0.22	0	0	0.03	0	0	0	0	0	0	0	0	0	0	0	0	0.06	0	0	0	1
Cluster159_fig|1267357.3.peg.834	0	0	0	1	0	0	0	0	0.08	0	0	0	0	0	0	0	0	0	0	0	0	0.02	0	0	0	1
Cluster159_fig|1267363.3.peg.1955	0	0	0.84	0	0	0	0	0	0.16	0.17	0	0.37	0.31	0	0.16	0	0.18	0.27	0.01	0.21	0	0.21	0.33	0.15	0	0.96
Cluster1600_fig|1267356.3.peg.2260	0.96	0	0	0	0	0.93	0	0	0.18	0	0.97	0	0	0	0	0	0	0	0	0	0	0.26	0	0	0	0.9
Cluster1600_fig|1295799.3.peg.134	0	0	0.77	0	0	0	0	0	0.11	0	0	0	0	0	0	0	0	0	0	0	0	0.13	0	0	0	1
Cluster1613_fig|1427243.3.peg.1661	0	0	0.61	0	0	0	0	0	0.03	0	0	0	0	0	0	0	0	0	0	0	0	0.05	0	0	0	1
Cluster1625_fig|1295799.3.peg.1439	0	0	0.87	0	0	0	0	0	0.11	0	0	0	0	0	0	0	0	0	0	0	0	0.19	0	0	0	1
Cluster162_fig|1267356.3.peg.4253	0.76	0.03	0.03	0.45	0.2	0.07	0.1	0.1	0.32	0.07	0.07	0.04	0	0	0.11	0.26	0	0	0.22	0.24	0.14	0.15	0	0.06	0.24	0.96
Cluster162_fig|1267357.3.peg.4149	0	0.76	0	0.34	0.03	0.07	0.33	0.28	0.08	0.28	0	0	0	0.13	0.05	0.16	0.06	0	0.06	0.12	0.08	0.13	0	0.19	0.09	0.97
Cluster1632_fig|1267357.3.peg.969	0	0	0	0.97	0	0	0	0	0.11	0	0	0	0	0.57	0	0	0	0	0.03	0.02	0	0.03	0.04	0	0.02	0.98
Cluster1643_fig|1267356.3.peg.74	0.91	0	0	0	0	0.76	0	0	0.18	0	0	0	0	0	0	0	0	0	0	0	0	0.1	0	0	0	0.96
Cluster1647_fig|1427243.3.peg.2109	0	0	0.74	0	0	0	0	0	0.05	0	0	0	0	0	0	0	0	0	0	0	0	0.15	0	0	0	1
Cluster1660_fig|1295807.3.peg.53	0	0.74	0	0	0.38	0	0	0.03	0	0	0	0	0	0	0	0	0	0	0.43	0	0.51	0	0	0	0.33	0.94
Cluster1666_fig|1295799.3.peg.2979	0	0	1	0	0	0	0	0	0.11	0	0	0	0	0	0	0	0	0	0	0	0	0.19	0	0	0	1
Cluster1668_fig|1267357.3.peg.3244	0	0	0	1	0	0	0	0	0.13	0	0	0	0	1	0	0	0	0	0	0	0	0.05	0	0	0	0.95
Cluster1669_fig|1295799.3.peg.2522	0	0	1	0	0	0	0	0	0.11	0	0	0	0	0	0	0	0	0	0	0	0	0.19	0	0	0	1
Cluster1677_fig|1267356.3.peg.4168	0.98	0	0	0	0	0.58	0	0	0	0	1	0	0	0	0	0	0	0	0	0	0	0.02	0	0	0	0.93
Cluster167_fig|1423442.3.peg.4204	0	0.97	0	0	0	0	0	0.23	0	0	0	0	0	0	0	0	0	0	0.06	0	0.14	0	0	0	0.24	0.99
Cluster167_fig|1427243.3.peg.1141	0	0	0.61	0	0	0	0	0	0.03	0	0	0	0	0	0	0	0	0	0	0	0	0.15	0	0	0	1
Cluster1688_fig|1427243.3.peg.2180	0	0	0.61	0	0	0	0	0	0.05	0	0	0	0	0	0	0	0	0	0	0	0	0.13	0	0	0	1
Cluster1692_fig|1427271.3.peg.2799	0	0	0.68	0	0	0	0	0	0	0	0	0	0	0	0	0	0	0	0	0	0	0.05	0	0	0	1
Cluster1693_fig|1267356.3.peg.1948	1	0	0	0	0	0.62	0	0	0.16	0	0	0	0	0	0	0	0	0	0	0	0	0.19	0	0	0	0.98
Cluster16_fig|1267357.3.peg.2778	0	0	0	1	0	0	0	0	0.08	0	0	0	0	0	0	0	0	0	0	0.02	0	0.02	0	0	0	1
Cluster1704_fig|1267355.3.peg.84	0	0.91	0	0	0.44	0	0.14	0.47	0	0	0	0	0	0	0	0	0	0	0.24	0	0.68	0	0	0	0.41	0.94
Cluster170_fig|1267357.3.peg.2720	0	0	0	0.97	0	0	0	0	0.13	0	0	0	0	1	0	0	0	0	0	0	0	0.05	0	0	0	0.95
Cluster170_fig|1427271.3.peg.2782	0	0	0.61	0	0	0	0	0	0.03	0	0	0	0	0	0	0	0	0	0	0	0	0.15	0	0	0	1
Cluster1711_fig|1427243.3.peg.860	0	0	0.61	0	0	0	0	0	0.05	0	0	0	0	0	0	0	0	0	0	0	0	0.15	0	0	0	1
Cluster1712_fig|1295799.3.peg.736	0	0	1	0	0	0	0	0	0.11	0	0	0	0	0	0	0	0	0	0	0	0	0.19	0	0	0	1
Cluster1713_fig|1295799.3.peg.3243	0	0	1	0	0	0	0	0	0.11	0	0	0	0	0	0	0	0	0	0	0	0	0.19	0	0	0	1
Cluster171_fig|1267356.3.peg.4180	0.99	0	0	0	0	0	0	0	0.21	0	0	0	0	0	0	0	0	0	0	0	0	0.1	0	0	0	1
Cluster1722_fig|1267355.3.peg.2627	0	0.79	0	0	0.48	0	0.05	0.2	0	0	0	0	0	0	0	0	0	0	0.13	0	0.4	0	0	0	0.17	0.96
Cluster1725_fig|1267356.3.peg.4157	1	0	0	0	0	0	0	0	0.21	0	0	0	0	0	0	0	0	0	0	0	0	0.1	0	0	0	1
Cluster1725_fig|1267357.3.peg.4054	0	0	0	1	0	0	0	0	0.08	0	0	0	0	0	0	0	0	0	0	0	0	0.02	0	0	0	1
Cluster1730_fig|1267356.3.peg.4333	0.98	0	0	0	0	0.84	0	0	0.13	0	0.97	0	0	0	0	0	0	0	0	0	0	0.21	0	0	0	0.92
Cluster1730_fig|1295782.3.peg.4288	0	0	0	0.76	0	0	0	0	0.03	0	0	0	0	0	0	0	0	0	0	0	0	0.02	0	0	0	1
Cluster1740_fig|1267356.3.peg.3581	1	0	0	0	0	0	0	0	0.21	0	0	0	0	0	0	0	0	0	0	0	0	0.1	0	0	0	1
Cluster1745_fig|1423442.3.peg.112	0	1	0	0	0	0	0	0.23	0	0	0	0	0	0	0	0	0	0	0.06	0	0.13	0	0	0	0.24	0.99
Cluster1752_fig|1267356.3.peg.3981	1	0	0	0	0	0	0	0	0.21	0	0	0	0	0	0	0	0	0	0	0	0	0.1	0	0	0	1
Cluster1759_fig|1295726.3.peg.945	0	0.85	0	0	0.56	0	0	0.15	0	0	0	0	0	0	0	0	0	0	0.42	0	0.38	0	0	0	0.04	0.96
Cluster1767_fig|1267356.3.peg.4232	1	0	0	0	0	0.96	0	0	0.21	0	1	0	0	0	0	0	0	0	0	0	0	0.27	0	0	0	0.9
Cluster1768_fig|1267357.3.peg.1320	0	0	0	1	0	0	0	0	0.08	0	0	0	0	0	0	0	0	0	0	0	0	0.02	0	0	0	1
Cluster1771_fig|1267361.3.peg.1732	0	0	0	0.83	0	0	0	0	0.03	0	0	0	0	0.39	0	0	0	0	0	0	0	0.05	0	0	0	0.99
Cluster1772_fig|1267357.3.peg.2053	0.02	0	0	1	0	0.02	0	0	0.13	0.03	0	0.22	0	0.3	0	0	0	0	0	0.05	0	0.1	0	0	0	0.99
Cluster1787_fig|1267357.3.peg.3919	0	0	0	1	0	0	0	0	0.13	0	0	0	0	1	0	0	0	0	0	0	0	0.03	0	0	0	0.95
Cluster1789_fig|1295799.3.peg.2935	0	0	0.61	0	0	0	0	0	0.08	0	0	0	0	0	0	0	0	0	0	0	0	0.19	0	0	0	0.99
Cluster1796_fig|1267356.3.peg.1167	0.87	0	0	0	0	0	0	0	0	0	0	0	0	0	0	0	0	0	0	0	0	0.1	0	0	0	1
Cluster1799_fig|1267357.3.peg.1931	0	0	0	1	0	0	0	0	0.08	0	0	0	0	0	0	0	0	0	0	0	0	0.02	0	0	0	1
Cluster1825_fig|1267356.3.peg.492	1	0	0	0	0	0	0	0	0.21	0	0	0	0	0	0	0	0	0	0	0	0	0.1	0	0	0	1
Cluster1827_fig|1295799.3.peg.173	0	0	1	0	0	0	0	0	0.11	0	0	0	0	0	0	0	0	0	0	0	0	0.19	0	0	0	1
Cluster1828_fig|1267357.3.peg.1120	0	0	0	1	0	0	0	0	0	0	0	0	0	0.65	0	0	0	0	0	0	0	0.03	0	0	0	0.98
Cluster1835_fig|1267357.3.peg.622	0	0	0	0.83	0	0	0	0	0.11	0	0	0	0	0.96	0	0	0	0	0	0	0	0.02	0	0	0	0.94
Cluster1838_fig|1267356.3.peg.1855	0.98	0	0	0	0	0	0	0	0.21	0	0	0	0	0	0	0	0	0	0	0	0	0.1	0	0	0	1
Cluster1869_fig|1267356.3.peg.2463	0.84	0	0	0	0.01	0.4	0.02	0	0.18	0	0.07	0	0	0	0	0	0	0	0	0.03	0	0.15	0	0	0	0.99
Cluster1870_fig|1408922.4.peg.3741	0	0	0.97	0	0	0	0	0	0.11	0	0	0	0	0	0	0	0	0	0	0	0	0.19	0	0	0	1
Cluster1875_fig|1295799.3.peg.498	0	0	1	0	0	0	0	0	0.11	0	0	0	0	0	0	0	0	0	0	0	0	0.19	0	0	0	1
Cluster187_fig|1267356.3.peg.2616	1	0	0	0	0	0	0	0	0.21	0	0	0	0	0	0	0	0	0	0	0	0	0.05	0	0	0	1
Cluster1883_fig|1267356.3.peg.905	0.99	0	0	0	0	0.89	0	0	0.21	0	0	0	0	0	0	0	0	0	0	0	0	0.23	0	0	0	0.96
Cluster18_fig|1295720.3.peg.573	0.87	0	0	0	0	0.02	0	0	0	0	0	0	0	0	0	0	0	0	0	0	0	0.08	0	0	0	1
Cluster1902_fig|1267357.3.peg.3014	0	0	0	0.66	0	0	0	0	0.03	0	0	0	0	0	0	0	0	0	0	0	0	0.02	0	0	0	1
Cluster1915_fig|1267356.3.peg.2025	1	0	0	0	0	0.6	0	0	0.21	0	0	0	0	0	0	0	0	0	0	0	0	0.19	0	0	0	0.98
Cluster1928_fig|1408946.4.peg.2423	0	0	0.61	0	0	0	0	0	0.08	0	0	0	0	0	0	0	0	0	0.01	0	0	0.06	0	0	0	1
Cluster1929_fig|1427243.3.peg.202	0	0	0.61	0	0	0	0	0	0.05	0	0	0	0	0	0	0	0	0	0	0	0	0.15	0	0	0	1
Cluster192_fig|1267356.3.peg.2108	1	0	0	0	0	0.62	0	0	0.21	0	0	0	0	0	0	0	0	0	0	0	0	0.18	0	0	0	0.98
Cluster192_fig|1295799.3.peg.2350	0	0	1	0	0	0	0	0	0.08	0	0	0	0	0	0	0	0	0	0	0	0	0.16	0	0	0	1
Cluster1940_fig|1267357.3.peg.3953	0	0	0	1	0	0	0	0	0.16	0	0	0	0	1	0	0	0	0	0	0	0	0.06	0	0	0	0.95
Cluster1950_fig|1267356.3.peg.493	1	0	0	0	0	0.62	0	0	0.21	0	0	0	0	0	0	0	0	0	0	0	0	0.18	0	0	0	0.98
Cluster1956_fig|1267356.3.peg.3362	1	0	0	0	0	0	0	0	0.21	0	0	0	0	0	0	0	0	0	0	0	0	0.1	0	0	0	1
Cluster1962_fig|1427243.3.peg.4029	0	0	0.61	0	0	0	0	0	0.05	0	0	0	0	0	0	0	0	0	0	0	0	0.15	0	0	0	1
Cluster1963_fig|1427243.3.peg.391	0	0	0.74	0	0	0	0	0	0.05	0	0	0	0	0	0	0	0	0	0	0	0	0.15	0	0	0	1
Cluster1972_fig|1267356.3.peg.3955	1	0	0	0	0	0	0	0	0.21	0	0	0	0	0	0	0	0	0	0	0	0	0.1	0	0	0	1
Cluster1977_fig|1267362.3.peg.1595	0.7	0	0	0	0	0	0	0	0.05	0	0	0	0	0	0	0	0	0	0	0	0	0.08	0	0	0	1
Cluster1989_fig|1267355.3.peg.2791	0	0.94	0	0	0.78	0	0	0	0	0	0	0	0	0	0	0	0	0	0.7	0	0.25	0	0	0	0.83	0.9
Cluster1998_fig|1295782.3.peg.3960	0	0	0	0.93	0	0	0	0	0.08	0	0	0	0	0	0	0	0	0	0	0	0	0.02	0	0	0	1
Cluster2005_fig|1267356.3.peg.1369	1	0	0	0	0	0.98	0	0	0.13	0	0.97	0	0	0	0	0	0	0	0	0	0	0.18	0	0	0	0.91
Cluster2005_fig|1267356.3.peg.3287	0.96	0	0	0	0	0.09	0	0	0.18	0	0	0	0	0	0	0	0	0	0	0	0	0.11	0	0	0	1
Cluster2007_fig|1295799.3.peg.1060	0	0	0.87	0	0	0	0	0	0.11	0	0	0	0	0	0	0	0	0	0	0	0	0.19	0	0	0	1
Cluster2018_fig|1267357.3.peg.1378	0	0	0	0.86	0	0	0	0	0	0	0	0	0	0.96	0	0	0	0	0	0	0	0.02	0	0	0	0.94
Cluster2027_fig|1423442.3.peg.4097	0	1	0	0	0	0	0	0.23	0	0	0	0	0	0	0	0	0	0	0.06	0	0.16	0	0	0	0.24	0.99
Cluster2033_fig|1267357.3.peg.279	0	0	0	0.79	0	0	0	0	0.03	0	0	0	0	0	0	0	0	0	0	0	0	0.02	0	0	0	1
Cluster2041_fig|1267357.3.peg.3759	0	0	0	0.93	0	0	0	0	0.08	0	0	0	0	0	0	0	0	0	0	0	0	0.02	0	0	0	1
Cluster2046_fig|1267357.3.peg.4000	0	0	0	1	0	0	0	0	0.08	0	0	0	0	0	0	0	0	0	0	0	0	0.02	0	0	0	1
Cluster2059_fig|1267356.3.peg.2691	1	0	0	0	0	0.89	0	0	0.21	0	0	0	0	0	0	0	0	0	0	0	0	0.23	0	0	0	0.96
Cluster2063_fig|1267355.3.peg.1099	0	0.97	0	0	0.87	0	0	0.62	0	0	0	0	0	0	0	0	0	0	0.64	0	0.67	0	0	0	0.07	0.9
Cluster2074_fig|1267357.3.peg.686	0	0	0	1	0	0	0	0	0.13	0	0	0	0	1	0	0	0	0	0	0	0	0.05	0	0	0	0.95
Cluster2076_fig|1267357.3.peg.3546	0	0	0	1	0	0	0	0	0.13	0	0	0	0	1	0	0	0	0	0	0	0	0.05	0	0	0	0.95
Cluster2091_fig|1267357.3.peg.3867	0	0	0	1	0	0	0	0	0.13	0	0	0	0	0.91	0	0	0	0	0	0	0	0.05	0	0	0	0.96
Cluster20_fig|1267355.3.peg.3731	0	1	0	0	0.91	0	0	0.45	0	0	0	0	0	0	0	0	0	0	0.7	0	0.13	0	0	0	0.52	0.91
Cluster2107_fig|1267357.3.peg.1042	0	0	0	1	0	0	0.02	0	0.13	0	0	0	0	0.96	0	0	0.06	0	0	0.02	0	0.05	0	0	0	0.95
Cluster210_fig|1267357.3.peg.453	0	0	0	1	0	0	0	0	0.11	0	0	0	0	0.7	0	0	0	0	0	0	0	0.03	0	0	0	0.98
Cluster2140_fig|1267357.3.peg.3643	0	0	0	1	0	0	0	0	0.08	0	0	0	0	0	0	0	0	0	0	0	0	0.02	0	0	0	1
Cluster2142_fig|1295799.3.peg.2462	0	0	1	0	0	0	0	0	0.08	0	0	0	0	0	0	0	0	0	0	0	0	0.19	0	0	0	1
Cluster2157_fig|1267357.3.peg.3384	0	0	0	1	0	0	0	0	0.13	0	0	0	0	1	0	0	0	0	0	0	0	0.05	0	0	0	0.95
Cluster215_fig|1267356.3.peg.129	1	0	0.97	0	0	0.64	0	0	0.29	0.21	0.07	0	0	0	0.53	0	0	0	0	0.73	0	0.63	0	0	0	0.92
Cluster215_fig|1267357.3.peg.71	0	0	0	1	0	0	0	0	0	0	0	0	0	0.61	0	0	0	0	0	0	0	0.03	0	0	0	0.98
Cluster2171_fig|1295726.3.peg.4200	0.04	0.79	0.03	0	0.38	0.02	0	0.12	0.03	0	0	0	0.11	0	0	0	0.06	0.13	0.16	0.03	0.17	0.05	0.06	0	0.35	0.97
Cluster2179_fig|1267356.3.peg.1204	1	0	0	0	0	0	0	0	0.21	0	0	0	0	0	0	0	0	0	0	0	0	0.1	0	0	0	1
Cluster2196_fig|1427243.3.peg.3847	0	0	0.61	0	0	0	0	0	0.05	0	0	0	0	0	0	0	0	0	0	0	0	0.15	0	0	0	1
Cluster221_fig|1295799.3.peg.2284	0	0	1	0	0	0	0	0	0	0	0	0	0	0	0	0	0	0	0	0	0	0.19	0	0	0	1
Cluster2220_fig|1267357.3.peg.4227	0	0	0	1	0	0	0	0	0.05	0	0	0	0	0	0	0	0	0	0	0	0	0.02	0	0	0	1
Cluster223_fig|1427243.3.peg.1945	0	0	0.61	0	0	0	0	0	0.05	0	0	0	0	0	0	0	0	0	0	0	0	0.15	0	0	0	1
Cluster2247_fig|1267357.3.peg.2428	0	0	0	1	0	0	0	0	0.08	0	0	0	0	0	0	0	0	0	0	0	0	0.02	0	0	0	1
Cluster2248_fig|1267356.3.peg.971	0.87	0	0	0	0	0	0	0	0.21	0	0	0	0	0	0	0	0	0	0	0	0	0.1	0	0	0	1
Cluster2249_fig|1267357.3.peg.3309	0	0	0	1	0	0	0	0	0.08	0	0	0	0	0	0	0	0	0	0	0	0	0.02	0	0	0	1
Cluster2251_fig|1295799.3.peg.614	0	0	1	0	0	0	0	0	0.11	0	0	0	0	0	0	0	0	0	0	0	0	0.08	0	0	0	1
Cluster226_fig|1267355.3.peg.1223	0	1	0	0	0.82	0	0	0.72	0	0	0	0	0	0	0	0	0	0	0.58	0	0	0	0	0	0.5	0.92
Cluster226_fig|1267355.3.peg.830	0	0.94	0	0	0.8	0	0	0.65	0	0	0	0	0	0	0	0	0	0	0.34	0	0	0	0	0	0.41	0.93
Cluster226_fig|1267356.3.peg.1665	0.95	0	0	0	0	0	0	0	0.21	0	0	0	0	0	0	0	0	0	0	0	0	0.1	0	0	0	1
Cluster226_fig|1267356.3.peg.3221	0.97	0	0	0	0	0	0	0	0.21	0	0	0	0	0	0	0	0	0	0	0	0	0.08	0	0	0	1
Cluster226_fig|1267356.3.peg.3229	0.6	0	0	0	0	0	0	0	0	0	0	0	0	0	0	0	0	0	0	0	0	0.06	0	0	0	1
Cluster226_fig|1267357.3.peg.1214	0	0	0	0.86	0	0	0	0	0	0	0	0	0	0	0	0	0	0	0	0	0	0	0	0	0	1
Cluster226_fig|1267357.3.peg.1222	0	0	0	0.93	0	0	0	0	0.13	0	0	0	0	0.91	0	0	0	0	0	0.02	0	0.05	0	0.02	0	0.95
Cluster226_fig|1267357.3.peg.2740	0	0	0	0.79	0	0	0	0	0.03	0	0	0	0	0	0	0	0	0	0	0	0	0.02	0	0	0	1
Cluster226_fig|1267357.3.peg.835	0	0	0.1	0.86	0	0	0	0	0	0.1	0	0	0	0.43	0.05	0	0	0	0	0.5	0	0	0	0.02	0	0.97
Cluster226_fig|1295799.3.peg.1108	0	0	0.65	0	0	0	0	0	0.08	0	0	0	0	0	0	0	0	0	0	0	0	0.11	0	0	0	1
Cluster226_fig|1295799.3.peg.3786	0	0	0.61	0	0	0	0	0	0.05	0	0	0	0	0	0	0	0	0	0	0	0	0.11	0	0	0	1
Cluster226_fig|1295808.3.peg.282	0	0.82	0	0	0.14	0	0.02	0	0	0	0	0	0	0	0	0	0	0	0.01	0	0	0	0	0	0	1
Cluster2278_fig|1427177.3.peg.3068	0	0.74	0	0	0.09	0.02	0	0.03	0	0	0	0.04	0	0	0	0	0	0	0	0	0.02	0	0	0	0	1
Cluster227_fig|1267356.3.peg.735	0.98	0	0	0	0	0.98	0	0	0.18	0	1	0	0	0	0	0	0	0	0	0	0	0.26	0	0	0	0.9
Cluster22_fig|1267356.3.peg.172	0.99	0	0	0	0	0	0	0	0.21	0	0	0	0	0	0	0	0	0	0	0	0	0.1	0	0	0	1
Cluster2305_fig|1267357.3.peg.1319	0	0	0	1	0	0	0	0	0.08	0	0	0	0	0	0	0	0	0	0	0	0	0.02	0	0	0	1
Cluster2307_fig|1427177.3.peg.4351	0	0.74	0	0	0.06	0.11	0	0.25	0	0.03	0	0	0	0	0	0	0	0	0	0	0.25	0.02	0	0	0.2	0.98
Cluster2309_fig|1427243.3.peg.1324	0	0	0.61	0	0	0	0	0	0.05	0	0	0	0	0	0	0	0	0	0	0	0	0.15	0	0	0	1
Cluster231_fig|1267357.3.peg.236	0	0	0	0.69	0	0	0	0	0.03	0	0	0	0	0	0	0	0	0	0	0	0	0.02	0	0	0	1
Cluster2346_fig|1427243.3.peg.2149	0	0	0.61	0	0	0	0	0	0.05	0	0	0	0	0	0	0	0	0	0	0	0	0.15	0	0	0	1
Cluster2359_fig|1267357.3.peg.3298	0	0	0	0.97	0	0	0	0	0.03	0	0	0	0	1	0	0	0	0	0	0	0	0.05	0	0	0	0.95
Cluster2360_fig|1267356.3.peg.4101	1	0	0	0	0	0	0	0	0.18	0	0	0	0	0	0	0	0	0	0	0	0	0.1	0	0	0	1
Cluster2371_fig|1267356.3.peg.4242	0.81	0	0.26	0.31	0	0.51	0	0	0.34	0	0.59	0.26	0.3	0.22	0.26	0.26	0	0.13	0	0.21	0	0.26	0.24	0	0	0.91
Cluster2372_fig|1267357.3.peg.1692	0	0	0	1	0	0	0	0	0.11	0	0	0	0	0.22	0	0	0	0	0	0	0	0.03	0	0	0	1
Cluster2372_fig|1267357.3.peg.1698	0	0	0	1	0	0	0	0	0	0	0	0	0	1	0	0	0	0	0	0	0	0.06	0	0	0	0.95
Cluster2373_fig|1267359.3.peg.3859	0	0.85	0	0	0.65	0	0	0.72	0	0	0	0	0	0	0	0	0	0	0.06	0	0.1	0	0	0	0.7	0.9
Cluster2374_fig|1267357.3.peg.970	0	0	0	1	0	0	0	0	0.13	0	0	0	0	1	0	0	0	0	0	0	0	0.05	0	0	0	0.95
Cluster2387_fig|1267356.3.peg.1896	1	0	0	0	0	0	0	0	0.21	0	0	0	0	0	0	0	0	0	0	0	0	0.1	0	0	0	1
Cluster2390_fig|1267356.3.peg.2930	0.99	0	0	0	0	0.62	0	0	0.21	0	0	0	0	0	0	0	0	0	0	0	0	0.19	0	0	0	0.98
Cluster2405_fig|1267356.3.peg.30	0.82	0	0	0	0	0.58	0	0	0.13	0	0	0	0	0	0	0	0	0	0	0	0	0.06	0	0	0	0.97
Cluster2417_fig|1267357.3.peg.2104	0	0	0	0.86	0	0	0	0	0	0	0	0	0	0.65	0	0	0	0	0	0	0	0.03	0	0	0	0.97
Cluster2430_fig|1267356.3.peg.1208	1	0	0	0	0	0.62	0	0	0.21	0	0	0	0	0	0	0	0	0	0	0	0	0.19	0	0	0	0.98
Cluster2441_fig|1427243.3.peg.3907	0	0	0.74	0	0	0	0	0	0.05	0	0	0	0	0	0	0	0	0	0	0	0	0.15	0	0	0	1
Cluster245_fig|1267357.3.peg.1324	0	0	0	1	0	0	0	0	0.05	0	0	0	0	1	0	0	0	0	0	0	0	0.05	0	0	0	0.95
Cluster246_fig|1267356.3.peg.3254	0.89	0	0	0	0	0	0	0	0.18	0	0	0	0	0	0	0	0	0	0	0	0	0.1	0	0	0	1
Cluster246_fig|1427177.3.peg.3891	0	0.68	0	0	0	0	0	0.1	0	0	0	0	0	0	0	0	0	0	0	0	0	0	0	0	0.04	1
Cluster2470_fig|1267356.3.peg.932	1	0	0	0	0	1	0	0	0.21	0	1	0	0	0	0	0	0	0	0	0	0	0.27	0	0	0	0.9
Cluster2471_fig|1267356.3.peg.3952	0.47	0.94	0	0.03	0.49	0.07	0.05	0.3	0.18	0	0.03	0	0	0	0	0	0	0	0.07	0	0.05	0	0	0.1	0.04	0.98
Cluster2482_fig|1267357.3.peg.1051	0	0	0	1	0	0	0	0	0.16	0	0	0	0	1	0	0	0	0	0	0	0	0.06	0	0	0	0.95
Cluster2503_fig|1267356.3.peg.3980	1	0	0	0	0	1	0	0	0.18	0	1	0	0	0	0	0	0	0	0	0	0	0.23	0	0	0	0.9
Cluster2512_fig|1267357.3.peg.3046	0	0	0	1	0	0	0	0	0.13	0	0	0	0	1	0	0	0	0	0	0	0	0.05	0	0	0	0.95
Cluster2521_fig|1267356.3.peg.3386	0.62	0	0	0	0	0.2	0	0	0.18	0	0.31	0	0	0	0	0	0	0	0	0	0	0.1	0	0	0	0.98
Cluster2523_fig|1267357.3.peg.928	0	0	0	1	0	0	0	0	0.13	0	0	0	0	0.96	0	0	0	0	0	0	0	0.05	0	0	0	0.96
Cluster2539_fig|1267356.3.peg.2264	1	0	0	0	0	0	0	0	0	0	0	0	0	0	0	0	0	0	0	0	0	0.02	0	0	0	1
Cluster2539_fig|1423442.3.peg.2632	0	1	0	0	0	0	0	0.03	0	0	0	0	0	0	0	0	0	0	0.06	0	0.14	0	0	0	0.02	1
Cluster2539_fig|1427243.3.peg.2181	0	0	0.61	0	0	0	0	0	0.05	0	0	0	0	0	0	0	0	0	0	0	0	0.03	0	0	0	1
Cluster253_fig|1295799.3.peg.4350	0	0	0.87	0	0	0	0	0	0.08	0	0	0	0	0	0	0	0	0	0	0	0	0.18	0	0	0	1
Cluster2554_fig|1295782.3.peg.3013	0	0	0	0.97	0	0	0	0	0.08	0	0	0	0	0	0	0	0	0	0	0	0	0.02	0	0	0	1
Cluster2555_fig|1295799.3.peg.3441	0	0	0.97	0	0	0	0	0	0.08	0	0	0	0	0	0	0	0	0	0	0	0	0.19	0	0	0	1
Cluster2557_fig|1267357.3.peg.4259	0	0	0	1	0	0	0	0	0.11	0	0	0	0	0.7	0	0	0	0	0	0	0	0.03	0	0	0	0.98
Cluster2557_fig|1400924.3.peg.4311	0	0	0.61	0	0	0	0.02	0	0.05	0	0	0	0	0	0	0	0	0	0	0	0	0.16	0	0	0	1
Cluster2566_fig|1267356.3.peg.508	1	0	0	0	0	0.6	0	0	0.21	0	0	0	0	0	0	0	0	0	0	0	0	0.19	0	0	0	0.98
Cluster2567_fig|1295807.3.peg.2992	0	1	0	0	0.44	0	0	0.47	0	0	0	0	0	0	0	0	0	0	0.46	0	0.51	0	0	0	0.43	0.95
Cluster2569_fig|1427243.3.peg.4237	0	0	0.61	0	0	0	0	0	0.05	0	0	0	0	0	0	0	0	0	0	0	0	0.03	0	0	0	1
Cluster2573_fig|1423442.3.peg.3104	0	0.85	0	0	0	0	0	0.23	0	0	0	0	0	0	0	0	0	0	0.03	0	0.08	0	0	0	0.22	0.99
Cluster2596_fig|1267357.3.peg.2125	0	0	0	0.79	0	0	0	0	0.03	0	0	0	0	0	0	0	0	0	0	0	0	0.02	0	0	0	1
Cluster25_fig|1427243.3.peg.1834	0	0	0.61	0	0	0	0	0	0.03	0	0	0	0	0	0	0	0	0	0	0	0	0.11	0	0	0	1
Cluster2607_fig|1423442.3.peg.399	0	0.97	0	0	0	0	0	0.17	0	0	0	0	0	0	0	0	0	0	0	0	0.03	0	0	0	0.11	1
Cluster2612_fig|1267358.3.peg.3710	0.63	0.29	0.29	0.31	0.22	0.27	0.17	0.12	0.05	0.17	0.14	0.3	0.08	0.3	0.32	0	0	0	0.19	0.36	0.02	0	0.16	0.15	0	0.91
Cluster2616_fig|1267356.3.peg.782	1	0	0	0	0	0	0	0	0.21	0	0	0	0	0	0	0	0	0	0	0	0	0.1	0	0	0	1
Cluster2617_fig|1267356.3.peg.4260	1	0	0	0	0	1	0	0	0.21	0	1	0	0	0	0	0	0	0	0	0	0	0.27	0	0	0	0.9
Cluster2628_fig|1267357.3.peg.1102	0	0	0	0.97	0	0	0	0	0.13	0	0	0	0	0.91	0	0	0	0	0	0	0	0.05	0	0	0	0.96
Cluster2642_fig|1267356.3.peg.198	0.85	0	0.1	0	0	0.58	0	0	0.13	0	0	0.04	0	0	0	0	0	0	0.01	0.02	0.05	0.19	0.02	0	0	0.97
Cluster2659_fig|1267356.3.peg.1129	1	0	0	0	0	0	0	0	0.21	0	0	0	0	0	0	0	0	0	0	0	0	0.1	0	0	0	1
Cluster2662_fig|1295799.3.peg.850	0	0	0.94	0	0	0	0	0	0.11	0	0	0	0	0	0	0	0	0	0.01	0	0	0.16	0	0	0	1
Cluster2673_fig|1267361.3.peg.2465	0	0	0	0.86	0	0	0	0	0.11	0	0	0	0	0.22	0	0	0	0	0	0	0	0.03	0	0	0	1
Cluster2681_fig|1267356.3.peg.1181	0.93	0	0	0	0	0	0	0	0.21	0	0	0	0	0	0	0	0	0	0	0	0	0.1	0	0	0	1
Cluster2686_fig|1423442.3.peg.2591	0	1	0	0	0	0	0	0.2	0	0	0	0	0.05	0	0	0	0	0.07	0.04	0	0.13	0	0.02	0	0.13	1
Cluster2695_fig|1267357.3.peg.3538	0	0	0	0.79	0	0	0	0	0.03	0	0	0	0	0	0	0	0	0	0	0	0	0.02	0	0	0	1
Cluster2697_fig|1267356.3.peg.1579	1	0	0	0	0	0	0	0	0.21	0	0	0	0	0	0	0	0	0	0	0	0	0.1	0	0	0	1
Cluster2697_fig|1427243.3.peg.86	0	0	0.61	0	0	0	0	0	0.05	0	0	0	0	0	0	0	0	0	0.01	0	0	0.15	0	0	0	1
Cluster2702_fig|1267356.3.peg.4159	1	0	0	0	0	0	0	0	0.21	0	0	0	0	0	0	0	0	0	0	0	0	0.1	0	0	0	1
Cluster2704_fig|1427243.3.peg.453	0	0	0.61	0	0	0	0	0	0.05	0	0	0	0	0	0	0	0	0	0	0	0	0.15	0	0	0	1
Cluster2725_fig|1423442.3.peg.229	0	0.97	0	0	0	0	0	0.23	0	0	0	0	0	0	0	0	0	0	0.04	0	0	0	0	0	0.2	1
Cluster2738_fig|1408922.4.peg.504	0	0	0.71	0	0	0	0	0	0.05	0	0	0	0	0	0	0	0	0	0	0	0	0.16	0	0	0	1
Cluster2778_fig|1267356.3.peg.2175	0.89	0	0	0	0	0.91	0	0	0.13	0	0.9	0	0	0	0	0	0	0	0	0	0	0.24	0	0	0	0.9
Cluster2779_fig|1267357.3.peg.2419	0	0	0	1	0	0	0	0	0.13	0	0	0	0	1	0	0	0	0	0	0	0	0.05	0	0	0	0.95
Cluster277_fig|1267356.3.peg.93	0.79	0	0	0	0	0.09	0	0	0.21	0	0	0	0	0	0	0	0	0	0	0	0	0.05	0	0	0	1
Cluster2786_fig|1295791.3.peg.2321	0.01	0	0.84	0.03	0	0.02	0	0.03	0.16	0.31	0.03	0.81	0.01	0	0.05	0.11	0	0.2	0.01	0.02	0.24	0.27	0.04	0.08	0.15	0.93
Cluster2789_fig|1295799.3.peg.1612	0	0	1	0	0	0	0	0	0.11	0	0	0	0	0	0	0	0	0	0	0	0	0.19	0	0	0	1
Cluster2822_fig|1267358.3.peg.3646	0	0.85	0	0	0.8	0	0	0.03	0	0	0	0	0	0	0	0	0	0	0.58	0	0.37	0	0	0	0	0.93
Cluster2824_fig|1427243.3.peg.2692	0	0	0.61	0	0	0	0	0	0.05	0	0	0	0	0	0	0	0	0	0	0	0	0.13	0	0	0	1
Cluster282_fig|1267356.3.peg.429	0.96	0	0	0	0	0.58	0	0	0.21	0	0	0	0	0	0	0	0	0	0	0	0	0.19	0	0	0	0.98
Cluster282_fig|1423442.3.peg.817	0	0.97	0	0	0	0	0	0.23	0	0	0	0	0	0	0	0	0	0	0.04	0	0.1	0	0	0	0.2	0.99
Cluster2834_fig|1267356.3.peg.3576	0.99	0	0	0	0	0	0	0	0	0	0	0	0	0	0	0	0	0	0	0	0	0.08	0	0	0	1
Cluster2856_fig|1267355.3.peg.1758	0	0.71	0	0	0.78	0	0	0.3	0	0	0	0	0.01	0	0	0	0	0	0.49	0	0.02	0	0	0.02	0.33	0.9
Cluster2856_fig|1267357.3.peg.1752	0	0	0	0.76	0	0	0	0	0.13	0	0	0	0	0.48	0	0	0	0	0	0	0	0.02	0	0	0	0.98
Cluster2856_fig|1267358.3.peg.104	0	0.82	0	0	0.63	0	0	0.28	0	0	0	0	0	0	0	0	0	0	0.4	0	0.02	0	0	0	0.37	0.95
Cluster2856_fig|1295720.3.peg.1666	0.68	0	0	0	0	0.42	0	0	0.13	0	0	0	0	0	0.05	0	0	0	0	0	0	0.11	0	0	0	0.98
Cluster2869_fig|1267357.3.peg.1127	0	0	0	1	0	0	0	0	0.13	0	0	0	0	1	0	0	0	0	0	0	0	0.05	0	0	0	0.95
Cluster2869_fig|1295807.3.peg.241	0	1	0	0	0.12	0	0	0.28	0	0	0	0	0	0	0	0	0	0	0.09	0	0.17	0	0	0	0.24	0.99
Cluster2871_fig|1267357.3.peg.140	0	0	0	1	0	0	0	0	0.08	0	0	0	0	0	0	0	0	0	0	0	0	0.02	0	0	0	1
Cluster287_fig|1267356.3.peg.3802	0.92	0	0	0	0	0.8	0	0	0.21	0	0.72	0	0	0	0	0	0	0	0	0	0	0.26	0	0	0	0.93
Cluster2897_fig|1295726.3.peg.2215	0	0.97	0	0	0.68	0	0.05	0.55	0	0	0	0	0	0	0	0	0	0	0.16	0	0.16	0	0	0	0.41	0.95
Cluster289_fig|1267356.3.peg.3013	1	0	0	0	0	1	0	0	0.18	0	1	0	0	0	0	0	0	0	0	0	0	0.27	0	0	0	0.9
Cluster289_fig|1427243.3.peg.1430	0	0	0.61	0	0	0	0	0	0.05	0	0	0	0	0	0	0	0	0	0	0	0	0.15	0	0	0	1
Cluster2903_fig|1267356.3.peg.596	1	0	0	0	0	0.42	0	0	0.21	0	0.83	0	0	0	0	0	0	0	0	0	0	0.19	0	0	0	0.95
Cluster2909_fig|1267356.3.peg.3242	1	0	0	0	0	1	0	0	0.21	0	0.97	0	0	0	0	0	0	0	0	0	0	0	0	0	0	0.91
Cluster2910_fig|1295726.3.peg.1254	0.13	0.71	0.1	0.03	0.33	0.09	0.24	0.12	0	0.03	0.07	0.19	0.04	0	0.16	0.05	0	0	0.57	0.09	0.63	0	0.02	0	0	0.91
Cluster2921_fig|1267356.3.peg.4304	0.74	0	0	0	0	0.36	0	0	0.21	0	0	0	0	0	0	0	0	0	0	0	0	0.03	0	0	0	0.98
Cluster2923_fig|1295799.3.peg.2531	0	0	0.94	0	0	0	0	0	0.11	0	0	0	0	0	0	0	0	0	0	0	0	0	0	0	0	1
Cluster2951_fig|1267355.3.peg.2432	0	1	0	0	0.97	0	0	0.35	0	0	0	0	0	0	0	0	0	0	0.66	0	0.83	0	0	0	0	0.9
Cluster295_fig|1267355.3.peg.831	0	0.97	0	0	0.88	0	0	0.1	0	0	0	0	0	0	0	0	0	0	0.55	0	0	0	0	0	0	0.94
Cluster295_fig|1267356.3.peg.371	0.95	0	0	0	0	0.36	0	0	0.18	0	0	0	0	0	0	0	0	0	0	0	0	0.15	0	0	0	0.99
Cluster295_fig|1267357.3.peg.326	0	0	0.03	0.9	0	0.07	0	0	0.13	0	0	0	0	0.43	0.79	0	0	0	0	0.21	0	0.08	0	0	0	0.95
Cluster2969_fig|1267356.3.peg.2192	1	0	0	0	0	0.96	0	0	0.16	0	0.97	0	0	0	0	0	0	0	0	0	0	0.27	0	0	0	0.91
Cluster2986_fig|1427243.3.peg.1845	0	0	0.61	0	0	0	0	0	0.05	0	0	0	0	0	0	0	0	0	0	0	0	0.15	0	0	0	1
Cluster2989_fig|1267356.3.peg.1844	0.9	0	0	0	0	0	0	0	0.18	0	0	0	0	0	0	0	0	0	0	0	0	0.1	0	0	0	1
Cluster298_fig|1427243.3.peg.1485	0	0	0.61	0	0	0	0	0	0.05	0	0	0	0	0	0	0	0	0	0	0	0	0.15	0	0	0	1
Cluster305_fig|1267357.3.peg.1100	0	0	0	0.97	0	0	0	0	0.16	0	0	0	0	1	0	0	0	0	0	0	0	0.06	0	0	0	0.95
Cluster3061_fig|1267356.3.peg.1003	1	0	0	0	0	1	0	0	0.21	0	0.97	0	0	0	0	0	0	0	0	0	0	0.27	0	0	0	0.9
Cluster3105_fig|1267356.3.peg.3971	0.99	0	0	0	0	0.62	0	0	0.21	0	0	0	0	0	0	0	0	0	0	0	0	0.15	0	0	0	0.98
Cluster3108_fig|1295807.3.peg.3809	0	1	0	0	0.44	0	0	0.47	0	0	0	0	0	0	0	0	0	0	0.46	0	0.52	0	0	0	0.46	0.95
Cluster3123_fig|1423442.3.peg.2310	0	1	0	0	0	0	0	0.23	0	0	0	0	0	0	0	0	0	0	0.06	0	0.14	0	0	0	0.22	0.99
Cluster3143_fig|1267356.3.peg.858	1	0	0	0	0	0	0	0	0.21	0	0	0	0	0	0	0	0	0	0	0	0	0.1	0	0	0	1
Cluster3160_fig|1295807.3.peg.2002	0	0.97	0	0	0.12	0	0	0.28	0	0	0	0	0	0	0	0	0	0	0.09	0	0.16	0	0	0	0.22	0.99
Cluster3166_fig|1267356.3.peg.211	1	0	0	0	0	0.96	0	0	0.21	0	0.97	0	0	0	0	0	0	0	0	0	0	0.27	0	0	0	0.91
Cluster3169_fig|1295799.3.peg.538	0	0	1	0	0	0	0	0	0.08	0	0	0	0	0	0	0	0	0	0	0	0	0.19	0	0	0	1
Cluster3182_fig|1423442.3.peg.1270	0	0.82	0	0	0	0	0	0.2	0	0	0	0	0	0	0	0	0	0	0.03	0	0	0	0	0	0.15	1
Cluster3195_fig|1267355.3.peg.650	0	1	0	0	0.91	0	0	0.05	0	0	0	0	0	0	0	0	0	0	0.64	0	0.7	0	0	0	0.07	0.92
Cluster3198_fig|1267356.3.peg.1748	0.84	0	0	0	0	0.36	0	0	0.16	0	0	0	0	0	0	0	0	0	0	0	0	0.13	0	0	0	0.99
Cluster3203_fig|1295726.3.peg.2833	0	0.79	0.03	0	0.55	0	0.29	0.5	0	0	0	0	0	0	0	0	0	0	0.09	0	0.75	0	0.02	0	0.41	0.9
Cluster3215_fig|1427243.3.peg.2921	0	0	0.61	0	0	0	0	0	0.05	0	0	0	0	0	0	0	0	0	0	0	0	0.15	0	0	0	1
Cluster3237_fig|1295799.3.peg.1786	0	0	0.97	0	0	0	0	0	0.08	0	0	0	0	0	0	0	0	0	0	0	0	0.16	0	0	0	1
Cluster3248_fig|1267356.3.peg.909	1	0	0	0	0	0.58	0	0	0.21	0	0	0	0	0	0	0	0	0	0	0	0	0.19	0	0	0	0.98
Cluster3253_fig|1427243.3.peg.2500	0	0	0.71	0	0	0	0	0	0.05	0	0	0	0	0	0	0	0	0	0	0	0	0.15	0	0	0	1
Cluster325_fig|1267357.3.peg.1821	0	0	0	0.93	0	0	0	0	0.13	0	0	0	0	1	0	0	0	0	0	0	0	0.05	0	0	0	0.94
Cluster327_fig|1267358.3.peg.3497	0	0.88	0.16	0	0.62	0	0.6	0	0	0	0	0	0	0	0	0	0	0	0.22	0	0.56	0.05	0.02	0.12	0.09	0.93
Cluster327_fig|1267358.3.peg.3500	0	0.91	0.13	0	0.26	0	0.45	0	0	0.45	0	0.48	0	0	0	0	0	0	0.07	0	0.27	0	0	0.12	0.09	0.95
Cluster3283_fig|1267356.3.peg.2072	0.99	0	0	0	0	0	0	0	0.21	0	0	0	0	0	0	0	0	0	0	0	0	0.1	0	0	0	1
Cluster3285_fig|1267357.3.peg.1229	0	0	0	1	0	0	0	0	0.16	0	0	0	0	1	0	0	0	0	0	0	0	0.06	0	0	0	0.95
Cluster3285_fig|1408922.4.peg.2613	0	0	0.94	0	0	0	0	0	0.11	0	0	0	0	0	0	0	0	0	0	0	0	0.19	0	0	0	1
Cluster3288_fig|1267358.3.peg.3463	0.03	0.97	0.06	0	0.19	0.04	0.17	0.28	0.03	0	0.1	0	0	0.04	0.21	0.11	0.18	0	0.01	0.06	0.13	0.05	0.04	0.02	0.22	0.98
Cluster3293_fig|1267356.3.peg.2038	1	0	0	0	0	0	0	0	0.21	0	0	0	0	0	0	0	0	0	0	0	0	0.1	0	0	0	1
Cluster329_fig|1295799.3.peg.1957	0	0	0.87	0	0	0	0	0	0.11	0	0	0	0	0	0	0	0	0	0	0	0	0.19	0	0	0	1
Cluster3314_fig|1267357.3.peg.3970	0	0	0	1	0	0	0	0	0.13	0	0	0	0	1	0	0	0	0	0	0	0	0.05	0	0	0	0.95
Cluster3319_fig|1267357.3.peg.2671	0	0	0	0.79	0	0	0	0	0.03	0	0	0	0	0	0	0	0	0	0	0	0	0.02	0	0	0	1
Cluster3324_fig|1267357.3.peg.3893	0	0	0	1	0	0	0	0	0.11	0	0	0	0	0.7	0	0	0	0	0	0	0	0	0	0	0	0.98
Cluster3344_fig|1267357.3.peg.2338	0	0	0	1	0	0	0	0	0.13	0	0	0	0	1	0	0	0	0	0	0	0	0.05	0	0	0	0.95
Cluster3361_fig|1267357.3.peg.2012	0	0	0	1	0	0	0	0	0.13	0	0	0	0	1	0	0	0	0	0	0	0	0.05	0	0	0	0.95
Cluster336_fig|1267357.3.peg.3126	0	0	0	1	0	0	0	0	0.11	0	0	0	0	1	0	0	0	0	0	0	0	0.05	0	0	0	0.95
Cluster3379_fig|1295782.3.peg.3378	0	0	0	0.72	0	0	0	0	0.03	0	0	0	0	0.61	0	0	0	0	0	0	0	0	0	0	0	0.97
Cluster3382_fig|1267356.3.peg.1042	1	0	0	0	0	1	0	0	0.21	0	1	0	0	0	0	0	0	0	0	0	0	0.27	0	0	0	0.9
Cluster3386_fig|1427243.3.peg.3846	0	0	0.61	0	0	0	0	0	0.05	0	0	0	0	0	0	0	0	0	0	0	0	0.15	0	0	0	1
Cluster3397_fig|1423442.3.peg.2780	0	1	0	0	0	0	0	0.23	0	0	0	0	0	0	0	0	0	0	0.06	0	0.13	0	0	0	0.24	0.99
Cluster3398_fig|1267356.3.peg.566	1	0	0	0	0	0	0	0	0.21	0	0	0	0	0	0	0	0	0	0	0	0	0.1	0	0	0	1
Cluster3398_fig|1267357.3.peg.522	0	0	0	1	0	0	0	0	0.08	0	0	0	0	0	0	0	0	0	0	0	0	0.02	0	0	0	1
Cluster3406_fig|1267356.3.peg.1374	0.99	0	0	0	0	0.98	0	0	0.18	0	0.97	0	0	0	0	0	0	0	0	0	0	0.16	0	0	0	0.9
Cluster3408_fig|1267357.3.peg.907	0	0	0	0.79	0	0	0	0	0.03	0	0	0	0	0	0	0	0	0	0	0	0	0.02	0	0	0	1
Cluster340_fig|1423442.3.peg.2484	0	1	0	0	0	0	0	0.23	0	0	0	0	0	0	0	0	0	0	0.06	0	0.14	0	0	0	0.22	0.99
Cluster3417_fig|1267356.3.peg.148	0.97	0	0	0	0	0	0	0	0.21	0	0	0	0	0	0	0	0	0	0	0	0	0.1	0	0	0	1
Cluster3443_fig|1267357.3.peg.3904	0	0	0	1	0	0	0	0	0.16	0	0	0	0	0.96	0	0	0	0	0	0	0	0.06	0	0	0	0.95
Cluster3444_fig|1267356.3.peg.3851	1	0	0	0	0	0	0	0	0.21	0	0	0	0	0	0	0	0	0	0	0	0	0.1	0	0	0	1
Cluster3479_fig|1267356.3.peg.1886	0.81	0	0	0.28	0	0.51	0	0	0	0	0.48	0	0	0.26	0.16	0	0	0	0	0.3	0	0.53	0	0.02	0	0.93
Cluster3494_fig|1295799.3.peg.56	0	0	1	0	0	0	0	0	0.11	0	0	0	0	0	0	0	0	0	0	0	0	0.19	0	0	0	1
Cluster3498_fig|1295799.3.peg.4209	0	0	1	0	0	0	0	0	0.11	0	0	0	0	0	0	0	0	0	0	0	0	0.19	0	0	0	1
Cluster34_fig|1267356.3.peg.1184	1	0	0	0	0	0.62	0	0	0.18	0	0	0	0	0	0	0	0	0	0	0	0	0.19	0	0	0	0.98
Cluster34_fig|1427243.3.peg.3263	0	0	0.74	0	0	0	0	0	0.05	0	0	0	0	0	0	0	0	0	0	0	0	0.15	0	0	0	1
Cluster3528_fig|1267356.3.peg.3943	1	0	0	0	0	0	0	0	0.21	0	0	0	0	0	0	0	0	0	0	0	0	0.1	0	0	0	1
Cluster3530_fig|1427243.3.peg.1195	0	0	0.61	0	0	0	0	0	0.05	0	0	0	0	0	0	0	0	0	0	0	0	0.15	0	0	0	1
Cluster3531_fig|1267357.3.peg.1885	0	0	0	1	0	0	0	0	0.08	0	0	0	0	0	0	0	0	0	0	0	0	0.02	0	0	0	1
Cluster3535_fig|1267355.3.peg.1960	0	1	0	0	0.71	0	0	0.62	0	0	0	0	0	0	0	0	0	0	0.57	0	0.62	0	0	0	0.63	0.91
Cluster3550_fig|1267356.3.peg.4303	1	0	0	0	0	0.98	0	0	0.21	0	1	0	0	0	0	0	0	0	0	0	0	0.27	0	0	0	0.9
Cluster355_fig|1295799.3.peg.4357	0	0	1	0	0	0	0	0	0.11	0	0	0	0	0	0	0	0	0	0	0	0	0.19	0	0	0	1
Cluster3571_fig|1267356.3.peg.2548	1	0	0	0	0	1	0	0	0.21	0	0.97	0	0	0	0	0	0	0	0	0	0	0.26	0	0	0	0.9
Cluster3613_fig|1408922.4.peg.1887	0	0	0.61	0	0	0	0	0	0.05	0.03	0	0	0	0	0	0	0	0	0	0	0	0.16	0	0	0	1
Cluster3649_fig|1267357.3.peg.1527	0	0	0	1	0	0	0	0	0.16	0	0	0	0	1	0	0	0	0	0	0	0	0.06	0	0	0	0.95
Cluster3665_fig|1267356.3.peg.3661	1	0	0	0	0	1	0	0	0.21	0	1	0	0	0	0	0	0	0	0	0	0	0.26	0	0	0	0.9
Cluster3675_fig|1295807.3.peg.2168	0	1	0	0	0.43	0	0	0.35	0	0	0	0	0	0	0	0	0	0	0.46	0	0.54	0	0	0	0.46	0.95
Cluster3690_fig|1427243.3.peg.883	0	0	0.61	0	0	0	0	0	0.05	0	0	0	0	0	0	0	0	0	0	0	0	0.13	0	0	0	1
Cluster3708_fig|1267357.3.peg.3112	0	0	0	1	0	0	0	0	0.13	0	0	0	0	1	0	0	0	0	0	0	0	0.05	0	0	0	0.95
Cluster370_fig|1267357.3.peg.2734	0	0	0	1	0	0	0	0	0.08	0	0	0	0	0	0	0	0	0	0	0	0	0.02	0	0	0	1
Cluster3710_fig|1267356.3.peg.1689	1	0	0	0	0	0	0	0	0.21	0	0	0	0	0	0	0	0	0	0	0	0	0.1	0	0	0	1
Cluster3710_fig|1267357.3.peg.2717	0	0	0	1	0	0	0	0	0.13	0	0	0	0	1	0	0	0	0	0	0	0	0.05	0	0	0	0.95
Cluster3723_fig|1267357.3.peg.2770	0	0	0	1	0	0	0	0	0.08	0	0	0	0	0	0	0	0	0	0	0	0	0.02	0	0	0	1
Cluster372_fig|1295799.3.peg.1590	0	0	0.97	0	0	0	0	0	0.11	0	0	0	0	0	0	0	0	0	0	0	0	0.19	0	0	0	1
Cluster373_fig|1267357.3.peg.3726	0	0	0	0.79	0	0	0	0	0.03	0	0	0	0	0	0	0	0	0	0	0	0	0.02	0	0	0	1
Cluster3763_fig|1267357.3.peg.4176	0.03	0	0	0.79	0.06	0.04	0	0	0.05	0.03	0	0.07	0.02	0.04	0.11	0	0	0	0.01	0.03	0.03	0.05	0	0	0.02	1
Cluster376_fig|1267357.3.peg.1393	0	0	0	1	0	0	0	0	0.08	0	0	0	0	0	0	0	0	0	0	0	0	0.02	0	0	0	1
Cluster3777_fig|1267356.3.peg.2924	0.98	0	0	0	0	0.91	0	0	0.21	0	0.93	0	0	0	0	0	0	0	0	0	0	0.19	0	0	0	0.91
Cluster3795_fig|1267357.3.peg.758	0	0	0	0.79	0	0	0	0	0.03	0	0	0	0	0	0	0	0	0	0	0	0	0.02	0	0	0	1
Cluster37_fig|1267357.3.peg.3223	0	0	0	0.97	0	0	0	0	0.08	0	0	0	0	0	0	0	0	0	0	0	0	0.02	0	0	0	1
Cluster37_fig|1295807.3.peg.836	0	1	0	0	0.05	0	0	0.25	0	0	0	0	0	0	0	0	0	0	0.07	0	0.14	0	0	0	0.04	1
Cluster3808_fig|1267357.3.peg.1515	0	0	0	0.79	0	0	0	0	0.03	0	0	0	0	0	0	0	0	0	0	0	0	0.02	0	0	0	1
Cluster3817_fig|1267356.3.peg.3885	0.78	0	0	0	0	0.53	0	0	0.21	0	0.62	0	0	0	0	0	0	0	0	0	0	0.27	0	0	0	0.94
Cluster3819_fig|1423499.3.peg.873	0	0.85	0	0	0	0	0	0.17	0	0	0	0	0	0	0	0	0	0	0	0	0.05	0	0	0	0.11	1
Cluster382_fig|1267362.3.peg.3224	0.77	0	0	0	0	0	0	0	0	0	0	0	0	0	0	0	0	0	0	0	0	0	0	0	0	1
Cluster3832_fig|1267356.3.peg.71	1	0	0	0	0	1	0	0	0.21	0	1	0	0	0	0	0	0	0	0	0	0	0.23	0	0	0	0.9
Cluster383_fig|1267357.3.peg.1999	0	0	0	1	0	0	0	0	0.08	0	0	0	0	0	0	0	0	0	0	0	0	0.02	0	0	0	1
Cluster3845_fig|1295807.3.peg.4037	0	1	0	0	0.12	0	0	0.28	0	0	0	0	0	0	0	0	0	0	0.09	0	0.17	0	0	0	0.24	0.99
Cluster3858_fig|1267357.3.peg.3086	0	0	0	0.86	0	0	0	0	0.03	0	0	0	0	0	0	0	0	0	0	0	0	0.02	0	0	0	1
Cluster3869_fig|1427271.3.peg.3909	0	0	0.61	0	0	0	0	0	0.03	0	0	0	0	0	0	0	0	0	0	0	0	0.11	0	0	0	1
Cluster386_fig|1267356.3.peg.1390	1	0	0	0	0	0	0	0	0.21	0	0	0	0	0	0	0	0	0	0	0	0	0.08	0	0	0	1
Cluster386_fig|1267357.3.peg.3009	0	0	0	1	0	0	0	0	0.13	0	0	0	0	1	0	0	0	0	0	0	0	0.05	0	0	0	0.95
Cluster3940_fig|1267356.3.peg.4094	1	0	0	0	0	0.91	0	0	0.21	0	1	0	0	0	0	0	0	0	0	0	0	0.26	0	0	0	0.91
Cluster3963_fig|1267357.3.peg.2118	0	0	0	0.72	0	0	0	0	0.03	0	0	0	0	0	0	0	0	0	0	0	0	0.02	0	0	0	1
Cluster3963_fig|1295799.3.peg.180	0	0	1	0	0	0	0	0	0.11	0	0	0	0	0	0	0	0	0	0	0	0	0.19	0	0	0	1
Cluster3965_fig|1267356.3.peg.786	0.88	0	0	0	0	0	0	0	0	0	0	0	0	0	0	0	0	0	0	0	0	0.03	0	0	0	1
Cluster3966_fig|1427243.3.peg.1302	0	0	0.61	0	0	0	0	0	0.05	0	0	0	0	0	0	0	0	0	0	0	0	0.15	0	0	0	1
Cluster3967_fig|1267356.3.peg.2024	0.96	0	0.03	0.1	0	0.38	0	0	0.18	0	0	0.07	0	0	0.11	0.05	0	0	0	0.05	0	0.03	0	0	0	0.99
Cluster396_fig|1423465.3.peg.2959	0	0	0.65	0	0	0	0	0	0.03	0	0	0	0	0	0	0	0	0	0	0	0	0.06	0	0	0	1
Cluster3979_fig|1295799.3.peg.4141	0	0	1	0	0	0	0	0	0.11	0	0	0	0	0	0	0	0	0	0	0	0	0.19	0	0	0	1
Cluster3995_fig|1267357.3.peg.1938	0	0	0	0.86	0	0	0	0	0.11	0	0	0.04	0	0.78	0.16	0	0.18	0	0	0.02	0	0.05	0	0.4	0	0.95
Cluster3996_fig|1427177.3.peg.1732	0	0.71	0	0	0	0	0	0.12	0	0	0	0	0	0	0	0	0	0	0	0	0	0	0	0	0.04	1
Cluster3_fig|1295726.3.peg.2283	0	0.74	0	0	0.47	0	0.21	0.35	0	0	0	0	0	0	0	0	0	0	0.09	0	0	0	0	0	0.13	0.96
Cluster4008_fig|1267356.3.peg.138	0.87	0	0	0.31	0	0.73	0	0	0.39	0.1	0.62	0.19	0.01	0.17	0.05	0.21	0	0.13	0	0.17	0	0.29	0.02	0.06	0	0.92
Cluster4023_fig|1267356.3.peg.800	1	0	0	0	0	0.89	0	0	0.21	0	0	0	0	0	0	0	0	0	0	0	0	0.23	0	0	0	0.96
Cluster4057_fig|1267356.3.peg.1981	0.96	0	0	0	0	0	0	0	0.21	0	0	0	0	0	0	0	0	0	0	0	0	0.1	0	0	0	1
Cluster4059_fig|1295799.3.peg.2542	0	0	0.87	0	0	0	0	0	0.08	0	0	0	0	0	0	0	0	0	0	0	0	0.19	0	0	0	1
Cluster4078_fig|1267356.3.peg.2562	1	0	0	0	0	0	0	0	0.21	0	0	0	0	0	0	0	0	0	0	0	0	0.1	0	0	0	1
Cluster4103_fig|1267357.3.peg.2757	0	0	0	1	0	0	0	0	0.13	0	0	0	0	1	0	0	0	0	0	0	0	0.05	0	0	0	0.95
Cluster411_fig|1267356.3.peg.1034	1	0	0	0	0	0.98	0	0	0.03	0	0.97	0	0	0	0	0	0	0	0	0	0	0.02	0	0	0	0.91
Cluster412_fig|1267356.3.peg.2967	1	0	0	0	0	0.98	0	0	0.21	0	0.97	0	0	0	0	0	0	0	0	0	0	0.27	0	0	0	0.9
Cluster4147_fig|1267356.3.peg.1302	0.63	0	0	0.79	0	0.07	0	0	0.37	0.03	0.14	0.04	0	0.57	0.11	0	0	0	0.01	0.09	0	0.21	0	0	0.02	0.96
Cluster414_fig|1427233.3.peg.4241	0	0	0.61	0	0	0	0	0	0.05	0	0	0	0	0	0	0	0	0	0	0	0	0.15	0	0	0	1
Cluster4155_fig|1267356.3.peg.966	0.91	0	0	0	0	0.6	0	0	0.18	0	0	0	0	0	0	0	0	0	0	0	0	0.16	0	0	0	0.98
Cluster415_fig|1267357.3.peg.3950	0	0	0	0.93	0	0	0	0	0.16	0	0	0	0	0.83	0	0	0	0	0	0	0	0	0	0	0	0.96
Cluster4179_fig|1267356.3.peg.264	1	0	0	0	0	1	0	0	0.21	0	1	0	0	0	0	0	0	0	0	0	0	0.27	0	0	0	0.9
Cluster417_fig|1267356.3.peg.174	0.92	0	0	0	0	0	0	0	0.21	0	0	0	0	0	0	0	0	0	0	0	0	0.1	0	0	0	1
Cluster417_fig|1295782.3.peg.107	0	0	0	0.66	0	0	0	0	0.05	0	0	0	0	0	0	0	0	0	0	0	0	0.02	0	0	0	1
Cluster4180_fig|1295796.3.peg.910	0	0	0.77	0	0.04	0	0.07	0	0.11	0	0	0	0.04	0	0	0.05	0.06	0	0	0.02	0.03	0.21	0.06	0.15	0.09	0.99
Cluster4211_fig|1267356.3.peg.931	1	0	0	0	0	0	0	0	0.21	0	0	0	0	0	0	0	0	0	0	0	0	0.1	0	0	0	1
Cluster4240_fig|1267356.3.peg.4146	1	0	0	0	0	0	0	0	0.21	0	0	0	0	0	0	0	0	0	0	0	0	0.1	0	0	0	1
Cluster4264_fig|1295799.3.peg.303	0	0	1	0	0	0	0	0	0.11	0	0	0	0	0	0	0	0	0	0	0	0	0.08	0	0	0	1
Cluster4280_fig|1427243.3.peg.1949	0	0	0.61	0	0	0	0	0	0.05	0	0	0	0	0	0	0	0	0	0.01	0	0	0.1	0	0	0	1
Cluster42_fig|1267356.3.peg.1662	0.81	0	0	0	0	0	0	0	0	0	0	0	0	0	0	0	0	0	0	0	0	0	0	0	0	1
Cluster42_fig|1267356.3.peg.3779	0.9	0	0	0	0	0	0	0	0.18	0	0	0	0	0	0	0	0	0	0	0	0	0.1	0	0	0	1
Cluster42_fig|1267357.3.peg.3667	0	0	0	0.72	0	0	0	0	0.03	0	0	0	0	0	0	0	0	0	0	0	0	0.02	0	0	0	1
Cluster42_fig|1267358.3.peg.2778	0	0.91	0	0	0.74	0	0	0.03	0	0	0	0	0	0	0	0	0	0	0.37	0	0	0	0	0	0	0.96
Cluster4309_fig|1267356.3.peg.1454	1	0	0	0	0	0.62	0	0	0.21	0	0	0	0	0	0	0	0	0	0	0	0	0.19	0	0	0	0.98
Cluster4354_fig|1267356.3.peg.3586	1	0	0	0	0	0.62	0	0	0.21	0	0	0	0	0	0	0	0	0	0	0	0	0.19	0	0	0	0.98
Cluster4356_fig|1267356.3.peg.258	0.65	0	0	0	0	0.53	0	0	0.03	0	0.59	0	0	0	0	0	0	0	0	0	0	0.02	0	0	0	0.93
Cluster437_fig|1267357.3.peg.1961	0	0	0	0.83	0	0	0	0	0.08	0	0	0	0	0	0	0	0	0	0	0	0	0.02	0	0	0	1
Cluster4396_fig|1267357.3.peg.4231	0	0	0	1	0	0	0	0	0	0	0	0	0	1	0	0	0	0	0	0	0	0.05	0	0	0	0.95
Cluster4427_fig|1267359.3.peg.1249	0.62	0.24	0.03	0.21	0.09	0.2	0.19	0.15	0.34	0.28	0.21	0.15	0.06	0.04	0.11	0.32	0	0.13	0.01	0.09	0.06	0.08	0.04	0	0.11	0.93
Cluster4428_fig|1295799.3.peg.2314	0	0	1	0	0	0	0	0	0.11	0	0	0	0	0	0	0	0	0	0	0	0	0.19	0	0	0	1
Cluster443_fig|1267356.3.peg.361	1	0	0	0	0	0.62	0	0	0.21	0	0	0	0	0	0	0	0	0	0	0	0	0.19	0	0	0	0.98
Cluster4453_fig|1267357.3.peg.2992	0	0	0	1	0	0	0	0	0.13	0	0	0	0	1	0	0	0	0	0	0	0	0.05	0	0	0	0.95
Cluster4456_fig|1267357.3.peg.1886	0	0	0	1	0	0	0	0	0.13	0	0	0	0	1	0	0	0	0	0	0	0	0.05	0	0	0	0.95
Cluster445_fig|1295805.3.peg.1772	0	0.74	0	0	0.25	0	0.36	0.03	0	0.03	0	0	0.08	0	0	0	0	0.13	0.03	0	0.3	0	0.06	0.21	0.02	0.97
Cluster4468_fig|1267356.3.peg.2594	1	0	0	0	0	1	0	0	0.21	0	1	0	0	0	0	0	0	0	0	0	0	0.27	0	0	0	0.9
Cluster446_fig|1267357.3.peg.1727	0	0	0	0.83	0	0	0	0	0.05	0	0	0	0	0.78	0	0	0	0	0	0	0	0.02	0	0	0	0.96
Cluster4476_fig|1267356.3.peg.122	1	0	0	0	0	1	0	0	0.21	0	1	0	0	0	0	0	0	0	0	0	0	0.27	0	0	0	0.9
Cluster4479_fig|1427243.3.peg.1889	0	0	0.61	0	0	0	0	0	0.05	0	0	0	0	0	0	0	0	0	0	0	0	0.15	0	0	0	1
Cluster44_fig|1267356.3.peg.3944	0.65	0	0	0	0	0	0	0	0.13	0	0	0	0	0	0	0	0	0	0	0	0	0.05	0	0	0	1
Cluster4516_fig|1267357.3.peg.3053	0	0	0	1	0	0	0	0	0.11	0	0	0	0	0.48	0	0	0	0	0	0	0	0.03	0	0	0	0.99
Cluster4518_fig|1267357.3.peg.3513	0	0	0	0.62	0	0	0	0	0	0	0	0	0	0.74	0	0	0	0	0	0	0	0	0	0	0	0.93
Cluster4520_fig|1267356.3.peg.1426	1	0	0	0	0	0.96	0	0	0.21	0	0	0	0	0	0	0	0	0	0	0	0	0.24	0	0	0	0.95
Cluster454_fig|1423442.3.peg.230	0	1	0	0	0	0	0	0.23	0	0	0	0	0	0	0	0	0	0	0.06	0	0.08	0	0	0	0.22	0.99
Cluster4560_fig|1267356.3.peg.3266	1	0	0	0	0	0.6	0	0	0.21	0	0	0	0	0	0	0	0	0	0	0	0	0.19	0	0	0	0.98
Cluster4565_fig|1267363.3.peg.882	0	0	0.61	0	0	0.07	0	0	0.08	0	0	0	0	0	0	0	0	0	0	0.02	0	0.16	0	0.02	0	1
Cluster4603_fig|1267357.3.peg.4018	0	0	0	1	0	0	0	0	0.16	0	0	0	0	1	0	0	0	0	0	0	0	0.06	0	0	0	0.95
Cluster4620_fig|1267356.3.peg.1678	0.76	0	0	0	0	0	0	0	0	0	0	0	0	0	0	0	0	0	0	0	0	0.02	0	0	0	1
Cluster4620_fig|1267357.3.peg.2728	0	0	0	0.66	0	0	0	0	0	0	0	0	0	0.7	0	0	0	0	0	0	0	0	0	0	0	0.95
Cluster4630_fig|1267357.3.peg.3271	0	0	0	0.79	0	0	0	0	0.03	0	0	0	0	0	0	0	0	0	0	0	0	0.02	0	0	0	1
Cluster463_fig|1423462.3.peg.3281	0	0.94	0	0	0	0	0	0.1	0	0	0	0	0	0	0	0	0	0	0.01	0	0.11	0	0	0	0	1
Cluster4646_fig|1267356.3.peg.410	1	0	0	0	0	0.6	0	0	0.21	0	0	0	0	0	0	0	0	0	0	0	0	0.19	0	0	0	0.98
Cluster465_fig|1267356.3.peg.2696	1	0	0	0	0	0	0	0	0.21	0	0	0	0	0	0	0	0	0	0	0	0	0.06	0	0	0	1
Cluster4664_fig|1267358.3.peg.1677	0	0.68	0	0	0.48	0	0.31	0.55	0	0	0	0	0	0	0	0	0	0	0.12	0	0	0	0	0	0.39	0.92
Cluster4669_fig|1267357.3.peg.1629	0	0	0	1	0	0	0	0	0.13	0	0	0	0	0.7	0	0	0	0	0	0	0	0.05	0	0	0	0.98
Cluster466_fig|1267356.3.peg.1037	0.79	0	0	0	0	0.49	0	0	0.21	0	0	0	0	0	0	0	0	0	0	0	0	0.08	0	0	0	0.98
Cluster4688_fig|1267357.3.peg.360	0	0	0	0.97	0	0	0	0	0.11	0	0	0	0	0.96	0	0	0	0	0	0	0	0.05	0	0	0	0.95
Cluster4734_fig|1427243.3.peg.4292	0	0	0.74	0	0	0	0	0	0.05	0	0	0	0	0	0	0	0	0	0	0	0	0.15	0	0	0	1
Cluster4736_fig|1267356.3.peg.3343	1	0	0	0	0	1	0	0	0.18	0	1	0	0	0	0	0	0	0	0	0	0	0.21	0	0	0	0.9
Cluster4760_fig|1267356.3.peg.352	0.95	0	0	0	0	0.89	0	0	0.08	0	0.93	0	0	0	0	0	0	0	0	0	0	0.19	0	0	0	0.91
Cluster478_fig|1267357.3.peg.1837	0	0	0	0.76	0	0	0	0	0.03	0	0	0	0	0.43	0	0	0	0	0	0	0	0	0	0	0	0.98
Cluster4798_fig|1267357.3.peg.2759	0	0	0	0.9	0	0	0	0	0.13	0	0	0	0	0.96	0	0	0	0	0	0	0	0.03	0	0	0	0.94
Cluster47_fig|1427177.3.peg.3179	0	0.74	0	0	0	0	0	0.1	0	0	0	0	0	0	0	0	0	0	0	0	0	0	0	0	0.04	1
Cluster484_fig|1267357.3.peg.1038	0	0	0	1	0	0	0	0	0.08	0	0	0	0	0	0	0	0	0	0	0	0	0.02	0	0	0	1
Cluster4896_fig|1267356.3.peg.2936	1	0	0	0	0	0.96	0	0	0.21	0	1	0	0	0	0	0	0	0	0	0	0	0.26	0	0	0	0.9
Cluster4932_fig|1423442.3.peg.2627	0	1	0	0	0.02	0	0	0.2	0	0	0	0	0	0	0	0	0	0	0.06	0	0.16	0	0	0	0.17	1
Cluster4983_fig|1324219.3.peg.2576	0	0.82	0	0	0.14	0	0	0.33	0	0	0	0	0	0	0	0	0	0	0.07	0	0.56	0	0	0	0.26	0.96
Cluster4986_fig|1295807.3.peg.1533	0	1	0	0	0.13	0	0	0.28	0	0	0	0	0	0	0	0	0	0	0.09	0	0.16	0	0	0	0.24	0.99
Cluster4987_fig|1267357.3.peg.2855	0	0	0	1	0	0	0	0	0.16	0	0	0	0	1	0	0	0	0	0	0	0	0.06	0	0	0	0.95
Cluster499_fig|1427177.3.peg.298	0	0.74	0	0	0	0	0	0.12	0	0	0	0	0	0	0	0	0	0	0	0	0	0	0	0	0.04	1
Cluster500_fig|1267359.3.peg.3781	0	1	0	0	0.76	0	0	0.6	0	0	0	0	0	0	0	0	0	0	0.03	0	0.02	0	0	0	0.3	0.95
Cluster502_fig|1427243.3.peg.2342	0	0	0.61	0	0	0	0	0	0.05	0	0	0	0	0	0	0	0	0	0	0	0	0.15	0	0.04	0	1
Cluster5087_fig|1267356.3.peg.3038	1	0	0	0	0	0	0	0	0.21	0	0	0	0	0	0	0	0	0	0	0	0	0.1	0	0	0	1
Cluster5088_fig|1267357.3.peg.827	0	0	0	1	0	0.02	0	0	0.08	0	0	0	0	0	0	0	0	0	0	0	0	0.03	0	0.06	0	1
Cluster5112_fig|1427243.3.peg.156	0	0	0.61	0	0	0	0	0	0.03	0	0	0	0	0	0	0	0	0	0	0	0	0.15	0	0	0	1
Cluster512_fig|1267357.3.peg.2059	0	0	0	0.97	0	0	0	0	0.08	0	0	0	0	0	0	0	0	0	0	0	0	0.02	0	0	0	1
Cluster512_fig|1423442.3.peg.2732	0	1	0	0	0	0	0	0.23	0	0	0	0	0	0	0	0	0	0	0.06	0	0.16	0	0	0	0.24	0.99
Cluster5153_fig|1267357.3.peg.3087	0	0	0	1	0	0	0	0	0.13	0	0	0	0	0.96	0	0	0	0	0	0	0	0.03	0	0	0	0.96
Cluster5160_fig|1267355.3.peg.771	0	1	0	0	0.9	0	0	0.57	0	0	0	0	0	0	0	0	0	0	0.39	0	0.76	0	0	0	0.35	0.91
Cluster5202_fig|1267356.3.peg.461	1	0	0	0	0	1	0	0	0.21	0	0.97	0	0	0	0	0	0	0	0	0	0	0.27	0	0	0	0.9
Cluster5209_fig|1295727.3.peg.3620	0	0.79	0	0	0.6	0	0.4	0.42	0	0	0	0	0	0	0	0	0	0	0.27	0	0.38	0	0	0	0	0.93
Cluster5234_fig|1267357.3.peg.1491	0	0	0	0.79	0	0	0	0	0.03	0	0	0	0	0	0	0	0	0	0	0	0	0.02	0	0	0	1
Cluster5266_fig|1295799.3.peg.1987	0	0	0.97	0	0	0	0	0	0.11	0	0	0	0	0	0	0	0	0	0	0	0	0.19	0	0	0	1
Cluster5267_fig|1295799.3.peg.2383	0	0	1	0	0	0	0	0	0.08	0	0	0	0	0	0	0	0	0	0	0	0	0.19	0	0	0	1
Cluster5270_fig|1267359.3.peg.4220	0	0.88	0	0	0.48	0	0	0.6	0	0	0	0	0	0	0	0	0	0	0.25	0	0.38	0	0.04	0	0	0.95
Cluster527_fig|1267359.3.peg.1563	0.05	0.65	0	0.17	0.21	0	0.07	0.53	0.55	0	0.07	0.04	0.02	0.09	0	0	0.24	0.07	0.06	0.08	0	0.06	0.1	0.08	0.28	0.91
Cluster5283_fig|1267357.3.peg.2254	0	0	0	0.79	0	0	0	0	0.03	0	0	0	0	0	0	0	0	0	0	0	0	0.02	0	0	0	1
Cluster5364_fig|1267357.3.peg.2911	0	0	0	0.9	0	0	0	0	0	0	0	0	0	0	0	0	0	0	0	0	0	0.02	0	0	0	1
Cluster5368_fig|1267356.3.peg.92	1	0	0	0	0	1	0	0	0.21	0	0.97	0	0	0	0	0	0	0	0	0	0	0.27	0	0.02	0	0.9
Cluster5369_fig|1295807.3.peg.3987	0	0.97	0	0	0.44	0	0	0	0	0	0	0	0	0	0	0	0	0	0.39	0	0.54	0	0	0	0.43	0.96
Cluster5378_fig|1267357.3.peg.1380	0	0	0	1	0	0	0	0	0.08	0	0	0	0	0	0	0	0	0	0	0	0	0.02	0	0	0	1
Cluster5417_fig|1423442.3.peg.4208	0	1	0	0	0	0	0	0.23	0	0	0	0	0	0	0	0	0	0	0.06	0	0.16	0	0	0	0.24	0.99
Cluster544_fig|1267358.3.peg.912	0	0.91	0	0	0.4	0	0	0.45	0	0	0	0	0	0	0	0	0	0	0.04	0	0.05	0	0	0	0.22	0.98
Cluster5465_fig|1267357.3.peg.802	0	0	0	0.79	0	0	0	0	0.03	0	0	0	0	0	0	0	0	0	0	0	0	0.02	0	0	0	1
Cluster54_fig|1267357.3.peg.3217	0	0	0	1	0	0	0	0	0.08	0	0	0	0	0	0	0	0	0	0	0	0	0.02	0	0	0	1
Cluster553_fig|1267356.3.peg.2966	0.75	0	0.03	0.1	0	0.16	0	0	0	0.07	0.07	0.07	0.3	0.09	0	0	0	0.4	0	0	0	0	0.16	0.1	0	0.97
Cluster553_fig|1427177.3.peg.1492	0	0.68	0	0	0	0	0	0.17	0	0	0	0	0	0	0	0	0	0	0	0	0	0	0	0	0.13	1
Cluster554_fig|1427177.3.peg.2645	0	0.74	0	0	0	0	0	0	0	0	0	0	0	0	0	0	0	0	0	0	0.02	0	0	0	0.07	1
Cluster5629_fig|1427243.3.peg.295	0	0	0.74	0	0	0	0	0	0.05	0	0	0	0	0	0	0	0	0	0	0	0	0.15	0	0	0	1
Cluster562_fig|1295799.3.peg.1487	0	0	0.74	0	0	0	0	0	0.05	0	0	0	0	0	0	0	0	0	0	0	0	0.15	0	0	0	1
Cluster56_fig|1267358.3.peg.4214	0	0.76	0	0	0.69	0	0	0.1	0	0	0	0	0	0	0	0	0	0	0.25	0	0.13	0	0	0	0.41	0.94
Cluster5700_fig|1267356.3.peg.541	1	0	0	0	0	0.96	0	0	0.21	0	1	0	0	0	0	0	0	0	0	0	0	0.27	0	0	0	0.9
Cluster5726_fig|1267359.3.peg.1372	0.97	0	0.03	0.07	0.01	0.02	0	0.9	0.79	0	0.03	0.07	0.02	0	0.05	0.05	0.41	0	0.04	0.03	0	0.27	0.31	0.17	0.35	0.9
Cluster5727_fig|1267356.3.peg.3904	0.63	0	0	0	0	0	0	0	0.11	0	0	0	0	0	0	0	0	0	0	0	0	0.06	0	0	0	1
Cluster5738_fig|1267357.3.peg.1153	0	0	0	1	0	0	0	0	0.08	0	0	0	0	0	0	0	0	0	0	0	0	0.02	0	0	0	1
Cluster5757_fig|1267357.3.peg.947	0	0	0	1	0	0	0	0	0.13	0	0.03	0	0	1	0	0	0	0	0	0	0	0.05	0	0.02	0	0.95
Cluster5774_fig|1295799.3.peg.3825	0	0	0.65	0	0	0	0	0	0.03	0	0	0	0	0	0	0	0	0	0	0	0	0.13	0	0	0	1
Cluster577_fig|1267362.3.peg.2441	0.7	0	0	0	0	0	0	0	0.18	0	0	0	0	0	0	0	0	0	0	0	0	0.1	0	0	0	1
Cluster579_fig|1267356.3.peg.1200	1	0	0	0	0	0	0	0	0.21	0	0	0	0	0	0	0	0	0	0	0	0	0.1	0	0	0	1
Cluster57_fig|1427243.3.peg.2648	0	0	0.61	0	0	0	0	0	0.05	0	0	0	0	0	0	0	0	0	0	0	0	0.15	0	0	0	1
Cluster5860_fig|1295799.3.peg.1692	0	0	0.74	0	0	0	0	0	0	0	0	0	0	0	0	0	0	0	0	0	0	0.05	0	0	0	1
Cluster5961_fig|1267356.3.peg.1674	1	0	0	0	0	1	0	0	0.21	0	1	0	0	0	0	0	0	0	0	0	0	0.27	0	0	0	0.9
Cluster5967_fig|1267356.3.peg.3245	0.93	0	0	0	0	0	0	0	0.18	0	0	0	0	0	0	0	0	0	0	0	0	0.1	0	0	0	1
Cluster5973_fig|1267357.3.peg.2517	0	0	0	0.79	0	0	0	0	0.03	0	0	0	0	0	0	0	0	0	0	0	0	0.02	0	0	0	1
Cluster5_fig|1267357.3.peg.3671	0.97	0	0.1	0.97	0	0.6	0	0	0.39	0.24	0.31	0	0	0.87	0.05	0	0	0	0	0.55	0	0.03	0	0	0	0.91
Cluster6016_fig|1267357.3.peg.2875	0	0	0	1	0	0	0	0	0.16	0	0	0	0	0.96	0	0	0	0	0	0	0	0.06	0	0	0	0.95
Cluster6018_fig|1267357.3.peg.2718	0	0	0	0.69	0	0	0	0	0.03	0	0	0	0	0	0	0	0	0	0	0	0	0.02	0	0	0	1
Cluster602_fig|1267359.3.peg.1192	0	0.74	0	0	0.36	0	0	0.42	0	0	0	0	0	0	0	0	0	0	0.1	0	0	0	0	0	0.02	0.97
Cluster602_fig|1423462.3.peg.4028	0	0.71	0	0	0	0	0	0.23	0	0	0	0	0	0	0	0	0	0	0.04	0	0.06	0	0	0	0.22	0.99
Cluster6086_fig|1267356.3.peg.2498	0.98	0	0	0	0	0.38	0	0	0.37	0	0.55	0	0	0	0.63	0	0	0	0	0.35	0	0.21	0	0	0.02	0.94
Cluster611_fig|1408922.4.peg.1835	0	0	0.74	0	0	0	0	0	0.11	0	0	0	0	0	0	0	0	0	0	0	0	0.16	0	0	0	1
Cluster6121_fig|1295799.3.peg.768	0	0	1	0	0	0	0	0	0.11	0	0	0	0	0	0	0	0	0	0	0	0	0.19	0	0	0	1
Cluster6190_fig|1267356.3.peg.2343	0.99	0	0	0	0	0.62	0	0	0.03	0	0	0	0	0	0	0	0	0	0	0	0	0.02	0	0	0	0.98
Cluster621_fig|1267357.3.peg.329	0	0	0	1	0	0	0	0	0.08	0	0	0	0	0	0	0	0	0	0	0	0	0.02	0	0	0	1
Cluster624_fig|1267357.3.peg.3123	0	0	0	1	0	0	0	0	0.13	0	0	0	0	1	0	0	0	0	0	0	0	0.05	0	0	0	0.95
Cluster6299_fig|1267357.3.peg.3013	0	0	0	0.79	0	0	0	0	0.03	0	0	0	0	0	0	0	0	0	0	0	0	0.02	0	0	0	1
Cluster631_fig|1267357.3.peg.3931	0	0	0	0.93	0	0	0	0	0.08	0	0	0	0	0	0	0	0	0	0	0	0	0.02	0	0	0	1
Cluster632_fig|1423442.3.peg.390	0	1	0	0	0	0	0	0.23	0	0	0	0	0	0	0	0	0	0	0.06	0	0.16	0	0	0	0.24	0.99
Cluster6362_fig|1267357.3.peg.3993	0	0	0	1	0	0	0	0	0.08	0	0	0	0	0	0	0	0	0	0	0	0	0.02	0	0.02	0	1
Cluster6363_fig|1295796.3.peg.2702	0	0	0.61	0	0.09	0.02	0.05	0.07	0.08	0.07	0	0.3	0	0.09	0	0.16	0.12	0	0.22	0.09	0.17	0.21	0	0.1	0.15	0.96
Cluster636_fig|1267355.3.peg.3895	0	0.97	0	0	0.95	0	0	0.07	0	0	0	0	0	0	0	0	0	0	0.31	0	0.6	0	0	0	0.54	0.92
Cluster6415_fig|1324287.3.peg.2734	0	0.62	0	0	0.03	0	0	0	0	0	0	0	0	0	0	0	0	0	0.1	0	0.08	0	0	0	0.02	1
Cluster641_fig|1267357.3.peg.258	0	0	0	1	0	0	0	0	0.08	0	0	0	0	0	0	0	0	0	0	0	0	0.02	0	0	0	1
Cluster6456_fig|1423442.3.peg.1705	0	0.65	0	0	0	0	0	0.2	0	0	0	0	0	0	0	0	0	0	0.04	0	0.1	0	0	0	0.24	0.99
Cluster6491_fig|1267357.3.peg.3774	0	0	0	1	0	0	0	0	0.08	0	0	0	0	0	0	0	0	0	0	0	0	0.02	0	0	0	1
Cluster649_fig|1267356.3.peg.2710	1	0	0	0	0	0.56	0	0	0	0	0	0	0	0	0	0	0	0	0	0	0	0.19	0	0	0	0.98
Cluster652_fig|1267356.3.peg.333	1	0	0	0	0	0	0	0	0.21	0	0	0	0	0	0	0	0	0	0	0	0	0.1	0	0	0	1
Cluster6534_fig|1423442.3.peg.2615	0	1	0	0	0	0	0	0.23	0	0	0	0	0	0	0	0	0	0	0.06	0	0.16	0	0	0	0.24	0.99
Cluster6552_fig|1267357.3.peg.2149	0	0	0	1	0	0	0	0	0.16	0	0	0	0	1	0	0	0	0	0	0	0	0.06	0	0	0	0.95
Cluster6554_fig|1267357.3.peg.3634	0	0	0	0.79	0	0	0	0	0.03	0	0	0	0	0.91	0	0	0	0	0	0	0	0.05	0	0	0	0.94
Cluster6587_fig|1408922.4.peg.868	0	0	0.9	0	0	0	0	0	0.11	0	0	0	0	0	0	0	0	0	0	0	0	0.11	0	0	0	1
Cluster661_fig|1267357.3.peg.230	0	0	0	0.93	0	0	0	0	0.13	0	0	0	0	1	0	0	0	0	0	0	0	0	0	0	0	0.94
Cluster661_fig|1427243.3.peg.223	0	0	0.61	0	0	0	0	0	0.05	0	0	0	0	0	0	0	0	0	0	0	0	0.05	0	0	0	1
Cluster6663_fig|1267356.3.peg.2658	0.92	0	0	0	0	0.56	0	0	0.16	0	0	0	0	0	0	0	0	0	0	0	0	0.19	0	0	0	0.98
Cluster668_fig|1295796.3.peg.698	0	0	0.94	0	0.01	0	0	0	0	0	0	0	0	0	0	0	0	0	0	0	0.02	0.19	0	0	0	1
Cluster6732_fig|1267356.3.peg.195	0.96	0	0	0	0	0	0	0	0.21	0	0	0	0	0	0	0	0	0	0	0	0	0.1	0	0	0	1
Cluster6737_fig|1295799.3.peg.207	0	0	1	0	0	0	0	0	0.11	0	0	0	0	0	0	0	0	0	0	0	0	0.19	0	0	0	1
Cluster673_fig|1267357.3.peg.1434	0	0	0	1	0	0	0	0	0.08	0	0	0	0	0	0	0	0	0	0	0	0	0.02	0	0	0	1
Cluster6761_fig|1267356.3.peg.1493	1	0	0	0	0	0	0	0	0.21	0	0	0	0	0	0	0	0	0	0	0	0	0.1	0	0	0	1
Cluster6766_fig|1295799.3.peg.1470	0	0	1	0	0	0	0	0	0.08	0	0	0	0	0	0	0	0	0	0	0	0	0.19	0	0	0	1
Cluster6780_fig|1267356.3.peg.3641	1	0	0	0	0	1	0	0	0.21	0	1	0	0	0	0	0	0	0	0	0	0	0.27	0	0	0	0.9
Cluster678_fig|1267357.3.peg.1557	0	0	0	0.93	0	0	0	0	0.13	0	0	0	0	0.96	0	0	0	0	0	0	0	0.05	0	0	0	0.95
Cluster6796_fig|1267357.3.peg.1361	0	0	0	1	0	0	0	0	0.13	0	0	0	0	1	0	0	0	0	0	0	0	0.05	0	0	0	0.95
Cluster6804_fig|1267356.3.peg.367	1	0	0	0	0	0	0	0	0.26	0	0	0	0.01	0	0	0	0	0	0	0.03	0.02	0.1	0.04	0	0	1
Cluster6804_fig|1427243.3.peg.312	0	0	0.61	0	0	0	0	0	0.05	0	0	0	0	0	0	0	0	0	0	0	0	0.15	0	0	0	1
Cluster687_fig|1408922.4.peg.2403	0	0	0.9	0	0	0	0	0	0.11	0	0	0	0	0	0	0	0	0	0	0	0	0.18	0	0	0	1
Cluster6899_fig|1295807.3.peg.3674	0	1	0	0	0.12	0	0	0.28	0	0	0	0	0	0	0	0	0	0	0.09	0	0.17	0	0	0	0.24	0.99
Cluster68_fig|1267357.3.peg.728	0	0	0	1	0	0	0	0	0.11	0	0	0	0	0.91	0	0	0	0	0	0	0	0.05	0	0	0	0.96
Cluster68_fig|1427271.3.peg.717	0	0	0.61	0	0	0	0	0	0.03	0	0	0	0	0	0	0	0	0	0	0	0	0.15	0	0	0	1
Cluster691_fig|1295799.3.peg.1736	0	0	1	0	0	0.02	0	0.03	0.13	0.14	0	0.04	0	0	0	0	0.06	0	0.03	0	0.17	0.19	0	0.08	0.07	0.99
Cluster6937_fig|1267356.3.peg.2195	0.93	0	0	0	0	0.78	0	0	0.21	0	0	0	0	0	0	0	0	0	0	0	0	0.23	0	0	0	0.96
Cluster6943_fig|1267357.3.peg.2802	0	0	0	0.93	0	0	0	0	0.08	0	0	0	0	0.91	0	0	0	0	0	0	0	0.05	0	0	0	0.95
Cluster6949_fig|1267356.3.peg.2198	0.81	0	0	0	0.02	0	0	0.4	0.61	0	0	0	0	0	0	0	0.18	0	0.01	0	0	0.13	0.16	0.08	0	0.96
Cluster695_fig|1267357.3.peg.251	0	0	0	1	0	0	0	0	0.13	0	0	0	0	1	0	0	0	0	0	0	0	0.05	0	0	0	0.95
Cluster6973_fig|1267356.3.peg.51	0.93	0	0	0	0	0	0	0	0.21	0	0	0	0	0	0	0	0	0	0	0	0	0.1	0	0	0	1
Cluster69_fig|1267360.3.peg.2131	0.71	0	0	0	0	0.02	0	0	0	0	0.34	0	0	0	0	0	0	0	0	0.05	0	0.06	0	0	0	0.99
Cluster7072_fig|1427177.3.peg.387	0	0.74	0	0	0	0	0	0.12	0	0	0	0	0	0	0	0	0	0	0	0	0.05	0	0	0	0.13	1
Cluster708_fig|1267356.3.peg.4178	0.91	0	0	0	0	0.82	0	0	0.18	0	0.93	0	0	0	0	0	0	0	0	0	0	0.05	0	0	0	0.91
Cluster7095_fig|1267357.3.peg.2813	0	0	0	1	0	0	0	0	0.03	0	0	0	0	1	0	0	0	0	0	0	0	0.06	0	0	0	0.95
Cluster7096_fig|1267357.3.peg.2140	0	0	0	1	0	0	0	0	0.11	0	0	0	0	0.22	0	0	0	0	0	0	0	0.03	0	0	0	1
Cluster7097_fig|1427243.3.peg.4271	0	0	0.61	0	0	0	0	0	0.05	0	0	0	0	0	0	0	0	0	0	0	0	0.15	0	0	0	1
Cluster70_fig|1267355.3.peg.639	0	0.97	0	0	0.61	0	0	0.68	0	0	0	0	0	0	0	0	0	0	0.37	0	0	0	0	0	0.41	0.94
Cluster70_fig|1267356.3.peg.692	0.97	0	0	0	0	0.44	0	0	0.18	0	0	0	0	0	0	0	0	0	0	0	0	0.19	0	0	0	0.99
Cluster70_fig|1267357.3.peg.646	0	0	0	0.97	0	0	0	0	0.13	0	0	0	0	0.96	0	0	0	0	0	0	0	0.05	0	0	0	0.95
Cluster7242_fig|1267361.3.peg.4115	0	0	0	0.97	0	0	0	0	0.13	0	0	0	0	0.83	0	0	0	0	0	0	0	0.05	0	0	0	0.96
Cluster7243_fig|1423442.3.peg.2900	0	1	0	0	0	0	0	0.23	0	0	0	0	0	0	0	0	0	0	0.06	0	0.16	0	0	0	0.24	0.99
Cluster7296_fig|1267355.3.peg.3861	0	1	0	0	0.96	0	0	0.53	0	0	0	0	0	0	0	0	0	0	0.61	0	0.3	0	0	0	0.33	0.92
Cluster730_fig|1427243.3.peg.1628	0	0	0.74	0	0	0	0	0	0.05	0	0	0	0	0	0	0	0	0	0	0	0	0.15	0	0	0	1
Cluster731_fig|1267356.3.peg.2600	0.93	0	0	0	0	0.27	0	0	0.21	0	0	0	0	0	0	0	0	0	0	0	0	0.15	0	0	0	0.99
Cluster7323_fig|1267357.3.peg.2113	0	0	0	1	0	0	0	0	0.13	0	0	0	0	1	0	0	0	0	0	0	0	0.05	0	0	0	0.95
Cluster7327_fig|1267357.3.peg.1502	0	0	0	0.66	0	0	0	0	0.05	0	0	0	0	0	0	0	0	0	0	0	0	0	0	0	0	1
Cluster7343_fig|1267357.3.peg.1318	0	0	0	1	0	0	0	0	0.08	0	0	0	0	0	0	0	0	0	0	0	0	0.02	0	0	0	1
Cluster7354_fig|1267357.3.peg.2052	0	0	0	1	0	0	0	0	0.08	0	0	0	0	0	0	0	0	0	0	0	0	0.02	0	0	0	1
Cluster736_fig|1267357.3.peg.2303	0	0	0	0.79	0	0	0	0	0.13	0	0	0	0	0.87	0	0	0	0	0	0	0	0.05	0	0	0	0.94
Cluster738_fig|1267361.3.peg.2634	0	0	0	0.76	0	0	0	0	0.11	0	0	0	0	0.57	0	0	0	0	0	0	0	0.03	0	0	0	0.97
Cluster7405_fig|1267357.3.peg.766	0.04	1	0.1	0.79	0.22	0.07	0.14	0.05	0.03	0.03	0.1	0.07	0.01	0	0.05	0	0	0	0.3	0.3	0.54	0.13	0	0.02	0.46	0.96
Cluster742_fig|1267356.3.peg.231	1	0	0	0	0	0.6	0	0	0.21	0	0	0	0	0	0	0	0	0	0	0	0	0.16	0	0	0	0.98
Cluster742_fig|1267356.3.peg.232	1	0	0	0	0	0.91	0	0	0.21	0	1	0	0	0	0	0	0	0	0	0	0	0.27	0	0	0	0.91
Cluster742_fig|1267357.3.peg.184	0	0	0	1	0	0	0	0	0.13	0	0	0	0	1	0	0	0	0	0	0	0	0.05	0	0	0	0.95
Cluster7432_fig|1267356.3.peg.1708	1	0	0	0	0	1	0	0	0.21	0	1	0	0	0	0	0	0	0	0	0	0	0.27	0	0	0	0.9
Cluster7469_fig|1267355.3.peg.3472	0	0.97	0	0	0.91	0	0	0.12	0	0	0	0	0	0	0	0	0	0	0.01	0	0.38	0	0	0	0.37	0.94
Cluster7506_fig|1267356.3.peg.223	1	0	0	0	0	0.62	0	0	0.21	0	0	0	0	0	0	0	0	0	0	0	0	0.19	0	0	0	0.98
Cluster754_fig|1423499.3.peg.135	0	0.71	0	0	0	0	0	0.1	0	0	0	0	0	0	0	0	0	0	0.06	0	0.08	0	0	0	0.24	0.99
Cluster764_fig|1267357.3.peg.56	0	0	0	1	0	0	0	0	0.08	0	0	0	0	0	0	0	0	0	0	0	0	0.02	0	0	0	1
Cluster765_fig|1267357.3.peg.1876	0	0	0	0.79	0	0	0	0	0.03	0	0	0	0	0	0	0	0	0	0	0	0	0.02	0	0	0	1
Cluster765_fig|1402599.3.peg.1753	0	0.85	0	0	0.01	0	0	0.12	0	0	0	0	0	0	0	0	0	0	0	0	0	0	0	0	0	1
Cluster765_fig|1423442.3.peg.3515	0	0.88	0	0	0	0	0	0.2	0	0	0	0	0	0	0	0	0	0	0	0	0	0	0	0	0.07	1
Cluster7687_fig|1267356.3.peg.2547	0.88	0	0	0	0	0.62	0	0	0.16	0	0.79	0	0	0	0	0	0	0	0	0	0	0	0	0	0	0.94
Cluster770_fig|1427243.3.peg.3482	0	0	0.61	0	0	0	0	0	0.05	0	0	0	0	0	0	0	0	0	0	0	0	0.15	0	0	0	1
Cluster7724_fig|1267356.3.peg.4074	0.99	0	0	0	0	0.98	0	0	0.21	0	1	0	0	0	0	0	0	0	0	0	0	0.24	0	0	0	0.9
Cluster7725_fig|1267356.3.peg.2669	1	0	0	0	0	0.96	0	0	0.21	0	0	0	0	0	0	0	0	0	0	0	0	0.24	0	0	0	0.95
Cluster783_fig|1423442.3.peg.2763	0	1	0	0	0	0	0	0.23	0	0	0	0	0	0	0	0	0	0	0.06	0	0.16	0	0	0	0.24	0.99
Cluster7862_fig|1267356.3.peg.166	0.96	0	0	0	0	0.02	0	0	0.21	0	0	0	0	0	0	0	0	0	0	0	0	0.1	0	0	0	1
Cluster7862_fig|1267357.3.peg.122	0	0	0	0.97	0	0	0	0	0.13	0	0	0	0	0.87	0	0	0	0	0	0	0	0.03	0	0	0	0.96
Cluster7869_fig|1427243.3.peg.1150	0	0	0.61	0	0	0	0	0	0.05	0	0	0	0	0	0	0	0	0	0	0	0	0.15	0	0	0	1
Cluster7918_fig|1267356.3.peg.2885	1	0	0.06	0	0	0.73	0	0	0.21	0.03	0	0.04	0	0	0	0	0	0	0	0.05	0.21	0.21	0.02	0	0.07	0.97
Cluster794_fig|1267356.3.peg.1386	0.79	0	0	0	0	0	0	0	0.18	0	0	0	0	0	0	0	0	0	0	0	0	0.03	0	0	0	1
Cluster802_fig|1267356.3.peg.3037	1	0	0	0	0.01	1	0	0	0.21	0	1	0	0	0	0	0	0	0	0.01	0	0	0.27	0	0	0	0.9
Cluster803_fig|1427177.3.peg.852	0	0.82	0	0	0.04	0	0	0	0	0	0	0	0	0	0	0	0	0	0	0	0	0	0	0	0.09	1
Cluster804_fig|1267356.3.peg.96	1	0	0	0	0	0.62	0	0	0.21	0	0	0	0	0	0	0	0	0	0	0	0	0.19	0	0	0	0.98
Cluster804_fig|1267357.3.peg.39	0	0	0	1	0	0	0	0	0.16	0	0	0	0	1	0	0	0	0	0	0	0	0.06	0	0	0	0.95
Cluster8056_fig|1267356.3.peg.4125	0.8	0	0	0.24	0.18	0.13	0.29	0.07	0.24	0.07	0.03	0.26	0	0.13	0.05	0.05	0.06	0.07	0.04	0.05	0.05	0.11	0	0.02	0.07	0.98
Cluster8060_fig|1267357.3.peg.2026	0	0	0	1	0	0	0	0	0.16	0	0	0	0	1	0	0	0	0	0	0	0	0.06	0	0	0	0.95
Cluster811_fig|1267361.3.peg.1498	0	0	0	0.72	0	0	0	0	0.03	0	0	0	0	0.52	0	0	0	0	0	0	0	0	0	0	0	0.98
Cluster814_fig|1423442.3.peg.407	0	1	0	0	0	0	0	0.23	0	0	0	0	0	0	0	0	0	0	0.06	0	0.16	0	0	0	0.24	0.99
Cluster8180_fig|1267356.3.peg.3518	0.99	0	0	0	0	0.93	0	0	0.21	0	1	0	0	0	0	0	0	0	0	0.02	0	0.27	0	0	0	0.9
Cluster8254_fig|1295726.3.peg.1487	0.11	0.76	0.32	0.14	0.57	0.09	0.31	0.05	0.03	0.17	0.07	0.15	0.04	0.09	0.26	0	0	0	0.12	0.24	0.1	0	0.06	0.08	0	0.95
Cluster825_fig|1267357.3.peg.343	0	0	0	1	0	0	0	0	0.13	0	0	0	0	1	0	0	0	0	0	0	0	0.05	0	0	0	0.95
Cluster8269_fig|1427243.3.peg.179	0	0	0.61	0	0	0	0	0	0.05	0	0	0	0	0	0	0	0	0	0	0	0	0.15	0	0	0	1
Cluster82_fig|1267357.3.peg.3218	0	0	0	1	0	0	0	0	0.13	0	0	0	0	0.96	0	0	0	0	0	0	0	0.05	0	0	0	0.96
Cluster8302_fig|1267356.3.peg.981	1	0	0	0	0	0.89	0	0	0.21	0	0.97	0	0	0	0	0	0	0	0	0	0	0.27	0	0	0	0.91
Cluster8305_fig|1423442.3.peg.3617	0	1	0	0	0	0	0	0.03	0	0	0	0	0	0	0	0	0	0	0.04	0	0.13	0	0	0	0.04	1
Cluster8367_fig|1295782.3.peg.673	0	0	0	0.83	0	0	0	0	0.08	0	0	0	0	0	0	0	0	0	0	0	0	0	0	0	0	1
Cluster83_fig|1267356.3.peg.3911	0.99	0	0	0	0	0.58	0	0	0.21	0	0	0	0	0	0	0	0	0	0	0	0	0.19	0	0	0	0.98
Cluster841_fig|1267356.3.peg.2836	0.9	0	0	0	0	0.82	0	0	0.16	0	0	0	0	0	0	0	0	0	0	0	0	0.23	0	0	0	0.96
Cluster841_fig|1267356.3.peg.2884	0.98	0	0	0	0	0.71	0	0	0.18	0	0	0	0	0	0	0	0	0	0	0	0	0.18	0	0	0	0.97
Cluster841_fig|1267357.3.peg.1995	0	0	0	0.66	0	0	0	0	0	0	0	0	0	0.87	0	0	0	0	0	0	0	0	0	0	0	0.92
Cluster841_fig|1267357.3.peg.3936	0	0	0	1	0	0	0	0	0.08	0	0	0	0	0	0	0	0	0	0	0	0	0.02	0	0	0	1
Cluster841_fig|1267361.3.peg.1508	0	0	0	0.69	0	0	0	0	0.08	0	0	0	0	0.61	0	0	0	0	0	0	0	0.05	0	0	0	0.96
Cluster841_fig|1295799.3.peg.2786	0	0	0.87	0	0	0	0	0	0.08	0	0	0	0	0	0	0	0	0	0	0	0	0.16	0	0	0	1
Cluster841_fig|1408922.4.peg.1888	0	0	0.61	0	0	0	0	0	0.05	0	0	0	0	0	0	0	0	0	0	0	0	0.16	0	0	0	1
Cluster8429_fig|1295804.3.peg.546	0	0.94	0	0	0.04	0	0.6	0.05	0	0	0	0	0	0	0	0	0	0	0.18	0	0.16	0	0	0	0.17	0.98
Cluster8430_fig|1427243.3.peg.3290	0	0	0.71	0	0	0	0	0	0.05	0	0	0	0	0	0	0	0	0	0	0	0	0.13	0	0	0	1
Cluster8461_fig|1423442.3.peg.1793	0	0.79	0	0	0	0	0	0.1	0	0	0	0	0	0	0	0	0	0	0.06	0	0.16	0	0	0	0.24	0.99
Cluster8464_fig|1267356.3.peg.1036	1	0	0	0	0	0.62	0	0	0.21	0	0	0	0	0	0	0	0	0	0	0	0	0.19	0	0	0	0.98
Cluster8466_fig|1267356.3.peg.3099	0.98	0	0	0	0	0.4	0	0	0.21	0	0	0	0	0	0.63	0	0.06	0	0	0.08	0.02	0.19	0	0.08	0	0.97
Cluster8473_fig|1267356.3.peg.3244	0.92	0	0	0	0	0	0	0	0.18	0	0	0	0	0	0	0	0	0	0	0	0	0.1	0	0	0	1
Cluster8511_fig|1295727.3.peg.4285	0	0.62	0	0	0.4	0	0.12	0.25	0	0	0	0	0	0	0	0	0	0	0.06	0	0.1	0	0	0	0.17	0.97
Cluster852_fig|1295799.3.peg.548	0	0	1	0	0	0	0	0	0.11	0	0	0	0	0	0.42	0	0	0	0	0	0	0.16	0	0	0	0.99
Cluster856_fig|1267356.3.peg.3693	1	0	0	0	0	0.6	0	0	0.21	0	0	0	0	0	0	0	0	0	0	0	0	0.19	0	0	0	0.98
Cluster856_fig|1267357.3.peg.3577	0	0	0	1	0	0	0	0	0.08	0	0	0	0	0	0	0	0	0	0	0	0	0.02	0	0	0	1
Cluster8586_fig|1267357.3.peg.2124	0	0	0	0.79	0	0	0	0	0.03	0	0	0	0	0	0	0	0	0	0	0	0	0.02	0	0	0	1
Cluster865_fig|1267357.3.peg.2914	0	0	0	1	0	0	0	0	0.13	0	0	0	0	1	0	0	0	0	0	0	0	0.06	0	0	0	0.95
Cluster8684_fig|1423442.3.peg.3743	0	1	0	0	0	0	0	0.2	0	0	0	0	0	0	0	0	0	0	0	0	0	0	0	0	0.11	1
Cluster870_fig|1267356.3.peg.3994	1	0	0	0	0	0	0	0	0.21	0	0	0	0	0	0	0	0	0	0	0	0	0.1	0	0	0	1
Cluster8760_fig|1267357.3.peg.4120	0	0	0	1	0	0	0	0	0.13	0	0	0	0	1	0	0	0	0	0	0	0	0.05	0	0	0	0.95
Cluster8761_fig|1267356.3.peg.3388	1	0	0	0	0	0.96	0	0	0.21	0	0	0	0	0	0	0	0	0	0	0	0	0.24	0	0	0	0.95
Cluster8768_fig|1267357.3.peg.2231	0.01	0	0.16	0.66	0	0.02	0	0	0.16	0	0	0	0	0.17	0	0	0	0	0	0	0	0.15	0.02	0.04	0	0.99
Cluster876_fig|1267356.3.peg.2996	1	0	0	0	0	0.98	0	0	0.21	0	1	0	0	0	0	0	0	0	0	0	0	0.27	0	0	0	0.9
Cluster876_fig|1267357.3.peg.1447	0	0	0	1	0	0	0	0	0.13	0	0	0	0	1	0	0	0	0	0	0	0	0.05	0	0	0	0.95
Cluster876_fig|1295807.3.peg.568	0	1	0	0	0.44	0	0	0.47	0	0	0	0	0	0	0	0	0	0	0.46	0	0.51	0	0	0	0.46	0.95
Cluster878_fig|1267357.3.peg.4250	0	0	0	0.93	0	0	0	0	0.13	0	0	0	0	1	0	0	0	0	0	0	0	0.05	0	0	0	0.94
Cluster889_fig|1267357.3.peg.475	0	0	0	0.86	0	0	0	0	0.03	0	0	0	0	0	0	0	0	0	0	0	0	0.02	0	0	0	1
Cluster8989_fig|1423442.3.peg.4085	0	1	0	0	0	0	0	0.07	0	0	0	0	0	0	0	0	0	0	0.06	0	0.13	0	0	0	0.09	1
Cluster8994_fig|1267356.3.peg.2628	0.77	0	0	0	0	0	0	0	0.18	0	0	0	0	0	0	0	0	0	0	0	0	0.03	0	0	0	1
Cluster8996_fig|1267356.3.peg.222	1	0	0	0	0	0.62	0	0	0.21	0	0	0	0	0	0	0	0	0	0	0	0	0.19	0	0	0	0.98
Cluster900_fig|1267357.3.peg.2928	0	0	0	0.79	0	0	0	0	0.03	0	0	0	0	0	0	0	0	0	0	0	0	0.02	0	0	0	1
Cluster900_fig|1295799.3.peg.2965	0	0	0.97	0	0	0	0	0	0.11	0	0	0	0	0	0	0	0	0	0	0	0	0.16	0	0	0	1
Cluster9045_fig|1267356.3.peg.2520	0.96	0	0	0	0	0	0	0	0	0	0	0	0	0	0	0	0	0	0	0	0	0.08	0	0	0	1
Cluster905_fig|1267357.3.peg.3703	0	0	0	0.83	0	0	0	0	0.05	0	0	0	0	0	0	0	0	0	0	0	0	0.02	0	0	0	1
Cluster9090_fig|1267357.3.peg.737	0	0	0	0.9	0	0	0	0	0.16	0	0	0	0	0.96	0	0	0	0	0	0	0	0.06	0	0	0	0.94
Cluster909_fig|1267357.3.peg.4247	0	0	0.26	0.79	0	0.04	0	0	0.08	0	0	0	0	0	0.47	0	0	0	0	0.03	0	0.08	0	0.1	0	0.98
Cluster912_fig|1267356.3.peg.2919	0.89	0	0	0	0	0	0	0	0.21	0	0	0	0	0	0	0	0	0	0	0	0	0.08	0	0	0	1
Cluster912_fig|1267357.3.peg.1522	0	0	0	0.69	0	0	0	0	0.11	0	0	0	0	0.35	0	0.05	0	0	0	0	0	0.03	0	0	0.02	0.99
Cluster9149_fig|1267356.3.peg.2080	0.96	0	0	0	0	0.82	0	0	0	0	0.79	0	0	0	0	0	0	0	0	0	0	0.16	0	0	0	0.93
Cluster9153_fig|1295799.3.peg.4311	0	0	0.74	0	0	0	0	0	0.08	0	0	0	0	0	0	0	0	0	0	0.02	0	0.03	0	0	0	1
Cluster9198_fig|1267356.3.peg.4093	0.66	0	0.03	0.21	0.01	0.53	0.02	0	0.05	0	0.48	0.04	0.01	0	0	0	0.29	0	0.01	0.03	0.13	0.26	0.02	0.25	0.07	0.92
Cluster9200_fig|1267357.3.peg.3999	0	0	0	1	0	0	0	0	0.08	0	0	0	0	0	0	0	0	0	0	0	0	0.02	0	0	0	1
Cluster9224_fig|1427243.3.peg.1149	0	0	0.61	0	0	0	0	0	0.05	0	0	0	0	0	0	0	0	0	0	0	0	0.15	0	0	0	1
Cluster922_fig|1267355.3.peg.2622	0	0.76	0	0	0.59	0	0	0	0	0	0	0	0	0	0	0	0	0	0.67	0	0.51	0	0	0	0	0.91
Cluster922_fig|1267355.3.peg.2624	0	0.91	0	0	0.73	0	0.67	0.55	0	0	0	0	0	0	0	0	0	0	0.46	0	0.46	0	0	0	0.02	0.9
Cluster922_fig|1267357.3.peg.2584	0	0	0	1	0	0	0	0	0.13	0	0	0	0	0.91	0	0	0	0	0	0	0	0.05	0	0	0	0.96
Cluster922_fig|1408922.4.peg.1251	0	0	0.71	0	0	0	0	0	0.05	0	0	0	0	0	0	0	0	0	0	0	0	0.13	0	0	0	1
Cluster9245_fig|1267356.3.peg.904	1	0	0	0	0	0.91	0	0	0.21	0	0	0	0	0	0	0	0	0	0	0	0	0.24	0	0	0	0.96
Cluster9250_fig|1267356.3.peg.3169	0.98	0	0	0	0	0	0	0	0.21	0	0	0	0	0	0	0	0	0	0	0	0	0.08	0	0	0	1
Cluster9256_fig|1267362.3.peg.752	0.26	0.74	0	0.41	0.32	0.11	0.14	0	0	0.14	0.21	0.11	0.06	0.35	0.11	0.16	0	0.2	0.15	0.08	0.16	0	0.18	0.08	0	0.96
Cluster926_fig|1295799.3.peg.2507	0	0	1	0	0	0	0	0	0.08	0	0	0	0	0	0	0	0	0	0	0	0	0.19	0	0	0	1
Cluster9300_fig|1267357.3.peg.3704	0	0	0	1	0	0	0	0	0.08	0	0	0	0	0	0	0	0	0	0	0	0	0.02	0	0	0	1
Cluster9352_fig|1267356.3.peg.4177	0.91	0	0	0	0	0.89	0	0	0.18	0	0.93	0.04	0	0	0	0	0	0	0	0	0.03	0.06	0	0.02	0	0.9
Cluster9389_fig|1427243.3.peg.4166	0	0	0.61	0	0	0	0	0	0.05	0	0	0	0	0	0	0	0	0	0	0	0	0.15	0	0	0	1
Cluster9399_fig|1267362.3.peg.4321	0.4	0.94	0	0	0.71	0	0.02	0.4	0.05	0	0	0	0	0	0.05	0	0.06	0	0.09	0	0	0.02	0	0	0.15	0.96
Cluster9431_fig|1295799.3.peg.1549	0	0	1	0	0	0	0	0	0.11	0	0	0	0	0	0	0	0	0	0	0	0	0.19	0	0	0	1
Cluster9440_fig|1267358.3.peg.3120	0	0.97	0	0	0.87	0	0.5	0.55	0	0	0	0	0	0	0	0	0	0	0.19	0	0.46	0	0	0	0.48	0.91
Cluster9497_fig|1295726.3.peg.2813	0	0.62	0	0	0.45	0	0.05	0.1	0	0	0	0	0	0	0	0	0	0	0.04	0	0	0	0	0	0	0.97
Cluster949_fig|1267358.3.peg.1469	0	0.85	0	0	0.25	0	0.29	0.5	0.03	0.07	0	0	0	0.04	0	0.05	0	0	0.09	0	0.59	0	0	0	0.28	0.94
Cluster9542_fig|1427243.3.peg.4118	0	0	0.61	0	0	0	0	0	0.05	0	0	0	0	0	0	0	0	0	0	0	0	0.13	0	0	0	1
Cluster9548_fig|1267356.3.peg.3607	0.8	0.65	0.13	0.41	0.39	0.4	0.1	0.35	0.26	0.07	0.17	0.11	0.18	0.17	0.11	0	0.06	0.2	0.16	0.18	0.1	0.23	0.18	0.35	0.15	0.93
Cluster954_fig|1267358.3.peg.368	0	0.76	0	0	0.76	0	0.19	0.62	0	0	0	0	0	0	0	0	0	0	0.22	0	0	0	0	0	0.3	0.91
Cluster9609_fig|1267356.3.peg.1845	0.98	0	0	0	0	0	0	0	0.21	0	0	0	0	0	0	0	0	0	0	0	0	0.1	0	0	0	1
Cluster9614_fig|1267355.3.peg.1452	0.9	0	0.03	0.31	0.1	0.18	0.05	0	0.42	0.17	0.38	0.19	0.01	0.22	0.05	0.42	0.06	0.2	0.01	0.12	0	0.18	0	0.06	0.04	0.96
Cluster961_fig|1267356.3.peg.3360	1	0	0	0	0	0.58	0	0	0.21	0	0	0	0	0	0	0	0	0	0	0	0	0.19	0	0	0	0.98
Cluster962_fig|1267357.3.peg.665	0	0	0	1	0	0	0	0	0.08	0	0	0	0	0	0	0	0	0	0	0	0	0.02	0	0	0	1
Cluster963_fig|1267356.3.peg.255	1	0	0	0	0	0.96	0	0	0.21	0	1	0	0	0	0	0	0	0	0	0	0	0.27	0	0	0	0.9
Cluster963_fig|1295799.3.peg.2132	0	0	1	0	0	0	0	0	0.11	0	0	0	0	0	0	0	0	0	0	0	0	0.19	0	0	0	1
Cluster968_fig|1267357.3.peg.1031	0	0	0	1	0	0	0	0	0.08	0	0	0	0	0	0	0	0	0	0	0	0	0.02	0	0	0	1
Cluster96_fig|1267357.3.peg.277	0	0	0	0.97	0	0	0	0	0.13	0	0	0	0	1	0	0	0	0	0	0	0	0.05	0	0	0	0.95
Cluster970_fig|1267355.3.peg.1626	0	0.91	0	0	0.73	0	0.57	0.42	0	0	0	0	0.53	0	0	0	0	0	0.22	0	0.38	0	0.16	0	0.26	0.91
Cluster9712_fig|1408957.4.peg.1861	0	1	0	0	0	0	0	0.23	0	0	0	0	0	0	0	0	0.06	0	0.07	0	0.16	0	0	0	0.35	0.99
Cluster9787_fig|1267357.3.peg.1535	0	0	0	0.72	0	0	0	0	0.03	0	0	0	0	0	0	0	0	0	0	0	0	0.02	0	0	0	1
Cluster980_fig|1267356.3.peg.2680	0.97	0	0	0	0	0.62	0	0	0.03	0	0	0	0	0	0	0	0	0	0	0	0	0	0	0	0	0.98
Cluster980_fig|1267357.3.peg.1760	0	0	0	0.93	0	0	0	0	0.03	0	0	0	0	0	0	0	0	0	0	0	0	0	0	0	0	1
Cluster9863_fig|1423442.3.peg.2614	0	1	0	0	0	0	0	0.23	0	0	0	0	0	0	0	0	0	0	0.06	0	0.11	0	0	0	0.24	0.99
Cluster987_fig|1267359.3.peg.860	0	0.88	0	0	0.57	0	0.31	0.65	0	0	0	0	0	0	0	0	0	0	0.19	0	0.46	0	0	0	0.33	0.93
Cluster9896_fig|1267357.3.peg.467	0	0	0	1	0	0	0	0	0.08	0	0	0	0	0	0	0	0	0	0	0	0	0.02	0	0	0	1
Cluster98_fig|1397881.3.peg.1618	0	0.76	0	0	0.22	0	0	0	0	0	0	0	0	0	0	0	0	0	0.01	0	0	0	0	0	0	1
Cluster9900_fig|1267357.3.peg.3578	0	0	0	1	0	0	0	0	0.08	0	0	0	0	0	0	0	0	0	0	0	0	0.02	0	0	0	1
Cluster9946_fig|1267356.3.peg.3761	1	0	0	0	0	0	0	0	0.21	0	0	0	0	0	0	0	0	0	0	0	0	0.08	0	0	0	1
Cluster9952_fig|1295799.3.peg.2980	0	0	0.94	0	0	0	0	0	0.11	0	0	0	0	0	0	0	0	0	0	0	0	0.18	0	0	0	1
Cluster999_fig|1295799.3.peg.3384	0	0	0.87	0	0	0	0	0	0	0	0	0	0	0	0	0	0	0	0	0	0	0.16	0	0	0	1
