# Supplementary material for: PARMAP: A Pan-Genome-Based Computational Framework for Predicting Antimicrobial Resistance
Source: Front Microbiol. 2020 Oct 22;11:578795. doi: 10.3389/fmicb.2020.578795 (PMC7642336; doi:10.3389/fmicb.2020.578795)
Supplement: Supplementary file 3 [file Data_Sheet_3.ZIP › supplementary table 1.xlsx]

## Sheet: N. gonorrhoeae
Table S1: List of N. gonorrhoeae datasets used in this study
R: Resistant	S: Susceptible
ENA.Accession.Number	Genome Size	Genome State	GC%	Coverage	Country	Azithromycin	Cefixime	Ciprofloxacin	Penicillin	Tetracycline
ERR1067709	2107188	Draft Genome	0.5246	260.52	USA	S	S	S	R	R
ERR1067710	2057140	Draft Genome	0.5265	250.02	USA	S	S	S
ERR1067711	2112487	Draft Genome	0.5249	290.38	USA	S	S	S	R	R
ERR1067712	2116224	Draft Genome	0.5249	273.94	USA	S	S	S		R
ERR1067713	2121258	Draft Genome	0.5244	275.04	USA	S	S	S
ERR1067714	2164346	Draft Genome	0.523	267.71	USA	S	S	S		R
ERR1067715	2117294	Draft Genome	0.525	275.17	USA	S	S	R	R	R
ERR1067716	2122587	Draft Genome	0.5242	275.28	USA	S	S	R	R
ERR1067717	2113464	Draft Genome	0.5243	249.35	USA	S	S	S
ERR1067718	2105254	Draft Genome	0.5254	209.02	USA	S	S	S	R
ERR1067719	2104924	Draft Genome	0.5254	241.56	USA	S	S	S	R	R
ERR1067720	2045646	Draft Genome	0.5268	270.42	USA	S	S	S	R	R
ERR1067721	2112381	Draft Genome	0.525	254.29	USA	S	S	S	R	R
ERR1067722	2118212	Draft Genome	0.5241	283.05	USA	S	S	R
ERR1067723	2115872	Draft Genome	0.5242	258.75	USA	S	S	S		S
ERR1067724	2120633	Draft Genome	0.5242	291.23	USA	S	S	R	R	R
ERR1067725	2113025	Draft Genome	0.5248	270.02	USA	S	S	S	R	R
ERR1067726	2120069	Draft Genome	0.5241	238.14	USA	S	S	R	R	R
ERR1067727	2119455	Draft Genome	0.5242	230.86	USA	S	S	R	R	R
ERR1067728	2117378	Draft Genome	0.5241	229.7	USA	S	S	R	R	R
ERR1067729	2118757	Draft Genome	0.5242	228.24	USA	S	S	R	R	R
ERR1067730	2097948	Draft Genome	0.5259	246.34	USA	S	S	R		R
ERR1067731	2121680	Draft Genome	0.5241	247.5	USA	S	S	R	R
ERR1067732	2120233	Draft Genome	0.5242	240.68	USA	S	S	R
ERR1067733	2120244	Draft Genome	0.5241	258.11	USA	S	S	R	R	R
ERR1067734	2119627	Draft Genome	0.5241	252.17	USA	S	S	R	R	R
ERR1067735	2120591	Draft Genome	0.5241	241.43	USA	S	S	R	R	R
ERR1067736	2122384	Draft Genome	0.5242	241.96	USA	S	S	R	R	R
ERR1067737	2118695	Draft Genome	0.5242	229.67	USA	S	S	R	R	R
ERR1067738	2120625	Draft Genome	0.5241	248.58	USA	S	S	R	R	R
ERR1067739	2116371	Draft Genome	0.525	232.32	USA	S	S	S	R	R
ERR1067740	2119333	Draft Genome	0.5241	259.91	USA	S	S	R	R	R
ERR1067741	2177267	Draft Genome	0.5229	257.81	USA	S	S	R		R
ERR1067742	2121511	Draft Genome	0.5241	240.89	USA	S	S	R	R	R
ERR1067743	2121961	Draft Genome	0.5242	247.12	USA	S	S	R	R	R
ERR1067745	2144340	Draft Genome	0.524	240.34	USA	S	S	S
ERR1067746	2111259	Draft Genome	0.5244	262.54	USA	S	S	S		S
ERR1067747	2059193	Draft Genome	0.5265	244.29	USA	S	S	S		R
ERR1067748	2063149	Draft Genome	0.5262	270.21	USA	S	S	S		R
ERR1067749	2111675	Draft Genome	0.5249	293.35	USA	S	S	S		R
ERR1067750	2104557	Draft Genome	0.5258	247.45	USA	S	S	S		R
ERR1067751	2149271	Draft Genome	0.5235	273.05	USA	S	S	S		R
ERR1067752	2099813	Draft Genome	0.5258	269.03	USA	S	S	S		R
ERR1067753	2097761	Draft Genome	0.5246	253.4	USA	S	S	S		S
ERR1067754	2119173	Draft Genome	0.5242	249.76	USA	S	S	R	R	R
ERR1067755	2164858	Draft Genome	0.5232	238.96	USA	S	S	S		R
ERR1067756	2117889	Draft Genome	0.5241	328.26	USA	S	S	S		S
ERR1067757	2115651	Draft Genome	0.5249	351.21	USA	S	S	S		R
ERR1067758	2123980	Draft Genome	0.5243	322.27	USA	S	S	R	R	R
ERR1067759	2118429	Draft Genome	0.5241	305.57	USA	S	S	R
ERR1067760	2117671	Draft Genome	0.5242	300.97	USA	S	S	R		R
ERR1067761	2155135	Draft Genome	0.5241	276.25	USA	S	S	S		S
ERR1067762	2112896	Draft Genome	0.5249	262.38	USA	S	S	S		R
ERR1067763	2101278	Draft Genome	0.5253	250.45	USA	S	S	S	R	R
ERR1067764	2122068	Draft Genome	0.5241	267.64	USA	S	S	R	R	R
ERR1067765	2118120	Draft Genome	0.5241	328.74	USA	S	S	R	R	R
ERR1067766	2118969	Draft Genome	0.5241	308.09	USA	S	S	R		R
ERR1067767	2117739	Draft Genome	0.5241	313.62	USA	S	S	R	R	R
ERR1067768	2119603	Draft Genome	0.5243	305.92	USA	S	S	R	R	R
ERR1067769	2120233	Draft Genome	0.5242	267.5	USA	S	S	R	R	R
ERR1067770	2119536	Draft Genome	0.5242	252.67	USA	S	S	R
ERR1067771	2114510	Draft Genome	0.5242	235.62	USA	S	S	R
ERR1067772	2114259	Draft Genome	0.5242	271.15	USA	S	S	R
ERR1067773	2116708	Draft Genome	0.5242	313.48	USA	S	S	R	R
ERR1067774	2106060	Draft Genome	0.5249	313.62	USA	S	S	R	R	R
ERR1067775	2115073	Draft Genome	0.5242	299.85	USA	S	S	S		S
ERR1067776	2110274	Draft Genome	0.525	284.93	USA	S	S	S	R	R
ERR1067777	2150307	Draft Genome	0.5241	268.73	USA	R	S	S
ERR1067778	6542027	Draft Genome	0.4057	82.97	USA	R	R	R	S	S
ERR1067779	2053964	Draft Genome	0.5262	250.05	USA	S	S	S		R
ERR1067780	2111183	Draft Genome	0.525	241.42	USA	S	S	S	R	R
ERR1067781	2110562	Draft Genome	0.5244	308.44	USA	S	S	S		S
ERR1067782	2143643	Draft Genome	0.5241	288.59	USA	R	S	S		R
ERR1067783	2066919	Draft Genome	0.5262	289.68	USA	S	S	S
ERR1067784	2062817	Draft Genome	0.5261	282.55	USA	R	S	S		S
ERR1067785	2066271	Draft Genome	0.5262	270.88	USA	R	S	S
ERR1067786	2064089	Draft Genome	0.5262	265.39	USA	S	S	S		S
ERR1067787	2066043	Draft Genome	0.5259	264.41	USA	R	S	S
ERR1067788	2067032	Draft Genome	0.5261	254.93	USA	R	S	S		S
ERR1067789	2145846	Draft Genome	0.5241	314.48	USA	S	S	S		S
ERR1067790	2063217	Draft Genome	0.5262	290.26	USA	R	S	S
ERR1067791	2147833	Draft Genome	0.5239	286.81	USA	R	S	S
ERR1067792	2148017	Draft Genome	0.524	291.01	USA	S	S	S
ERR1067793	2110691	Draft Genome	0.5249	275.74	USA	S	S	S	R	R
ERR1067794	2064053	Draft Genome	0.5261	297.12	USA	R	S	S
ERR1067795	2150470	Draft Genome	0.5234	271.38	USA	R	S	S	R
ERR1067796	2114475	Draft Genome	0.5243	258.06	USA	R	S	S
ERR1067797	2120196	Draft Genome	0.5241	315.22	USA	S	S	S		S
ERR1067798	2149724	Draft Genome	0.524	258.3	USA	R	S	S		S
ERR1067799	2110751	Draft Genome	0.525	268.98	USA	S	S	S	R	R
ERR1067800	2110861	Draft Genome	0.5245	280.74	USA	S	S	R		S
ERR1067801	2140598	Draft Genome	0.5239	261.69	USA	S	S	S		S
ERR1067802	2057577	Draft Genome	0.5267	276.96	USA	S	S	S		S
ERR1067803	2081349	Draft Genome	0.5251	283.62	USA	S	S	S		S
ERR1067804	2056043	Draft Genome	0.5266	304.37	USA	S	S	S
ERR1067805	2066594	Draft Genome	0.5264	282.49	USA	S	S	R	R	R
ERR1067806	2117132	Draft Genome	0.5243	265.77	USA	S	S	S		S
ERR1067807	2087704	Draft Genome	0.5251	281.48	USA	S	S	S		S
ERR1067808	2140068	Draft Genome	0.5245	307.51	USA	S	S	S
ERR1067809	2110083	Draft Genome	0.5247	275.98	USA	S	S	S	R	R
ERR1067810	2149796	Draft Genome	0.5236	266.16	USA	S	S	S		S
ERR1067811	2161782	Draft Genome	0.5233	262.1	USA	S	S	R		R
ERR1067812	2060485	Draft Genome	0.5264	281.09	USA	S	S	S
ERR1067813	2113999	Draft Genome	0.5241	243.7	USA	S	S	R		S
ERR1067814	2055754	Draft Genome	0.527	291.02	USA	S	S	S		S
ERR1067815	2109623	Draft Genome	0.5245	267.2	USA	S	S	R
ERR1067816	2063242	Draft Genome	0.5262	321.72	USA	S	S	S
ERR1067817	2063184	Draft Genome	0.5261	275.01	USA	S	S	S		R
ERR1067818	2151710	Draft Genome	0.5234	277.99	USA	S	S	S	R	S
ERR1067820	2114715	Draft Genome	0.5243	271.93	USA	S	S	R	R	R
ERR1067821	2068748	Draft Genome	0.5262	262.12	USA	S	S	S
ERR1067822	2126975	Draft Genome	0.524	259.56	USA	S	S	S		S
ERR1067823	2114403	Draft Genome	0.5238	271.8	USA	S	R	R	R	R
ERR1067825	2057866	Draft Genome	0.5267	288.47	USA	S	S	S		S
ERR1067826	2067877	Draft Genome	0.5262	295.08	USA	S	S	S		S
ERR1067827	2060534	Draft Genome	0.5267	294.38	USA	S	S	S		S
ERR1067828	2061076	Draft Genome	0.5262	277.12	USA	S	S	S		R
ERR1067829	2063246	Draft Genome	0.5263	270.19	USA	S	S	R	R	R
ERR1067830	2113226	Draft Genome	0.5247	275.32	USA	S	S	S		R
ERR1067831	2063434	Draft Genome	0.5261	263.47	USA	S	S	S		R
ERR1067832	2153865	Draft Genome	0.5238	290.89	USA	S	S
ERR1067833	2117889	Draft Genome	0.524	105.81	USA	S	S	S		S
ERR1067835	2122283	Draft Genome	0.5238	250.97	USA	S	S	S
ERR1067836	2099810	Draft Genome	0.5249	269.89	USA	S	S	S		S
ERR1067837	2116941	Draft Genome	0.5241	269.1	USA	S	S	R	R	R
ERR1067838	2109992	Draft Genome	0.5247	250.24	USA	S	S	S		S
ERR1067839	2097561	Draft Genome	0.5256	253.17	USA	S	S
ERR1067840	2125752	Draft Genome	0.524	305.96	USA	S	S	S		R
ERR1067841	2119327	Draft Genome	0.5243	261.68	USA	S	S	R
ERR1067842	2145794	Draft Genome	0.524	247.16	USA	S	S	S		S
ERR1067843	2119628	Draft Genome	0.5242	254.14	USA	S	S	R		S
ERR1067844	2091765	Draft Genome	0.5256	269.54	USA	S	S	R	R	R
ERR1067845	2111501	Draft Genome	0.5246	242.47	USA	S	S	S		R
ERR1067846	2156695	Draft Genome	0.5236	226.07	USA	S	S	S		R
ERR1067847	2115750	Draft Genome	0.5249	249.16	USA	S	S	S		R
ERR1067848	2147133	Draft Genome	0.5242	270.8	USA	S	S	S
ERR1067849	2119038	Draft Genome	0.5241	265.32	USA	S	S	R	R	R
ERR1067850	2120741	Draft Genome	0.5241	273.12	USA	S	S	R	R	R
ERR1067851	2127676	Draft Genome	0.5239	230.27	USA	S	S	R	R	S
ERR1067852	2123828	Draft Genome	0.524	266.66	USA	S	S	R	R	R
ERR1067853	2121536	Draft Genome	0.5243	214.89	USA	S	S	R		R
ERR1067854	2118998	Draft Genome	0.5244	233.6	USA	S	S	S
ERR1067855	2124551	Draft Genome	0.5242	235.04	USA	S	S	R	R	R
ERR1067856	2101688	Draft Genome	0.5254	304.2	USA	S	S	S	R
ERR1067857	2063070	Draft Genome	0.5261	243.04	USA	S	S	S	R
ERR1067858	2108683	Draft Genome	0.5249	259.37	USA	S	S	S	R	R
ERR1067859	2065382	Draft Genome	0.5261	234.59	USA	S	S	S	R
ERR1067860	2112575	Draft Genome	0.525	362.99	USA	S	S	S	R	R
ERR1067861	2117006	Draft Genome	0.5249	242.89	USA	S	S	S	R	R
ERR1067862	2114016	Draft Genome	0.5249	225.76	USA	S	S	S		R
ERR1067863	2108137	Draft Genome	0.5254	226.5	USA	S	S	S	R
ERR1067864	2062915	Draft Genome	0.5261	272.62	USA	S	S	S	R
ERR1067865	2114300	Draft Genome	0.5249	264.8	USA	S	S	S	R	R
ERR1067866	2065964	Draft Genome	0.5261	283.13	USA	S	S	S	R
ERR1067867	2101754	Draft Genome	0.5255	268.94	USA	S	S	S		R
ERR1067868	2063179	Draft Genome	0.5262	300.44	USA	S	S	S		R
ERR1067869	2107895	Draft Genome	0.525	238.69	USA	S	S	S	R	R
ERR1067870	2057647	Draft Genome	0.5264	252.09	USA	S	S	S	R
ERR1067871	2098092	Draft Genome	0.5253	257.72	USA	S	S		R	R
ERR1067872	2115306	Draft Genome	0.5247	244.87	USA	S	S	S	R	R
ERR1067873	2055083	Draft Genome	0.5268	244.13	USA	S	S	S	R	R
ERR1067874	2116324	Draft Genome	0.5245	276.04	USA	S	S	S	R	R
ERR1067875	2102165	Draft Genome	0.5255	265.47	USA	S	S	S		R
ERR1067876	2063417	Draft Genome	0.5261	291.12	USA	S	S	S	R	R
ERR1067877	2112056	Draft Genome	0.525	278.61	USA	S	S	S	R	R
ERR1067878	2057080	Draft Genome	0.5265	289.72	USA	S	S	S	R	R
ERR1067879	2113639	Draft Genome	0.5249	261.76	USA	S	S	S	R	R
ERR1067880	2115562	Draft Genome	0.5249	289.52	USA	S	S	S	R	R
ERR1067881	2224828	Draft Genome	0.5047	244.51	USA	S	S	S	S
ERR1067882	2155028	Draft Genome	0.5237	268.77	USA	S	S	S		R
ERR1067883	2145078	Draft Genome	0.5243	285.15	USA	S	S	S		S
ERR1067884	2173027	Draft Genome	0.5227	263.05	USA	S	S	S		R
ERR1067885	2112344	Draft Genome	0.5249	292.09	USA	S	S	S		R
ERR1067886	2063929	Draft Genome	0.5262	283.26	USA	S	S	S	R
ERR1067887	2111739	Draft Genome	0.525	298.02	USA	S	S	S	R	R
ERR1067888	2112972	Draft Genome	0.525	302.47	USA	S	S	S		R
ERR1067889	2099627	Draft Genome	0.5255	248.8	USA	S	S	S	R
ERR1067890	2119555	Draft Genome	0.5242	298.14	USA	S	S	R	R
ERR1082156	2119454	Draft Genome	0.5242	275.18	USA	S	S	R		R
ERR1082157	2113117	Draft Genome	0.525	286.06	USA	S	S	S	R	R
ERR1082158	2119340	Draft Genome	0.5241	300.11	USA	S	S	R		R
ERR1082159	2117336	Draft Genome	0.5242	263.68	USA	S	S	R	R	R
ERR1082160	2121008	Draft Genome	0.5244	314.74	USA	S	S	S
ERR1082161	2119952	Draft Genome	0.5242	269.04	USA	S	S	R
ERR1082162	2112391	Draft Genome	0.5243	303.51	USA	R	S	S	S	S
ERR1082163	2062146	Draft Genome	0.5261	308.84	USA	R	S	S
ERR1082164	2114529	Draft Genome	0.5244	282.23	USA	S	S	S	S	S
ERR1082165	2062847	Draft Genome	0.526	272.86	USA	S	S	S
ERR1082166	2116868	Draft Genome	0.524	279.2	USA	S	S	R	R	R
ERR1082167	2101078	Draft Genome	0.5258	291.08	USA	S	S	R	R	R
ERR1082168	2117192	Draft Genome	0.5241	272.58	USA	R	S	R		S
ERR1082169	2145946	Draft Genome	0.5242	245.23	USA	R	S	S
ERR1082170	2146283	Draft Genome	0.5242	261.63	USA	R	S	S
ERR1082171	2143908	Draft Genome	0.5241	259.25	USA	R	S	S
ERR1082172	2113756	Draft Genome	0.5249	271.14	USA	S	S	S	R	R
ERR1082174	2061896	Draft Genome	0.526	306.44	USA	R	S	S
ERR1082175	2160248	Draft Genome	0.5234	324.23	USA	S	S	S		S
ERR1082176	2063319	Draft Genome	0.526	378.46	USA	R	S	S		S
ERR1082177	2112300	Draft Genome	0.5249	345.13	USA	S	S	S	R	R
ERR1082178	2111964	Draft Genome	0.525	348.53	USA	R	S	S		R
ERR1082179	2110547	Draft Genome	0.5243	310.29	USA	R	S	S		S
ERR1082180	2061777	Draft Genome	0.5261	274.59	USA	S	S	S		S
ERR1082181	2058042	Draft Genome	0.5261	265.94	USA	R	S	S
ERR1082182	2815513	Draft Genome	0.4719	172.65	USA	R	S	S		S
ERR1082183	2063684	Draft Genome	0.5262	279.63	USA	R	S	S		R
ERR1082184	2114576	Draft Genome	0.525	319.76	USA	S	S	S	R	R
ERR1082185	2115036	Draft Genome	0.5249	284.56	USA	S	S	S	R	R
ERR1082187	2115032	Draft Genome	0.5249	283.94	USA	S	S	S	R	R
ERR1082188	2113361	Draft Genome	0.5249	315.45	USA	S	S	S	R	R
ERR1082189	2151548	Draft Genome	0.5239	250.62	USA	R	S	S		S
ERR1082190	2066167	Draft Genome	0.5261	246.97	USA	R	S	S
ERR1082191	2059534	Draft Genome	0.526	233.3	USA	R	S	S
ERR1082192	2118085	Draft Genome	0.5242	229.24	USA	R	S	S
ERR1082193	2111520	Draft Genome	0.5249	235.49	USA	S	S	S	R	R
ERR1082194	2059459	Draft Genome	0.5261	258.48	USA	R	S	S
ERR1082195	2111755	Draft Genome	0.525	253.42	USA	S	S	S	R	R
ERR1082196	2117201	Draft Genome	0.5247	240.08	USA	S	S	S		R
ERR1082197	2060702	Draft Genome	0.5261	241.67	USA	S	S	S		R
ERR1082198	2112558	Draft Genome	0.5242	228.31	USA	R	S	S		S
ERR1082199	2063324	Draft Genome	0.5261	244.27	USA	S	S	S
ERR1082200	2110413	Draft Genome	0.525	228.67	USA	S	S	S	R	R
ERR1082201	2146241	Draft Genome	0.524	246.13	USA	S	S	S		S
ERR1082202	2111353	Draft Genome	0.525	233.32	USA	S	S	S	R	R
ERR1082203	2978615	Draft Genome	0.4656	170.89	USA	S	S	S		S
ERR1082204	2063368	Draft Genome	0.5262	247.28	USA	S	S	S	R
ERR1082205	2108767	Draft Genome	0.5248	239.75	USA	R	S	S		R
ERR1082206	2109854	Draft Genome	0.5249	230.86	USA	R	S	S	R
ERR1082207	2147980	Draft Genome	0.5239	221.36	USA	R	S	S
ERR1082208	2147579	Draft Genome	0.5239	222.92	USA	S	S	S
ERR1082209	2061260	Draft Genome	0.5262	286.79	USA	R	S	S		R
ERR1082210	2061252	Draft Genome	0.5261	276.06	USA	R	S	S
ERR1082211	2066393	Draft Genome	0.526	270.59	USA	R	S	S		R
ERR1082212	2151174	Draft Genome	0.524	229.89	USA	R	S	S
ERR1082213	2059409	Draft Genome	0.5262	246.18	USA	R	S	S
ERR1082214	2151740	Draft Genome	0.5239	222.79	USA	R	S	S
ERR1082215	2147363	Draft Genome	0.5238	254.67	USA	R	S	S
ERR1082216	2141177	Draft Genome	0.524	223.79	USA	S	S	S
ERR1082217	2110040	Draft Genome	0.525	232.66	USA	S	S	S	R	R
ERR1082218	2106549	Draft Genome	0.5244	261.85	USA	R	S	S		S
ERR1082220	2145617	Draft Genome	0.5241	264.8	USA	R	S	S
ERR1082221	2063929	Draft Genome	0.5261	250.97	USA	R	S	S		S
ERR1082222	2062363	Draft Genome	0.5262	256.34	USA	R	S	S
ERR1082223	2063864	Draft Genome	0.5261	249.13	USA	R	S	S
ERR1082224	2121047	Draft Genome	0.5239	237.71	USA	R	S	S
ERR1082225	2048013	Draft Genome	0.5267	239.97	USA	R	S	S		S
ERR1082226	2050666	Draft Genome	0.5266	253.83	USA	R	S	S
ERR1082227	2048531	Draft Genome	0.5266	252.25	USA	R	S	S		S
ERR1082228	2109133	Draft Genome	0.525	285.59	USA	S	S	S		R
ERR1082229	2060225	Draft Genome	0.5263	275.84	USA	R	S	S
ERR1082230	2056630	Draft Genome	0.5262	228.94	USA	R	S	S		R
ERR1082231	2057561	Draft Genome	0.5262	275.58	USA	R	S	S		R
ERR1082232	2060409	Draft Genome	0.5262	265.05	USA	R	S	S		R
ERR1082233	2057165	Draft Genome	0.5263	244.85	USA	R	S	S		R
ERR1082234	2059681	Draft Genome	0.5263	223.5	USA	R	S	S
ERR1082235	2116916	Draft Genome	0.525	249.37	USA	S	S	S	R	R
ERR1082236	2116438	Draft Genome	0.525	266.86	USA	S	S	S	R	R
ERR1082237	2114417	Draft Genome	0.525	295.49	USA	S	S	S	R	R
ERR1082238	2066096	Draft Genome	0.5261	262.36	USA	R	S	S
ERR1082239	2106682	Draft Genome	0.5259	304.49	USA	S	S	S		R
ERR1082240	2114524	Draft Genome	0.525	265.08	USA	R	S	S		R
ERR1082241	2105663	Draft Genome	0.5258	239.29	USA	S	S	S		R
ERR1082242	2117285	Draft Genome	0.5242	221.74	USA	S	S	R
ERR1082243	2062247	Draft Genome	0.5261	243.22	USA	R	S	S
ERR1082244	2114869	Draft Genome	0.5243	281.26	USA	S	S	S		S
ERR1082245	2063077	Draft Genome	0.5262	265	USA	S	S	S		S
ERR1082246	2061007	Draft Genome	0.5261	329.39	USA	S	S	S
ERR1082247	2063518	Draft Genome	0.5262	316.32	USA	S	S	S
ERR1082248	2064261	Draft Genome	0.5261	314.86	USA	R	S	S
ERR1082249	2060084	Draft Genome	0.5261	257.02	USA	S	S	S
ERR1082251	2110880	Draft Genome	0.525	275.39	USA	S	S	S	R	R
ERR1082252	2108917	Draft Genome	0.5249	249.2	USA	S	S	S		R
ERR1082253	2121788	Draft Genome	0.5242	266.44	USA	R	S	R	R	R
ERR1082254	2145312	Draft Genome	0.5241	250.75	USA	R	S	S
ERR1082255	2145470	Draft Genome	0.5241	276.35	USA	R	S	S
ERR1082256	4865603	Draft Genome	0.4876	119.25	USA	S	S	R	R	R
ERR1082257	2114016	Draft Genome	0.525	261.41	USA	S	S	S	R	R
ERR1082258	2122119	Draft Genome	0.5241	240.64	USA	S	S	R		R
ERR1082259	2139740	Draft Genome	0.5244	248.58	USA	R	S	S
ERR1082260	2113668	Draft Genome	0.5242	299.59	USA	S	S	S		S
ERR1082261	2145112	Draft Genome	0.5242	258.99	USA	R	S	S		S
ERR1082262	2108154	Draft Genome	0.5248	276.69	USA	S	S	S	R	R
ERR191730	2130472	Draft Genome	0.5233	210.26	USA	S	R	R	R	R
ERR191731	2113968	Draft Genome	0.524	329.07	USA	S	S	R		R
ERR191732	2111159	Draft Genome	0.5239	167.93	USA	S	R	R	R	R
ERR191733	2116927	Draft Genome	0.5241	169.23	USA	S	S	R	R	R
ERR191734	2116167	Draft Genome	0.5238	187.46	USA	S	R	R	R	R
ERR191735	2111385	Draft Genome	0.5242	275.65	USA	S	S	R	R
ERR191736	2113862	Draft Genome	0.5238	225.13	USA	S	R	R	R	R
ERR191737	2093897	Draft Genome	0.5258	272.23	USA	S	S	R		R
ERR191738	2062137	Draft Genome	0.5261	174.25	USA	S	S	S		R
ERR191739	2059165	Draft Genome	0.526	186.43	USA	S	S	S		S
ERR191741	2122186	Draft Genome	0.5239	267.74	USA	S	S	S		S
ERR191743	2122497	Draft Genome	0.5239	271.12	USA	S	S	S	R
ERR191746	2113001	Draft Genome	0.5239	331.24	USA	S	R	R	R	R
ERR191747	2112666	Draft Genome	0.524	171.21	USA	R	S	S
ERR191748	2114705	Draft Genome	0.5239	214.83	USA	S	R	R	R	R
ERR191749	2115138	Draft Genome	0.5242	224.58	USA	S	S	R		S
ERR191750	2111290	Draft Genome	0.5239	363.41	USA	S	R	R	R	R
ERR191751	2136001	Draft Genome	0.5232	211.68	USA	S	S	R	R	R
ERR191752	2110062	Draft Genome	0.524	287.31	USA	S	R	R	R	R
ERR191753	2106952	Draft Genome	0.5251	207.43	USA	S	S	R	R	R
ERR191755	2119803	Draft Genome	0.5241	150.25	USA	S	S	R	R	R
ERR191756	2122108	Draft Genome	0.5238	143.99	USA	S	R	R	R	R
ERR191757	2112217	Draft Genome	0.5239	193.63	USA	S	S	R		R
ERR191759	2113293	Draft Genome	0.5239	173.9	USA	S	S	R		R
ERR191760	2111460	Draft Genome	0.524	182.23	USA	S	R	R	R	R
ERR191761	2083223	Draft Genome	0.5258	187.13	USA	S	S	R	R	R
ERR191762	2153987	Draft Genome	0.5232	172.84	USA	S	R	R	R	R
ERR191763	2124635	Draft Genome	0.5235	180.92	USA	S	S	R	R	R
ERR191764	2112408	Draft Genome	0.5238	513.6	USA	S	R	R	R	R
ERR191765	2116722	Draft Genome	0.5239	392.27	USA	S	S	R	R
ERR191766	2113800	Draft Genome	0.5238	324.35	USA	S	R	R	R	R
ERR191767	2062210	Draft Genome	0.526	174	USA	R	S	S
ERR191768	2110537	Draft Genome	0.5238	255.22	USA	S	R	R	R	R
ERR191769	2108259	Draft Genome	0.5251	169.09	USA	S	S	R	R	R
ERR191770	2118008	Draft Genome	0.5238	170.93	USA	S	R	R	R	R
ERR191771	2115867	Draft Genome	0.5243	162.83	USA	S	S	R	R	R
ERR191772	2118191	Draft Genome	0.5237	182.48	USA	S	R	R	R	R
ERR191773	2132155	Draft Genome	0.5233	232.71	USA	S	S	R	R	R
ERR191774	2111993	Draft Genome	0.5238	174.23	USA	S	R	R	R	R
ERR191775	2113189	Draft Genome	0.5239	176.07	USA	S	S	R	R	R
ERR191776	2112422	Draft Genome	0.5239	190.99	USA	S	R	R	R	R
ERR191778	2112073	Draft Genome	0.5238	286.79	USA	S	R	R	R	R
ERR191779	2105708	Draft Genome	0.5244	202.19	USA	S	S	S		S
ERR191780	2116270	Draft Genome	0.5237	176.9	USA	S	R	R	R	R
ERR191781	2119693	Draft Genome	0.5239	162.2	USA	S	S	R	R	R
ERR191782	2109312	Draft Genome	0.5243	173.52	USA	S	R	R	R	R
ERR191783	2116855	Draft Genome	0.5243	184.78	USA	S	S	R	R	R
ERR191784	2108828	Draft Genome	0.5239	212.96	USA	S	R	R	R	R
ERR191785	2112385	Draft Genome	0.5243	187.41	USA	S	S	R	R	R
ERR191786	2110507	Draft Genome	0.5239	361.57	USA	S	R	R	R	R
ERR191787	2119401	Draft Genome	0.5238	195.76	USA	S	S	R	R	R
ERR191788	2112476	Draft Genome	0.5238	186.39	USA	S	R	R	R	R
ERR191789	2069290	Draft Genome	0.526	285.11	USA	S	S	R	R	R
ERR191791	2055020	Draft Genome	0.5264	200.08	USA	S	S	R
ERR191792	2110357	Draft Genome	0.5238	202.25	USA	S	R	R	R	R
ERR191793	2159200	Draft Genome	0.5229	184.23	USA	S	S	S	R	R
ERR191794	2106083	Draft Genome	0.5238	163.82	USA	S	R	R	R	R
ERR191795	2114487	Draft Genome	0.5238	172.06	USA	S	S	R		R
ERR191796	2113164	Draft Genome	0.524	180.17	USA	S	R	R	R	R
ERR191797	2113510	Draft Genome	0.5238	369.95	USA	S	S	R		R
ERR191798	2159562	Draft Genome	0.5231	235.3	USA	S	R	R	R	R
ERR191799	2129920	Draft Genome	0.5235	235.14	USA	S	S	R
ERR191800	2115255	Draft Genome	0.5239	144	USA	S	R	S
ERR191801	2146455	Draft Genome	0.5241	262.41	USA	S	S	S		S
ERR191802	2113797	Draft Genome	0.5239	407.04	USA	S	R	S		S
ERR191803	2057052	Draft Genome	0.5262	382.23	USA	S	S	S		S
ERR191804	2109180	Draft Genome	0.5238	186.53	USA	S	R	R	R	R
ERR191805	2161646	Draft Genome	0.5228	169.75	USA	S	S	R		R
ERR191806	2112862	Draft Genome	0.5239	199.68	USA	S	R	R	R	R
ERR191807	2111380	Draft Genome	0.5241	180.22	USA	S	S	R		S
ERR191808	2118924	Draft Genome	0.5238	238.49	USA	S	R	R	R
ERR191809	2126674	Draft Genome	0.5237	205.7	USA	S	S	R	R	R
ERR191810	2158649	Draft Genome	0.5232	171.83	USA	S	R	R	R
ERR191811	2098624	Draft Genome	0.5256	405.68	USA	S	S	R	R	R
ERR191812	2084368	Draft Genome	0.5255	263.52	USA	S	S	S	R	R
ERR191813	2064358	Draft Genome	0.526	210.66	USA	S	S	S	R	R
ERR191814	2109860	Draft Genome	0.5238	400.76	USA	S	R	R	R	R
ERR191815	2134461	Draft Genome	0.5235	263.3	USA	S	S	R	R
ERR191816	2112864	Draft Genome	0.5238	158.9	USA	S	R	R	R	R
ERR191817	2114916	Draft Genome	0.5238	205.02	USA	S	S	R		S
ERR191818	2112070	Draft Genome	0.5239	245.63	USA	S	R	R	R	R
ERR191819	2106609	Draft Genome	0.5252	195.01	USA	S	S	R	R	R
ERR191820	2111025	Draft Genome	0.5238	178.65	USA	S	R	R	R	R
ERR191821	2063947	Draft Genome	0.5262	218.5	USA	S	S	S
ERR191822	2111627	Draft Genome	0.5238	215.04	USA	S	R	R	R	R
ERR191823	2113827	Draft Genome	0.524	380.21	USA	S	S	R	R	R
ERR191824	2113839	Draft Genome	0.5239	211	USA	S	R	R	R	R
ERR191825	2060205	Draft Genome	0.5261	268.1	USA	R	S	S
ERR222892	2129320	Draft Genome	0.5233	262.24	USA	S	R	S
ERR222893	2123138	Draft Genome	0.5237	218.68	USA	S	S	R
ERR222894	2110983	Draft Genome	0.5239	178.26	USA	S	R	R	R	R
ERR222895	2109481	Draft Genome	0.5242	219.02	USA	S	S	R	R	R
ERR222896	2110156	Draft Genome	0.524	217.7	USA	S	R	S
ERR222897	2060619	Draft Genome	0.5262	180.4	USA	R	S	S
ERR222898	2110917	Draft Genome	0.524	122.71	USA	S	R	S
ERR222899	2102597	Draft Genome	0.5245	185.46	USA	S	S	S		S
ERR222900	2117327	Draft Genome	0.5237	174.58	USA	S	R	S
ERR222901	2083923	Draft Genome	0.5252	224.16	USA	R	S	S		S
ERR222902	2113276	Draft Genome	0.524	197.69	USA	S	R	S
ERR222903	2058420	Draft Genome	0.5262	202.72	USA	R	S	S
ERR222904	2110480	Draft Genome	0.5239	208.12	USA	S	R	R	R	R
ERR222905	2119082	Draft Genome	0.5242	176.76	USA	S	S	R		S
ERR222906	2111008	Draft Genome	0.524	223.64	USA	S	R	S
ERR222907	2125960	Draft Genome	0.5244	173.3	USA	S	S	R		R
ERR222908	2112592	Draft Genome	0.5242	226.47	USA	S	R	S		S
ERR222909	2098293	Draft Genome	0.5256	163.19	USA	S	S	R		R
ERR222910	2118175	Draft Genome	0.5239	202.52	USA	S	R	S		S
ERR222911	2097749	Draft Genome	0.5256	193.1	USA	S	S	R		R
ERR222912	2116235	Draft Genome	0.5238	186.57	USA	S	R	S		S
ERR222913	2123180	Draft Genome	0.5238	129.18	USA	S	S	R		S
ERR222914	2121318	Draft Genome	0.5236	216.88	USA	S	R	S		S
ERR222915	2132836	Draft Genome	0.5238	202.86	USA	S	S	R	R	R
ERR222916	2110723	Draft Genome	0.5241	176.29	USA	S	R	S
ERR222917	2111133	Draft Genome	0.5242	201.69	USA	R	S	S
ERR222918	2120807	Draft Genome	0.5236	182.63	USA	S	R	S
ERR222919	2118253	Draft Genome	0.5239	206.35	USA	S	S	R		S
ERR222920	2113123	Draft Genome	0.5239	175.25	USA	S	R	S		S
ERR222922	2112506	Draft Genome	0.5239	125.83	USA	S	R	S
ERR222923	2069862	Draft Genome	0.5258	256.94	USA	R	S	S
ERR222924	2112165	Draft Genome	0.524	185.81	USA	S	R	S
ERR222925	2118566	Draft Genome	0.5238	112.62	USA	R	S	S		S
ERR222926	2125612	Draft Genome	0.5236	197.09	USA	S	R	R	R	R
ERR222927	2060141	Draft Genome	0.5262	209.67	USA	R	S	S	R	R
ERR222928	2125089	Draft Genome	0.5236	236.97	USA	S	R	R	R	R
ERR222929	2126389	Draft Genome	0.5236	246.69	USA	R	S	S		S
ERR222930	2110246	Draft Genome	0.5239	170.32	USA	S	R	R	R
ERR222931	2118369	Draft Genome	0.5241	164.43	USA	S	S	R	R	R
ERR222932	2115200	Draft Genome	0.5239	210.17	USA	S	R	R	R	R
ERR222933	2120203	Draft Genome	0.524	136.87	USA	S	S	R	R	R
ERR222934	2113225	Draft Genome	0.5239	168.19	USA	S	R	R	R	R
ERR222935	2324149	Draft Genome	0.5167	193.61	USA	S	S	R	R	R
ERR222936	2121449	Draft Genome	0.5237	158.01	USA	S	R	R	R	R
ERR222937	2127230	Draft Genome	0.5236	183.82	USA	S	S	R	R	R
ERR222939	2113832	Draft Genome	0.5241	224.14	USA	S	S	R	R	R
ERR222940	2111147	Draft Genome	0.5239	183.81	USA	S	R	R	R	R
ERR222941	2107142	Draft Genome	0.5239	147.96	USA	S	S	R		S
ERR223603	2127576	Draft Genome	0.5235	162.22	USA	S	R	R	R	R
ERR223604	2061025	Draft Genome	0.5262	199.53	USA	R	S	S
ERR223605	2109561	Draft Genome	0.5239	181.63	USA	S	R	R	R	R
ERR223606	2121122	Draft Genome	0.524	174.33	USA	S	S	S	R
ERR223607	2161871	Draft Genome	0.5226	180.38	USA	S	R	R	R	R
ERR223608	2108875	Draft Genome	0.524	156.72	USA	R	S	R	R	R
ERR223609	2168272	Draft Genome	0.5224	166.59	USA	S	R	R	R	R
ERR223610	2110339	Draft Genome	0.524	178.75	USA	R	S	R	R	R
ERR223611	2112236	Draft Genome	0.5239	168.18	USA	S	R	R		R
ERR223612	2115796	Draft Genome	0.5239	155.97	USA	R	S	S
ERR223613	2120701	Draft Genome	0.5237	175.8	USA	S	R	R	R	R
ERR223614	2116642	Draft Genome	0.5241	190.82	USA	S	S	R	R	R
ERR223615	2128820	Draft Genome	0.5234	187.71	USA	S	R	R	R	R
ERR223616	2061199	Draft Genome	0.5262	248.35	USA	R	S	S
ERR223617	2237829	Draft Genome	0.5203	197.39	USA	S	R	R	R	R
ERR223619	2112227	Draft Genome	0.5239	162.11	USA	S	R	R	R	R
ERR223620	2116045	Draft Genome	0.5235	181.19	USA	S	S	R		S
ERR223621	2111978	Draft Genome	0.5239	154.11	USA	S	R	R	R	R
ERR223622	2112458	Draft Genome	0.5242	131.27	USA	S	S	R		S
ERR223623	2113090	Draft Genome	0.5238	152.15	USA	S	R	R		R
ERR223624	2118230	Draft Genome	0.5239	179.92	USA	R	S	S
ERR223625	2112231	Draft Genome	0.5239	189.13	USA	S	R	R		R
ERR223626	2063263	Draft Genome	0.5261	186.82	USA	R	S	S		S
ERR223627	2108834	Draft Genome	0.5238	181.94	USA	S	R	R	R	R
ERR223628	2117294	Draft Genome	0.524	305.93	USA	S	S	R	R	R
ERR223629	2162440	Draft Genome	0.5229	158.98	USA	S	R	R	R	R
ERR223630	2110571	Draft Genome	0.5239	219.8	USA	S	S	R		S
ERR223631	2107412	Draft Genome	0.5239	273.23	USA	S	R	R	R	R
ERR223632	2060432	Draft Genome	0.5261	197	USA	S	S	S		S
ERR223633	2111959	Draft Genome	0.5239	160.37	USA	S	R	R		S
ERR223634	2069486	Draft Genome	0.5258	185.33	USA	R	S	S		S
ERR223635	2108860	Draft Genome	0.524	164.25	USA	S	R	R	R	R
ERR223636	2119478	Draft Genome	0.5238	190.01	USA	S	S	R	R	R
ERR223637	2110957	Draft Genome	0.5238	173.94	USA	S	R	R	R	R
ERR223638	2111974	Draft Genome	0.5242	164.61	USA	S	S	R	R	R
ERR223640	2114858	Draft Genome	0.5242	177.84	USA	S	S	R	R	R
ERR223641	2108529	Draft Genome	0.5239	148.82	USA	S	R	R	R	R
ERR223642	2061622	Draft Genome	0.5261	161.88	USA	R	S	S
ERR223643	2114351	Draft Genome	0.5238	127.1	USA	S	R	R	R	R
ERR223644	2058396	Draft Genome	0.5262	223.59	USA	R	S	S
ERR223645	2111013	Draft Genome	0.5239	167.25	USA	S	R	R	R	R
ERR223647	2112429	Draft Genome	0.5239	180.06	USA	S	R	R	R	R
ERR223648	2104621	Draft Genome	0.5252	159.19	USA	R	S	S
ERR223649	2112686	Draft Genome	0.5239	157.47	USA	S	R	R	R	R
ERR223650	2060179	Draft Genome	0.526	179.5	USA	S	S	S
ERR223651	2110134	Draft Genome	0.5239	286.17	USA	S	R	R	R	R
ERR223652	2100878	Draft Genome	0.5253	243.17	USA	S	S	R	R	R
ERR223653	2113305	Draft Genome	0.5238	209.87	USA	S	R	R	R	R
ERR223655	2115813	Draft Genome	0.5239	158.28	USA	S	R	S
ERR223656	2163989	Draft Genome	0.5231	208.67	USA	S	S	R	R	R
ERR223657	2114426	Draft Genome	0.5238	215.4	USA	S	R	R	R	R
ERR223658	2112122	Draft Genome	0.524	191.06	USA	S	S	R	R	R
ERR223659	2113940	Draft Genome	0.5239	174.44	USA	S	R	S		S
ERR223661	2112022	Draft Genome	0.5238	181.03	USA	S	R	R	R	R
ERR223662	2078782	Draft Genome	0.5253	183.65	USA	R	S	S
ERR223663	2111455	Draft Genome	0.524	177.96	USA	S	R	R	R	R
ERR223664	2112031	Draft Genome	0.524	378.99	USA	S	S	R	R	R
ERR223666	2121215	Draft Genome	0.5236	177.81	USA	S	S	R		R
ERR223667	2130169	Draft Genome	0.5235	200.93	USA	S	R	S		S
ERR223668	2166498	Draft Genome	0.5224	399.21	USA	S	S	S		S
ERR223669	2111251	Draft Genome	0.5238	160.33	USA	S	R	R	R	R
ERR223670	2122159	Draft Genome	0.5236	145.47	USA	S	S	R	R	R
ERR223671	2121598	Draft Genome	0.5234	163.74	USA	S	R	R	R	R
ERR223672	2124093	Draft Genome	0.5235	179.94	USA	S	S	R		R
ERR223673	2111322	Draft Genome	0.524	192.05	USA	S	R	S
ERR223674	2111073	Draft Genome	0.5241	209.73	USA	S	S	R	R	R
ERR223675	2112622	Draft Genome	0.5239	257.21	USA	S	R	S
ERR223676	2113651	Draft Genome	0.5237	346.56	USA	S	S	R	R	R
ERR223677	2117265	Draft Genome	0.5237	186.7	USA	S	R	S
ERR223678	2171009	Draft Genome	0.5224	172	USA	R	S	S
ERR223679	2133234	Draft Genome	0.5234	208.38	USA	S	R	S
ERR223680	2060251	Draft Genome	0.5262	167.3	USA	R	S	S
ERR223681	2120474	Draft Genome	0.5236	223.71	USA	S	R	S
ERR223682	2158640	Draft Genome	0.5218	189.43	USA	R	S	S
ERR223683	2112698	Draft Genome	0.5239	199.42	USA	S	R	R
ERR223684	2119203	Draft Genome	0.5237	196.06	USA	S	S	R		R
ERR223685	2106632	Draft Genome	0.5238	201.44	USA	S	R	R	R	R
ERR223686	2093764	Draft Genome	0.5256	201.9	USA	S	S	R		R
ERR223687	2111672	Draft Genome	0.5236	298.56	USA	S	R	R		R
ERR223688	2123776	Draft Genome	0.5237	524.04	USA	S	S	R
ERR223689	2170406	Draft Genome	0.5225	333	USA	S	R	R		R
ERR223690	2176082	Draft Genome	0.5224	428.84	USA	S	S	R	R	S
ERR223691	2117151	Draft Genome	0.5232	207.21	USA	S	R	R	R	R
ERR223692	2101097	Draft Genome	0.5253	289.37	USA	S	S	R	R	R
ERR223693	2112678	Draft Genome	0.5234	199.92	USA	S	R	R	R	R
ERR223694	2099124	Draft Genome	0.5256	170.55	USA	S	S	R		R
ERR223695	2110561	Draft Genome	0.5238	188.34	USA	S	R	R	R	R
ERR223696	2115614	Draft Genome	0.5241	185.35	USA	S	S	R	R	R
ERR223697	2113016	Draft Genome	0.5239	224.74	USA	S	R	S
ERR223698	2059165	Draft Genome	0.5262	218.78	USA	R	S	S
ERR355924	2144420	Draft Genome	0.5211	158.7	USA	S	S	S
ERR355925	2110468	Draft Genome	0.5242	158.92	USA	S	S	S		S
ERR355926	2169568	Draft Genome	0.5195	174.29	USA	S	S	S	R	S
ERR355927	2093683	Draft Genome	0.5259	132.18	USA	S	S	R	R	R
ERR854867	2109852	Draft Genome	0.5237	206.19	USA	S	R	R	R	R
ERR854868	2114471	Draft Genome	0.5238	178.29	USA	S	R	R	R	R
ERR854869	2107883	Draft Genome	0.5239	216.21	USA	S	R	R	R	R
ERR854870	2111379	Draft Genome	0.5237	217.2	USA	S	R	R	R	R
ERR854871	2150637	Draft Genome	0.5236	258.33	USA	S	S	R		R
ERR854872	2059340	Draft Genome	0.5261	232.77	USA	R	S	S		R
ERR854874	2062944	Draft Genome	0.526	249.86	USA	R	S	S
ERR854875	2147528	Draft Genome	0.5239	215.06	USA	R	S	S		S
ERR854876	2059802	Draft Genome	0.526	208.66	USA	R	S	S
ERR854877	2056305	Draft Genome	0.5261	220.32	USA	R	S	S
ERR854878	2060752	Draft Genome	0.5261	235.74	USA	R	S	S		R
ERR854879	2117737	Draft Genome	0.5241	248.53	USA	R		R	R	R
ERR854880	2149474	Draft Genome	0.524	244.41	USA	R		S	R	R
ERR854881	2063714	Draft Genome	0.5259	239.14	USA	R	S	S
ERR854882	2118800	Draft Genome	0.524	264.32	USA	S	S	R	R	R
ERR854883	2110522	Draft Genome	0.5238	236	USA	S	R	R	R	R
ERR854884	2111167	Draft Genome	0.5238	244.04	USA	S	R	R	R	R
ERR854885	2112836	Draft Genome	0.5241	242.62	USA	S	S	R	R	R
ERR854886	2059782	Draft Genome	0.5262	238.16	USA	S	S	R	R	R
ERR854887	2111477	Draft Genome	0.5238	241.03	USA	S	R	R	R	R
ERR854888	2107532	Draft Genome	0.524	236.76	USA	S	R	R	R	R
ERR854889	2093723	Draft Genome	0.5257	241.02	USA	S	R	R		S
ERR854890	2113614	Draft Genome	0.5242	235.7	USA	S	S	R	R	R
ERR854891	2115663	Draft Genome	0.5241	221.69	USA	S	S	R	R	R
ERR854892	2114333	Draft Genome	0.5241	222.21	USA	S	S	R	R	R
ERR854893	2110287	Draft Genome	0.5244	226.77	USA	S	S	R		S
ERR854894	2109405	Draft Genome	0.5239	219.39	USA	S	R	R		R
ERR854895	2108130	Draft Genome	0.5238	224.44	USA	S	R	R	R	R
ERR854896	2115662	Draft Genome	0.5239	222.42	USA	S	S	R	R	R
ERR854897	2111009	Draft Genome	0.5238	209.49	USA	S	R	R	R	R
ERR854898	2109024	Draft Genome	0.524	235	USA	S	R	R	R	R
ERR854899	2108177	Draft Genome	0.5239	231.35	USA	S	R	R	R	R
ERR854900	2110346	Draft Genome	0.5238	216.98	USA	S	R	R	R	R
ERR854901	2051079	Draft Genome	0.5261	258.97	USA	S	R	R	R	R
ERR854902	2113018	Draft Genome	0.524	234.98	USA	S	R	R	R	R
ERR854903	2106703	Draft Genome	0.524	254.52	USA	S	R	R	R	R
ERR854904	2112535	Draft Genome	0.5239	246.4	USA	S	R	R	R	R
ERR854905	2061299	Draft Genome	0.5261	248.89	USA	S	R	S	R
ERR854906	2111174	Draft Genome	0.5238	239.6	USA	S	R	R	R	R
ERR854907	2109104	Draft Genome	0.5238	228.32	USA	S	R	R	R	R
ERR854908	2111192	Draft Genome	0.5239	210.39	USA	S	R	R	R	R
ERR854909	2118711	Draft Genome	0.5241	231.57	USA	S	S	S	S	S
ERR854910	2108456	Draft Genome	0.5238	224.5	USA	S	R	R	R	R
ERR854911	2107785	Draft Genome	0.5238	231.61	USA	S	R	R	R
ERR854912	2110795	Draft Genome	0.5239	201.08	USA	S	R	R	R	R
ERR854913	2107509	Draft Genome	0.5238	234.43	USA	S	R	R	R	R
ERR854914	2110398	Draft Genome	0.5238	202.7	USA	S	R	R	R	R
ERR854915	2114687	Draft Genome	0.524	227.5	USA	S	R	R	R	R
ERR854916	2112124	Draft Genome	0.5238	233.1	USA	S	R	R	R	R
ERR854917	2108239	Draft Genome	0.5238	233.79	USA	S	R	R	R	R
ERR854918	2106654	Draft Genome	0.524	237.68	USA	S	R	R	R	R
ERR854919	2112372	Draft Genome	0.5239	247.26	USA	S	R	R	R	R
ERR854920	2107978	Draft Genome	0.5238	240.83	USA	S	R	R	R	R
ERR854921	2109064	Draft Genome	0.5238	242.26	USA	S	R	R	R	R
ERR854922	2112176	Draft Genome	0.5238	243.39	USA	S	R	R	R	R
ERR854923	2109059	Draft Genome	0.5238	261.1	USA	S	R	R	R	R
ERR854924	2109395	Draft Genome	0.5238	279.24	USA	S	R	R	R	R
ERR854925	2117174	Draft Genome	0.524	268.95	USA	S	S	R		R
ERR854926	2105804	Draft Genome	0.5243	250.16	USA	S	R	R	R	R
ERR854927	2142579	Draft Genome	0.5203	268.1	USA	R	R	R	R	R
ERR854928	2127118	Draft Genome	0.5232	247.06	USA	S	S	R	R	R
ERR854929	2116223	Draft Genome	0.5238	212.02	USA	S	R	R	R	R
ERR854930	2110211	Draft Genome	0.5243	225.23	USA	S	R	R	R	R
ERR854931	2107321	Draft Genome	0.5238	238.74	USA	S	R	R	R	R
ERR854932	2111735	Draft Genome	0.5238	260.48	USA	S	R	R	R	R
ERR854933	2111477	Draft Genome	0.524	270.38	USA	S	R	R	R	R
ERR854934	2114662	Draft Genome	0.524	252.56	USA	S	S	R
ERR854935	2108965	Draft Genome	0.5239	266.36	USA	S	R	R	R	R
ERR854936	2108700	Draft Genome	0.5239	246.27	USA	S	R	R	R	R
ERR854937	2112486	Draft Genome	0.5239	229.08	USA	S	R	R	R	R
ERR854938	2108623	Draft Genome	0.5239	225.98	USA	S	R	R	R	R
ERR854939	2106877	Draft Genome	0.5238	233.32	USA	S	R	R	R	R
ERR854940	2109033	Draft Genome	0.5238	263.68	USA	S	R	R	R	R
ERR854941	2106314	Draft Genome	0.5243	264.25	USA	S	R	R	R	R
ERR854942	2105961	Draft Genome	0.5239	234.44	USA	S	R	R	R	R
ERR854943	2109276	Draft Genome	0.5238	245.3	USA	S	R	R	R	R
ERR854944	2110823	Draft Genome	0.5237	223.8	USA	S	R	R	R	R
ERR854945	2105616	Draft Genome	0.5243	244.26	USA	S	R	R		R
ERR854946	2113549	Draft Genome	0.5239	207.45	USA	S	S	R		S
ERR854947	2110742	Draft Genome	0.5239	232.79	USA	S	R	R	R	R
ERR854948	2109195	Draft Genome	0.5239	242.17	USA	S	R	R	R	R
ERR854949	2111011	Draft Genome	0.5241	256.35	USA	S	S	S		S
ERR854950	2052786	Draft Genome	0.5267	240.61	USA	S	S	S		S
ERR854951	2107206	Draft Genome	0.5245	236.61	USA	S	S	R	R
ERR854952	2058402	Draft Genome	0.5261	237.1	USA	S	S	S
ERR854953	2057746	Draft Genome	0.5265	231.68	USA	S	S	S
ERR854954	2060962	Draft Genome	0.526	219.52	USA	R	S	S
ERR854955	2057885	Draft Genome	0.5261	242.55	USA	S	S	S
ERR854956	2089507	Draft Genome	0.5258	236.9	USA	S	S	S		R
ERR854957	2102987	Draft Genome	0.5256	248.96	USA	S	S	S		R
ERR854958	2115685	Draft Genome	0.5241	235.51	USA	S	S	S		S
ERR854959	2100642	Draft Genome	0.5256	225.21	USA	S	S	S		R
ERR854960	2096564	Draft Genome	0.5258	235.63	USA	S	S	S		R
ERR854961	2084308	Draft Genome	0.525	259.91	USA	S	S	S	R	S
ERR854962	2114150	Draft Genome	0.5235	205.07	USA	S	S	R		S
ERR854963	2158023	Draft Genome	0.5234	196.26	USA	S	S	R		R
ERR854964	2144389	Draft Genome	0.5243	217.82	USA	S	S	S
ERR854965	2055365	Draft Genome	0.5266	220.72	USA	S	S	S
ERR854966	2055346	Draft Genome	0.5266	245.36	USA	S	S	S		S
ERR854967	2143353	Draft Genome	0.524	234.61	USA	S	S	S
ERR854968	2102987	Draft Genome	0.5253	240.25	USA	S	S	R	R	R
ERR854969	2153715	Draft Genome	0.5235	243.03	USA	S	S	R		S
ERR854970	2095489	Draft Genome	0.5255	238.53	USA	S	S	R		R
ERR854971	2106923	Draft Genome	0.5244	221.62	USA	S	S	R	R	R
ERR854972	2104976	Draft Genome	0.5247	216.13	USA	S	S	S		R
ERR854973	2119247	Draft Genome	0.5239	231.59	USA	S	S	R		R
ERR854974	2118584	Draft Genome	0.5239	237.91	USA	S	S	R	R	R
ERR854975	2124231	Draft Genome	0.5237	243.65	USA	S	S	R	R	R
ERR854976	2104160	Draft Genome	0.5256	253.3	USA	S	S	S		R
ERR854977	2151017	Draft Genome	0.5234	246.67	USA	S	S	S		R
ERR854978	2118091	Draft Genome	0.5239	225.06	USA	S		R
ERR854979	2117400	Draft Genome	0.5239	232.09	USA	S		R	R	R
ERR854980	2100878	Draft Genome	0.5246	231.9	USA	S		S
ERR854981	2113383	Draft Genome	0.5239	229.49	USA	S		R	R	R
ERR854982	2114627	Draft Genome	0.5241	241.46	USA	S		R
ERR854983	2115725	Draft Genome	0.524	237.79	USA	S		R	R	R
ERR854984	2146588	Draft Genome	0.5235	232.77	USA	S	S	S	R	S
ERR854986	2114355	Draft Genome	0.5238	217.7	USA	S	S	R
ERR854987	2115533	Draft Genome	0.5237	235.15	USA	S	S	R		S
ERR854988	2113339	Draft Genome	0.5241	221.18	USA	S	S	R		S
ERR854989	2116067	Draft Genome	0.5238	221.9	USA	S	S	R	R
ERR854990	2156953	Draft Genome	0.5231	220.16	USA	S	S	R	R	R
ERR854991	2099970	Draft Genome	0.5253	233.83	USA	S	S	R	R	R
ERR854992	2116976	Draft Genome	0.524	237.13	USA	S	S	R		S
ERR854993	2097263	Draft Genome	0.5257	273.04	USA	S	S	R		R
ERR854994	2117686	Draft Genome	0.5241	213.56	USA	S	S	R
ERR854995	2098863	Draft Genome	0.5257	209.76	USA	S	S	R		R
ERR854996	2099429	Draft Genome	0.5257	220.5	USA	S	S	R		R
ERR854997	2171518	Draft Genome	0.5231	208.99	USA	S	S	S		S
ERR854998	2106654	Draft Genome	0.5251	228.43	USA	S	S	R	R	R
ERR855000	2101250	Draft Genome	0.5253	237.8	USA	S	S	R	R	R
ERR855001	2112090	Draft Genome	0.5238	243.87	USA	S	S	R		R
ERR855002	2060072	Draft Genome	0.526	228.03	USA	S	S	S		S
ERR855003	2110892	Draft Genome	0.5241	208.23	USA	S	S	R	R	R
ERR855004	2104393	Draft Genome	0.5243	206.38	USA	S	S	R
ERR855005	2150657	Draft Genome	0.5235	220.2	USA	S	S	R		S
ERR855006	2112413	Draft Genome	0.5237	231.93	USA	S	S	R
ERR855007	2164640	Draft Genome	0.5231	221.28	USA	S	S	S		R
ERR855008	2108308	Draft Genome	0.5246	229.86	USA	S	S	R		S
ERR855009	2105126	Draft Genome	0.5243	244.93	USA	S	S	R
ERR855010	2113215	Draft Genome	0.5242	223.62	USA	S	S	S		S
ERR855011	2114170	Draft Genome	0.5239	197.42	USA	S	S	R	R	R
ERR855012	2116439	Draft Genome	0.5239	205.41	USA	S	S	R	R	R
ERR855013	2146572	Draft Genome	0.5235	218.48	USA	S	S	S	R
ERR855014	2104917	Draft Genome	0.5252	221.65	USA	S	S	R	R	R
ERR855015	2110864	Draft Genome	0.5242	236.44	USA	S	S	R	R	R
ERR855016	2103978	Draft Genome	0.5253	240.89	USA	S	S	R	R
ERR855017	2116453	Draft Genome	0.524	235.01	USA	S	S	S		S
ERR855018	2119205	Draft Genome	0.5239	207.01	USA	S	S	R		R
ERR855019	2104595	Draft Genome	0.5252	213.45	USA	S	S	R	R	R
ERR855020	2097257	Draft Genome	0.5256	249.27	USA	S	S	R		R
ERR855021	2112245	Draft Genome	0.5237	264.16	USA	S	R	R	R	R
ERR855022	2057556	Draft Genome	0.5265	253.57	USA	S	S	S
ERR855023	2124532	Draft Genome	0.5237	220.57	USA	S	S	R	R	R
ERR855024	2111454	Draft Genome	0.5239	236.46	USA	S	S	R
ERR855025	2060975	Draft Genome	0.5261	245.2	USA	S	S	R		S
ERR855026	2144906	Draft Genome	0.5239	218.49	USA	S	S	S		S
ERR855027	2124272	Draft Genome	0.5233	224.71	USA	S	S	R		S
ERR855028	2124697	Draft Genome	0.5237	232.29	USA	S	S	S		S
ERR855029	2112396	Draft Genome	0.5239	226.14	USA	S	S	R
ERR855030	2095092	Draft Genome	0.5256	227.09	USA	S	S	R		R
ERR855031	2097651	Draft Genome	0.5255	244.24	USA	S	S	R		R
ERR855032	2112191	Draft Genome	0.5242	241.7	USA	S	S	R		R
ERR855033	2116315	Draft Genome	0.524	229.7	USA	S	S	R		S
ERR855034	2105122	Draft Genome	0.5245	249.72	USA	S	S	S	R	R
ERR855035	2104758	Draft Genome	0.5253	233.35	USA	S	S	R	R	R
ERR855036	2059624	Draft Genome	0.5263	243.05	USA	S	S	R	R	R
ERR855037	2110809	Draft Genome	0.5242	240.55	USA	S	S	R
ERR855038	2107534	Draft Genome	0.5243	232.17	USA	S	S	R		R
ERR855039	2104044	Draft Genome	0.5241	241.83	USA	S	S	R	R	R
ERR855040	2110729	Draft Genome	0.5245	226.64	USA	R	S	S	R	R
ERR855041	2101435	Draft Genome	0.525	232.54	USA	S	S	S		S
ERR855042	2159309	Draft Genome	0.5232	214.77	USA	S	S	R		R
ERR855043	2112549	Draft Genome	0.5242	212.58	USA	S	S	S		S
ERR855044	2099657	Draft Genome	0.5257	226.18	USA	S	S	S	R	R
ERR855045	2107418	Draft Genome	0.5244	222.28	USA	S	S	S		S
ERR855046	2113088	Draft Genome	0.5245	222.15	USA	S	S	S		S
ERR855047	2174487	Draft Genome	0.5229	229.02	USA	S	S	S		S
ERR855048	2061748	Draft Genome	0.526	228.83	USA	S	S	S		R
ERR855049	2060345	Draft Genome	0.526	239.1	USA	S	S	S		S
ERR855050	2147682	Draft Genome	0.5234	220.61	USA	S	S	S		S
ERR855051	2117683	Draft Genome	0.5238	206.8	USA	S	S	S	R	S
ERR855052	2139376	Draft Genome	0.5239	200.12	USA	S	S	S		S
ERR855053	2106624	Draft Genome	0.5245	223.18	USA	S	S	S		R
ERR855054	2100407	Draft Genome	0.5257	214.25	USA	S	S	S		R
ERR855055	2084502	Draft Genome	0.525	221.23	USA	S	S	S		S
ERR855056	2102976	Draft Genome	0.5244	233.82	USA	S	S	S		S
ERR855057	2111208	Draft Genome	0.5243	214.03	USA	S	S	S		S
ERR855058	2097717	Draft Genome	0.5255	193.87	USA	S	S	S		R
ERR855059	2096153	Draft Genome	0.5256	220.08	USA	S	S	R		R
ERR855060	2056978	Draft Genome	0.5265	222.26	USA	S	S	S
ERR855061	2107262	Draft Genome	0.5246	218.03	USA	S	S	R		S
ERR855062	2060757	Draft Genome	0.526	231.92	USA	S	S	S		S
ERR855063	2052682	Draft Genome	0.5261	231.1	USA	S	S	S
ERR855064	2058781	Draft Genome	0.526	249.6	USA	S	S	S
ERR855065	2111150	Draft Genome	0.5243	213.56	USA	S	S	S		S
ERR855066	2109502	Draft Genome	0.5243	190.75	USA	S	S	R	R	R
ERR855067	2142985	Draft Genome	0.5239	197.21	USA	R	S	S
ERR855068	2177742	Draft Genome	0.5229	198.82	USA	R	S	S		S
ERR855069	2127503	Draft Genome	0.5216	190.01	USA	R	S	S	S	S
ERR855071	2061739	Draft Genome	0.5261	230.93	USA	R	S	S		S
ERR855072	2114414	Draft Genome	0.5241	234.14	USA	R	S	R	R	R
ERR855073	2103619	Draft Genome	0.5258	223.48	USA	R	S	S		R
ERR855074	2060268	Draft Genome	0.526	191.03	USA	R	S	S
ERR855075	2114173	Draft Genome	0.524	210.51	USA	R	S	S		S
ERR855076	2117169	Draft Genome	0.524	227.44	USA	R	S	S
ERR855077	2117850	Draft Genome	0.5239	226.27	USA	R	S	S
ERR855079	2062211	Draft Genome	0.526	225.7	USA	R	S	S	S	R
ERR855080	2063670	Draft Genome	0.5261	230.25	USA	R	S	S	S	S
ERR855081	2061634	Draft Genome	0.526	209.46	USA	R	S	S
ERR855082	2119685	Draft Genome	0.5238	215.44	USA	R	S	S
ERR855083	2117431	Draft Genome	0.5242	226.7	USA	R	S	R	R	R
ERR855084	2118995	Draft Genome	0.5238	227.38	USA	R	S	S	S	R
ERR855085	2120405	Draft Genome	0.5237	230.73	USA	R	S	S	S	R
ERR855086	2119704	Draft Genome	0.5238	241.1	USA	R	S	S		R
ERR855087	2120129	Draft Genome	0.5237	219.48	USA	R	S	S
ERR855088	2060877	Draft Genome	0.526	243.1	USA	R	S	S
ERR855089	2061433	Draft Genome	0.526	219.5	USA	R	S	S
ERR855090	2110269	Draft Genome	0.5247	205.77	USA	R	S	S	R	R
ERR855091	2118279	Draft Genome	0.5239	223.3	USA	R	S	R	R	R
ERR855092	2090490	Draft Genome	0.5257	202.3	USA	R	S	R
ERR855093	2117945	Draft Genome	0.524	220.46	USA	S	S	R	R	R
ERR855094	2141075	Draft Genome	0.5241	239	USA	R	S	S
ERR855096	2117583	Draft Genome	0.5239	209.36	USA	R	S	S
ERR855097	2114885	Draft Genome	0.5237	194.57	USA	S	S	R
ERR855098	2121215	Draft Genome	0.5238	208.18	USA	R	S	S
ERR855099	2120273	Draft Genome	0.5241	207.75	USA	R	S	S	S	S
ERR855100	2152270	Draft Genome	0.5231	195.53	USA	R	S	S
ERR855101	2117095	Draft Genome	0.5241	217.01	USA	R		R	R	R
ERR855102	2058498	Draft Genome	0.5259	225.5	USA	R		S
ERR855103	2061595	Draft Genome	0.526	235.96	USA	R		S
ERR855104	2115903	Draft Genome	0.5238	195.37	USA	R		S
ERR855105	2117126	Draft Genome	0.524	329.03	USA	R		S
ERR855106	2112337	Draft Genome	0.5239	217.33	USA	R		S
ERR855107	2115830	Draft Genome	0.5239	204.97	USA	R		S
ERR855108	2118236	Draft Genome	0.5241	199.5	USA	S	S	R	R	R
ERR855110	2108182	Draft Genome	0.5247	207.91	USA	R		R
ERR855111	2105336	Draft Genome	0.5248	224.72	USA	R		S	R	R
ERR855112	2107256	Draft Genome	0.5248	229.21	USA	R		S		R
ERR855113	2108654	Draft Genome	0.5247	202.7	USA	R		S		R
ERR855114	2107649	Draft Genome	0.5238	214.08	USA	S	S	R	R	R
ERR855115	2111082	Draft Genome	0.5237	234.26	USA	S	S	R		R
ERR855116	2112519	Draft Genome	0.5238	232.62	USA	S	S	R		R
ERR855117	2113406	Draft Genome	0.5237	227.21	USA	S	S	R		R
ERR855118	2116379	Draft Genome	0.5241	237.66	USA	R		R	R	R
ERR855119	2104556	Draft Genome	0.5248	235.7	USA	R		S	R	R
ERR855120	2113377	Draft Genome	0.5239	230.21	USA	S	S	R		R
ERR855121	2112128	Draft Genome	0.5238	208.51	USA	S	S	R	R	R
ERR855122	2064130	Draft Genome	0.5261	249.07	USA	R		S		S
ERR855123	2061641	Draft Genome	0.5262	265.31	USA	R		S		S
ERR855124	2114497	Draft Genome	0.5241	242.69	USA	R		R	R	R
ERR855125	2150965	Draft Genome	0.5239	256.38	USA	R		S		R
ERR855126	2113245	Draft Genome	0.5238	245.95	USA	R		R		R
ERR855127	2063618	Draft Genome	0.526	241.72	USA	R		S
ERR855128	2158985	Draft Genome	0.5232	238.6	USA	R	S	R	R	R
ERR855129	2106705	Draft Genome	0.524	214.66	USA	R	S	R	R	R
ERR855130	2060399	Draft Genome	0.5261	253.36	USA	R	S	S	R	R
ERR855131	2108915	Draft Genome	0.5242	264.84	USA	R	S	R	R	R
ERR855132	2119499	Draft Genome	0.5239	240.45	USA	R	S	S		S
ERR855133	2060382	Draft Genome	0.5262	256.19	USA	R	S	S		S
ERR855135	2062422	Draft Genome	0.5262	246.57	USA	R	S	R
ERR855136	2062531	Draft Genome	0.5261	238.84	USA	R	S	S
ERR855137	2162037	Draft Genome	0.5231	223.56	USA	R	S	S		R
ERR855138	2056399	Draft Genome	0.5264	242.47	USA	R	S	S		S
ERR855139	2110715	Draft Genome	0.5239	236.52	USA	R	S	R	R	R
ERR855140	2056682	Draft Genome	0.5261	262.18	USA	R	S	S
ERR855141	2110520	Draft Genome	0.5242	280.33	USA	R	S	R	R	R
ERR855142	2062053	Draft Genome	0.526	264.64	USA	R	S	S
ERR855143	2055700	Draft Genome	0.5264	251.77	USA	R	S	S
ERR855144	2062019	Draft Genome	0.5261	255.56	USA	R	S	S		S
ERR855145	2113048	Draft Genome	0.5237	253.63	USA	R	S	R	R	R
ERR855146	2058179	Draft Genome	0.5261	240.21	USA	R	S	S		S
ERR855147	2061499	Draft Genome	0.5261	262.69	USA	R	S	S		R
ERR855148	2059751	Draft Genome	0.5261	283.43	USA	R	S	S
ERR855149	2116920	Draft Genome	0.5239	274.41	USA	R	S	R		R
ERR855150	2115634	Draft Genome	0.5238	277.64	USA	R	S	S
ERR855151	2113311	Draft Genome	0.5239	232.86	USA	R	S	S		R
ERR855152	2149939	Draft Genome	0.5234	204.3	USA	S	S	S		R
ERR855153	2166595	Draft Genome	0.5212	233.31	USA	S	S	S		R
ERR855154	2113625	Draft Genome	0.5243	246.64	USA	S	S	S		R
ERR855155	2107172	Draft Genome	0.5247	253.59	USA	S	S	S		R
ERR855156	2114639	Draft Genome	0.5242	245.55	USA	S	S	R	R	R
ERR855157	2182514	Draft Genome	0.5217	253.64	USA	S	S	R	R	R
ERR855158	2109279	Draft Genome	0.5242	289	USA	S	S	S	S	S
ERR855159	2118302	Draft Genome	0.5239	214.61	USA	S	S	R	R	R
ERR855160	2116289	Draft Genome	0.5241	194.24	USA	S	S	R	R	R
ERR855161	2061514	Draft Genome	0.5261	210.16	USA	S	S	S
ERR855162	2442294	Draft Genome	0.4994	144.47	USA	S	S	R	R	R
ERR855163	2100722	Draft Genome	0.5257	228.48	USA	S	S	S		R
ERR855164	2118865	Draft Genome	0.5242	223.15	USA	S	S	R		R
ERR855165	2119358	Draft Genome	0.524	230.46	USA	S	S	S
ERR855166	2112158	Draft Genome	0.5242	262.48	USA	S	S	R	R	R
ERR855167	2115903	Draft Genome	0.524	223.5	USA	S	S	R	R	R
ERR855168	2117836	Draft Genome	0.5241	216.87	USA	S	S	R	R
ERR855169	2123186	Draft Genome	0.5239	213.16	USA	S	S	R	R	R
ERR855170	2115760	Draft Genome	0.5241	223.41	USA	S	S	R	R
ERR855171	2104376	Draft Genome	0.5247	220.24	USA	S	S	S	R	R
ERR855172	2114956	Draft Genome	0.5245	223.51	USA	S	S	S		S
ERR855173	2111023	Draft Genome	0.5241	230.66	USA	S	S	R
ERR855174	2121116	Draft Genome	0.5239	246.91	USA	S	S	R		R
ERR855175	2114074	Draft Genome	0.5241	220.8	USA	S	S	R		R
ERR855176	2119176	Draft Genome	0.524	210.22	USA	S	S	R	R	R
ERR855177	2122587	Draft Genome	0.5239	208.14	USA	S	S	R	R	R
ERR855178	2120937	Draft Genome	0.524	231.44	USA	S	S	R	R	R
ERR855179	2118103	Draft Genome	0.5241	231.83	USA	S	S	R	R	R
ERR855180	2112308	Draft Genome	0.5241	229.34	USA	S	S	R	R	R
ERR855181	2116826	Draft Genome	0.5239	236.06	USA	S	S	R	R	R
ERR855182	2115775	Draft Genome	0.524	253.85	USA	S	S	R	R
ERR855183	2119535	Draft Genome	0.524	239.65	USA	S	S	R	R	R
ERR855184	2117868	Draft Genome	0.524	217.84	USA	S	S	R	R	R
ERR855185	2107900	Draft Genome	0.5241	213.28	USA	S	S	S	S
ERR855186	2100607	Draft Genome	0.5256	216.35	USA	S	S	S		R
ERR855187	2061464	Draft Genome	0.5263	210.92	USA	S	S	R	R	R
ERR855188	2117216	Draft Genome	0.5239	227.07	USA	S	S	R	R	R
ERR855189	2117126	Draft Genome	0.5241	235.47	USA	S	S	R
ERR855190	2116659	Draft Genome	0.5241	245.32	USA	S	S	R		R
ERR855191	2109145	Draft Genome	0.5241	256.34	USA	S	S	R	R	R
ERR855193	2119595	Draft Genome	0.5239	239.51	USA	S	S	R	R	R
ERR855194	2171598	Draft Genome	0.5227	211.84	USA	S		R		R
ERR855195	2113008	Draft Genome	0.5241	210.29	USA	S		R	R	R
ERR855196	2114821	Draft Genome	0.5241	199.68	USA	S		R	R	R
ERR855197	2113048	Draft Genome	0.524	223.91	USA	S		R
ERR855198	2102419	Draft Genome	0.5247	239.48	USA	S		S	S	S
ERR855199	2116426	Draft Genome	0.5242	246.63	USA	S		R	R	R
ERR855200	5530000	Draft Genome	0.6129	85.74	USA	S		R	R	R
ERR855202	2107414	Draft Genome	0.5245	253.15	USA	S		S		R
ERR855203	2113001	Draft Genome	0.5241	222.91	USA	S		R	R	R
ERR855204	2152567	Draft Genome	0.5233	219.49	USA	S		S		S
ERR855205	2113748	Draft Genome	0.5241	225.57	USA	S		R	R	R
ERR855206	2117074	Draft Genome	0.5241	224.38	USA	S		R
ERR855207	2113285	Draft Genome	0.5242	262.26	USA	S		R	R
ERR855208	2061618	Draft Genome	0.5263	233.22	USA	S		R	R	R
ERR855209	2114995	Draft Genome	0.524	241.77	USA	S		R	R	R
ERR855210	2117193	Draft Genome	0.5239	242.65	USA	S		R	R
ERR855211	2116289	Draft Genome	0.524	252.7	USA	S		R	R	R
ERR855212	2112997	Draft Genome	0.5241	236.68	USA	S		R	R	R
ERR855213	2106093	Draft Genome	0.5256	211.28	USA	S		S		R
ERR855214	2118835	Draft Genome	0.5239	241.07	USA	S		R	R	R
ERR855215	2119005	Draft Genome	0.524	263.92	USA	S		R
ERR855216	2118358	Draft Genome	0.5241	257.83	USA	S		R	R	R
ERR855217	2116788	Draft Genome	0.5241	257.7	USA	S		R	R	R
ERR855218	2123010	Draft Genome	0.5236	253.65	USA	S		R	R	R
ERR855219	2108594	Draft Genome	0.524	234.39	USA	S		R	R	R
ERR855220	2116450	Draft Genome	0.524	221.9	USA	S		R	R	R
ERR855221	2114268	Draft Genome	0.5241	199	USA	S		R	R	R
ERR855222	2112945	Draft Genome	0.5238	214.08	USA	S	S	R	R	R
ERR855223	2114517	Draft Genome	0.5241	269.63	USA	S		R	R	R
ERR855224	2114356	Draft Genome	0.5238	237.69	USA	S		R		R
ERR855225	2113682	Draft Genome	0.5238	241.16	USA	S	R	R	R	R
ERR855226	2113953	Draft Genome	0.5238	244.11	USA	S	R	R	R	R
ERR855227	2111657	Draft Genome	0.5239	228.32	USA	S	S	R	R	R
ERR855228	2118605	Draft Genome	0.5238	213.45	USA	S	S	S		S
ERR855229	2108817	Draft Genome	0.524	213.41	USA	S	S	R	R	R
ERR855230	2114724	Draft Genome	0.524	229.74	USA	S	S	R	R
ERR855231	2173538	Draft Genome	0.5196	274.38	USA	S	S	R	R	R
ERR855232	2110814	Draft Genome	0.5238	250.58	USA	S	S	R	R
ERR855233	2106499	Draft Genome	0.5239	233.81	USA	S	S	R		R
ERR855234	2111008	Draft Genome	0.5238	250.89	USA	S	R	R	R	R
ERR855235	2102212	Draft Genome	0.5252	235.78	USA	S	S	R	R	R
ERR855236	2109065	Draft Genome	0.5241	206.37	USA	S	S	R	R
ERR855237	2119427	Draft Genome	0.5239	232.31	USA	S	S	S		S
ERR855238	2112103	Draft Genome	0.5239	204.64	USA	S	S	R	R	R
ERR855239	2112182	Draft Genome	0.5239	293.67	USA	S	S	R	R	R
ERR855240	2111734	Draft Genome	0.5238	212.39	USA	S	S	R		R
ERR855241	2142465	Draft Genome	0.524	226.81	USA	S	S	S
ERR855242	2149149	Draft Genome	0.5241	273.3	USA	S	S	S	R
ERR855243	2120109	Draft Genome	0.5238	265.98	USA	S	S	S	R
ERR855244	2121263	Draft Genome	0.5238	256.56	USA	S	S	S	R
ERR855245	2108930	Draft Genome	0.5238	258.94	USA	S	R	R	R	R
ERR855246	2114974	Draft Genome	0.5238	249.64	USA	S		R		R
ERR855247	2115286	Draft Genome	0.524	215.99	USA	S		R	R	R
ERR855248	2108731	Draft Genome	0.5241	255.78	USA	S	S	R
ERR855249	4670730	Draft Genome	0.6139	110.94	USA	S	S	R
ERR855250	2107776	Draft Genome	0.525	274.52	USA	S	S	R	R	R
ERR855251	2109607	Draft Genome	0.5243	273.45	USA	S	S	R
ERR855252	2101880	Draft Genome	0.5253	264.4	USA	S	S	R	R	S
ERR855253	2106316	Draft Genome	0.5241	276.78	USA	S	S	R	R	R
ERR855254	2159994	Draft Genome	0.523	230.92	USA	S	S	R	R	R
ERR855255	2110088	Draft Genome	0.5242	225.39	USA	S	S	R
ERR855257	2125429	Draft Genome	0.5234	246.48	USA	S	S	R		R
ERR855258	2056620	Draft Genome	0.5267	271.64	USA	S	S	R	R	R
ERR855259	2111233	Draft Genome	0.5241	283.32	USA	S	S	R
ERR855260	2105493	Draft Genome	0.5243	263.17	USA	S	S	R		R
ERR855261	2159032	Draft Genome	0.5231	247.78	USA	S	S	R	R	R
ERR855262	2110278	Draft Genome	0.5243	265.25	USA	S	S	R		R
ERR855263	2113799	Draft Genome	0.5238	250.19	USA	S	S	R		R
ERR855264	2117530	Draft Genome	0.5239	239.25	USA	S	S	R
ERR855265	2118184	Draft Genome	0.5242	240.72	USA	S	S	R		S
ERR855266	2112869	Draft Genome	0.5237	241.54	USA	S	R	R	R	R
ERR855267	2117990	Draft Genome	0.5239	263.58	USA	S	R	S		S
ERR855268	2061969	Draft Genome	0.5261	255.94	USA	S	R	S
ERR855269	2114055	Draft Genome	0.5238	261.58	USA	S	R	R	R	R
ERR855270	2110217	Draft Genome	0.5243	247.54	USA	S	R	R	R	R
ERR855271	2110823	Draft Genome	0.5238	241.59	USA	S	R	R	R	R
ERR855272	2113448	Draft Genome	0.5238	239.36	USA	S	R	R		R
ERR855273	2115621	Draft Genome	0.524	243.4	USA	S	R	R	R	R
ERR855274	2112523	Draft Genome	0.5239	237.99	USA	S	R	R	R	R
ERR855275	2111261	Draft Genome	0.5238	229.47	USA	S	R	R	R	R
ERR855276	2112036	Draft Genome	0.5239	230.31	USA	S	R	R	R	R
ERR855277	2105706	Draft Genome	0.5243	241.44	USA	S	R	R	R	R
ERR855278	2116585	Draft Genome	0.5238	239.77	USA	S	R	R	R	R
ERR855279	2108138	Draft Genome	0.5241	229.97	USA	S	R	R	R	R
ERR855280	2113350	Draft Genome	0.5239	221.74	USA	S	R	R	R	R
ERR855281	2104718	Draft Genome	0.5243	233.15	USA	S	R	R	R	R
ERR855282	2111593	Draft Genome	0.5239	233.5	USA	S	R	R	R	R
ERR855283	2109761	Draft Genome	0.5238	228.78	USA	S	R	R	R	R
ERR855284	2115135	Draft Genome	0.5238	228.59	USA	S	R	R	R	R
ERR855285	2113895	Draft Genome	0.524	247.42	USA	S	R	R	R	R
ERR855286	2545057	Draft Genome	0.534	151.99	USA	S	R	R	R	R
ERR855287	2106974	Draft Genome	0.5238	240.77	USA	S	R	R
ERR855288	2108557	Draft Genome	0.5238	228.65	USA	R	R	R	R	R
ERR855289	2108660	Draft Genome	0.5239	227.45	USA	S	S	R	R	R
ERR855290	2117399	Draft Genome	0.524	227.96	USA	S	S	R	R	R
ERR855291	2110081	Draft Genome	0.5238	208.62	USA	S	R	R	R	R
ERR855292	2118748	Draft Genome	0.524	214.31	USA	S	S	R	R	R
ERR855293	2117107	Draft Genome	0.5238	263.38	USA	S	S	S	R
ERR855294	2112492	Draft Genome	0.5238	238.27	USA	S	S	R	R	R
ERR855295	2111813	Draft Genome	0.5239	225.74	USA	S	R	R	R	R
ERR855296	2106771	Draft Genome	0.5241	245.9	USA	S	S	R	R	R
ERR855297	2061028	Draft Genome	0.5263	240.96	USA	S	S	R	R	R
ERR855298	2108540	Draft Genome	0.5246	224.08	USA	S	S	S
ERR855299	2117421	Draft Genome	0.524	226.25	USA	S	S	R	R	R
ERR855300	2116721	Draft Genome	0.5239	200.14	USA	S	S	R	R	R
ERR855301	2113584	Draft Genome	0.524	239.51	USA	S	S	R
ERR855302	2107510	Draft Genome	0.5243	217.47	USA	S	S	R		R
ERR855303	2117866	Draft Genome	0.524	228.4	USA	S	S	R	R	R
ERR855304	2109674	Draft Genome	0.5242	217.44	USA	S	S	R		R
ERR855305	2059857	Draft Genome	0.5261	262.62	USA	S	S	S
ERR855306	2168222	Draft Genome	0.5227	212.42	USA	S	S	R	R	R
ERR855307	2060770	Draft Genome	0.5261	213.16	USA	S	S	R		R
ERR855308	2104454	Draft Genome	0.5241	202.41	USA	S	S	R	R	R
ERR855309	2114076	Draft Genome	0.524	224.33	USA	S	S	S
ERR855310	2113365	Draft Genome	0.5239	212.02	USA	S	S	S
ERR855311	2097110	Draft Genome	0.5256	208.99	USA	S	S	R		R
ERR855312	2117783	Draft Genome	0.5239	226.49	USA	S	S	R
ERR855313	2114466	Draft Genome	0.5237	248.47	USA	S	R	R	R	R
ERR855314	2120201	Draft Genome	0.5238	239	USA	S	S	S	R	R
ERR855315	2114540	Draft Genome	0.524	219.7	USA	S	S	R		R
ERR855316	2110664	Draft Genome	0.5246	220.03	USA	S	S	S	R	R
ERR855317	2060234	Draft Genome	0.526	216.06	USA	S	S	S
ERR855318	2115026	Draft Genome	0.5239	203.91	USA	S	S	S
ERR855319	2111521	Draft Genome	0.5238	195.3	USA	S	S	R	R	R
ERR855320	2109703	Draft Genome	0.5239	218.6	USA	S	S	R	R	R
ERR855321	2056710	Draft Genome	0.5261	229.22	USA	S	S	S
ERR855322	2109437	Draft Genome	0.5238	214.98	USA	S	S	R	R	R
ERR855323	2058915	Draft Genome	0.526	241.86	USA	S	S	S		S
ERR855326	2056538	Draft Genome	0.526	196.8	USA	S	S	S		R
ERR855327	2055111	Draft Genome	0.5266	188.09	USA	S	S	S		S
ERR855328	2060392	Draft Genome	0.5261	214.45	USA	S	S	S
ERR855329	2108593	Draft Genome	0.5239	241.32	USA	S	S	R	R	R
ERR855330	2116663	Draft Genome	0.5239	203.16	USA	S	S	R
ERR855331	4198218	Draft Genome	0.4561	104.44	USA	S	S	S		R
ERR855332	2108539	Draft Genome	0.5244	182.99	USA	S	S	R	R	R
ERR855333	2115083	Draft Genome	0.5237	215.42	USA	S	R	R	R	R
ERR855334	2113637	Draft Genome	0.5238	224.57	USA	S	S	R
ERR855335	2056992	Draft Genome	0.5261	194.46	USA	S	S	S		R
ERR855336	4028174	Draft Genome	0.4583	98.07	USA	S	S	S
ERR855337	2144329	Draft Genome	0.5243	201.13	USA	S	S	S
ERR855338	2054936	Draft Genome	0.5265	207.09	USA	S	S	S		S
ERR855339	2056232	Draft Genome	0.5261	211.79	USA	S	S	S		R
ERR855340	2053535	Draft Genome	0.5262	216.53	USA	S	S	S		S
ERR855341	2150139	Draft Genome	0.524	235.9	USA	S	S	R	R	R
ERR855342	2148005	Draft Genome	0.5235	232.63	USA	S	S	R	R
ERR855343	2113544	Draft Genome	0.5237	220.51	USA	S	R	R
ERR855344	2056690	Draft Genome	0.5261	232.18	USA	S	S	S
ERR855346	2057088	Draft Genome	0.5261	262.17	USA	S	S	S		S
ERR855347	2163468	Draft Genome	0.5232	236.89	USA	S	S	S		R
ERR855348	2058032	Draft Genome	0.5261	264.32	USA	R	S	S		S
ERR855349	2058270	Draft Genome	0.526	253.47	USA	R	S	S
ERR855350	2057888	Draft Genome	0.5261	244.41	USA	R	S	S		S
ERR855351	2109205	Draft Genome	0.5247	232.6	USA	R	S	S	R	R
ERR855352	2058570	Draft Genome	0.5261	268.04	USA	R	S	S
ERR855353	2114202	Draft Genome	0.5237	249.32	USA	R	S	R	R
ERR855354	2060850	Draft Genome	0.5262	270.01	USA	R	S	S
ERR855355	2061534	Draft Genome	0.526	266.39	USA	R	S	S		R
ERR855356	2059970	Draft Genome	0.526	269.51	USA	R	S	S
ERR855357	2062242	Draft Genome	0.5262	258.05	USA	R	S	S		R
ERR855358	2105420	Draft Genome	0.5248	261.15	USA	R	S	S	R	R
ERR855359	2057007	Draft Genome	0.5262	254.87	USA	R	S	S
ERR855360	2106955	Draft Genome	0.5238	257.29	USA	R	S	R	R
ERR855362	2063368	Draft Genome	0.5262	264.39	USA	R	S	S
ERR855363	2063463	Draft Genome	0.5261	248.86	USA	R	S	S
ERR855364	2151248	Draft Genome	0.5234	241.49	USA	R	S	S	R
ERR855365	2060520	Draft Genome	0.526	240.05	USA	R	S	S
ERR855366	2062383	Draft Genome	0.5256	234.38	USA	R	S	S		R
ERR855367	2115490	Draft Genome	0.5245	242.03	USA	R	S	S
ERR855368	2062945	Draft Genome	0.5261	243.48	USA	R	S	S		R
ERR855369	2061280	Draft Genome	0.526	247.74	USA	R	S	S		R
ERR855370	2057378	Draft Genome	0.5261	256.72	USA	R	S	S		R
ERR855371	2061323	Draft Genome	0.5262	252.69	USA	R	S	R	R	R
ERR855372	2061555	Draft Genome	0.5261	259.03	USA	R	S	S
ERR855373	2062287	Draft Genome	0.5261	230.4	USA	R	S	S
ERR855374	2059011	Draft Genome	0.526	224.5	USA	R	S	S		R
ERR855375	2062183	Draft Genome	0.5263	249.97	USA	R	S	R	R	R
ERR855376	2059906	Draft Genome	0.526	239.12	USA	R	S	S		R
ERR855377	2060629	Draft Genome	0.5262	235.99	USA	R	S	S
ERR855378	2097730	Draft Genome	0.5218	267.42	USA	R	S	S		R
ERR855379	2127354	Draft Genome	0.5236	216.86	USA	R	S	S	R	R
ERR855380	2105122	Draft Genome	0.5248	245	USA	R	S	S	R	R
ERR855381	2107811	Draft Genome	0.5243	225.9	USA	R	S	R		R
ERR855382	2145363	Draft Genome	0.5241	219.46	USA	R	S	R		R
ERR855383	2053099	Draft Genome	0.5266	234.65	USA	R	S	S
ERR855384	2107607	Draft Genome	0.5248	238.99	USA	R	S	S	R	R
ERR855385	2062586	Draft Genome	0.5259	237.51	USA	R	S	S		R
ERR855386	2111059	Draft Genome	0.5239	226.64	USA	S	R	R	R	R
ERR855387	2135779	Draft Genome	0.5215	193.11	USA	R	S	R	R	R
ERR855388	2061085	Draft Genome	0.5259	256.16	USA	R	S	S		R
ERR855389	2109381	Draft Genome	0.5247	224.34	USA	R	S	S	R	R
ERR855390	2061627	Draft Genome	0.526	231.22	USA	R	S	S		R
ERR855391	2107040	Draft Genome	0.5243	233.77	USA	R	S	R		R
ERR855392	2054407	Draft Genome	0.5262	250.39	USA	R	S	S
ERR855393	2057358	Draft Genome	0.5262	236.35	USA	R	S	S		R
ERR855394	2193535	Draft Genome	0.5197	188.75	USA	R	S	S	R
ERR855395	2111287	Draft Genome	0.5238	223.67	USA	R	S	R	R	R
ERR855396	2059816	Draft Genome	0.5262	249.87	USA	R	S	S		S
ERR855397	2059730	Draft Genome	0.5261	251.52	USA	R	S	S		R
ERR855398	2152961	Draft Genome	0.5236	212.75	USA	R	S	S		S
ERR855399	2111462	Draft Genome	0.5237	233.75	USA	S	R	R	R	R
ERR855400	2111686	Draft Genome	0.5237	227.92	USA	S	R	R	R	R
ERR855401	2109722	Draft Genome	0.5237	223.56	USA	S	R	R	R	R
ERR855402	2113499	Draft Genome	0.5239	227.75	USA	S	R	R	R	R
ERR855403	2111083	Draft Genome	0.5238	217.48	USA	S	R	R	R	R
ERR855404	2110527	Draft Genome	0.5238	239.54	USA	S	R	R	R	R
ERR855405	2108867	Draft Genome	0.5238	207.89	USA	S	R	R	R	R
ERR855406	2114151	Draft Genome	0.5237	204.9	USA	S	R	R	R	R
ERR855407	2105006	Draft Genome	0.5244	223.03	USA	S	S	R		R
ERR855408	2104858	Draft Genome	0.5238	232.49	USA	S	R	R	R	R
ERR855409	2112521	Draft Genome	0.5238	220.92	USA	S	R	R	R	R
ERR855410	2114837	Draft Genome	0.5239	229.55	USA	S	R	R	R	R
ERR855411	2116574	Draft Genome	0.5239	222.25	USA	S	R	S		S
ERR855412	2116833	Draft Genome	0.5239	224.51	USA	S	R	S
ERR855413	2112730	Draft Genome	0.5238	184.56	USA	S	R	R	R	R
ERR855414	2110325	Draft Genome	0.5239	192.83	USA	S	R	R	R	R
ERR855415	2112179	Draft Genome	0.524	222.96	USA	S	R	R	R	R
ERR855416	2112109	Draft Genome	0.5239	232.07	USA	S	R	R	R	R
ERR855417	2114830	Draft Genome	0.5236	227.36	USA	S	S	R
ERR855418	2118460	Draft Genome	0.524	239.89	USA	S	R	R	R	R
ERR855419	2114930	Draft Genome	0.5237	217.73	USA	S	R	R	R	R
ERR855420	2108166	Draft Genome	0.5243	251.18	USA	S	R	R	R	R
ERR855421	2113589	Draft Genome	0.5238	216.41	USA	S	R	R	R	R
ERR855422	2112715	Draft Genome	0.5239	213.54	USA	S	R	R	R	R
ERR855423	2112903	Draft Genome	0.5239	217.48	USA	S	R	R	R	R
ERR855424	2112035	Draft Genome	0.5238	224.69	USA	S	R	R	R	R
ERR855425	2107805	Draft Genome	0.5237	218.67	USA	S	R	R	R	R
ERR855426	2112575	Draft Genome	0.5238	230.96	USA	S	R	R	R	R
ERR855427	2108346	Draft Genome	0.5245	217.97	USA	S	S	S	R	R
ERR855428	2112304	Draft Genome	0.5237	236.64	USA	S	R	R	R	R
ERR855429	2104491	Draft Genome	0.5241	226.08	USA	S	R	R	R	R
ERR855430	2113126	Draft Genome	0.5238	210.88	USA	S	R	R		R
ERR855431	2116434	Draft Genome	0.5239	232.3	USA	S	R	R	R	R
ERR855432	2109517	Draft Genome	0.524	238.34	USA	S	R	R	R	R
ERR855433	2109103	Draft Genome	0.5239	234.77	USA	S	R	R	R	R
ERR855434	2112680	Draft Genome	0.5239	233.68	USA	S	R	R	R	R
ERR855435	2107936	Draft Genome	0.5238	230.27	USA	S	R	R	R	R
ERR910008	2120644	Draft Genome	0.5239	294.02	USA	R	S	S
ERR956668	2114464	Draft Genome	0.5236	243.56	USA	S	R	R	R	R
ERR956669	2110221	Draft Genome	0.5237	221.72	USA	S	R	R		R
ERR956670	2115682	Draft Genome	0.5238	242.18	USA	S	R	R	R	R
ERR956671	2115440	Draft Genome	0.5239	240.35	USA	S	R	R	R	R
ERR956672	2111001	Draft Genome	0.5238	249.5	USA	S	R	R	R	R
ERR956673	2110222	Draft Genome	0.5239	252.3	USA	S	R	R		R
ERR956674	2117471	Draft Genome	0.5236	266.67	USA	S	R	R	R	R
ERR956675	2113356	Draft Genome	0.5237	247.97	USA	S	R	R	R	R
ERR956676	2111271	Draft Genome	0.5239	255.42	USA	S	R	R	R	R
ERR956677	2118243	Draft Genome	0.5236	214.66	USA	S	R	R	R	R
ERR956678	2113485	Draft Genome	0.5238	218.95	USA	S	R	R	R	R
ERR956679	2108485	Draft Genome	0.5242	255.07	USA	S	R	R	R	R
ERR956680	2109238	Draft Genome	0.5236	254.63	USA	S	R	R	R	R
ERR956681	2111453	Draft Genome	0.5238	279.07	USA	S	R	R	R	R
ERR956682	2106042	Draft Genome	0.5241	253.23	USA	S	R	R	R	R
ERR956683	2105875	Draft Genome	0.5241	231.17	USA	S	S	R	R	R
ERR956684	2118163	Draft Genome	0.5244	252.61	USA	R	S	R	R	R
ERR956685	2112366	Draft Genome	0.5238	247.4	USA	S	R	R	R	R
ERR956687	2116341	Draft Genome	0.524	261.22	USA	S	R	R		R
ERR956688	2061515	Draft Genome	0.5265	275.49	USA	S	R	S
ERR956689	2165121	Draft Genome	0.5198	199.01	USA	S	R	R	R	R
ERR956690	2112133	Draft Genome	0.5237	245.52	USA	S	R	R	R	R
ERR956691	2129287	Draft Genome	0.5231	235.49	USA	R		S
ERR956692	2147861	Draft Genome	0.5238	210.88	USA	R		S
ERR956693	2101681	Draft Genome	0.5255	205.19	USA	R		S		S
ERR956694	2106662	Draft Genome	0.5248	210.75	USA	R	S	S	R	R
ERR956696	2125604	Draft Genome	0.5234	207.61	USA	S		R
ERR971374	2113460	Draft Genome	0.5238	228.41	USA	S	R	R	R	R
ERR971375	2114881	Draft Genome	0.5238	240.91	USA	S	R	R	R	R
ERR971376	2115000	Draft Genome	0.5237	236.23	USA	S	R	R	R	R
ERR971377	2112904	Draft Genome	0.5238	219.5	USA	S	R	R	R	R
ERR971378	2115080	Draft Genome	0.5237	237.96	USA	S	R	R	R	R
ERR971379	2108438	Draft Genome	0.5244	273.24	USA	S	R	R		R
ERR971380	2115184	Draft Genome	0.5239	248.66	USA	S	R	S
ERR971381	2113708	Draft Genome	0.5242	227.21	USA	S	S	R	R	R
ERR971382	2118933	Draft Genome	0.524	254.95	USA	S	R	R	R	R
SRR1661153	2241342	Draft Genome	0.5184	149.38	Canada	S	S	S	R	R
SRR1661155	2201843	Draft Genome	0.521	144.57	Canada	S	S	S	R	R
SRR1661167	2141676	Draft Genome	0.5247	275.75	Canada	R	S		R	R
SRR1661168	2085568	Draft Genome	0.5261	59.52	Canada	S	R		R	R
SRR1661175	2147024	Draft Genome	0.524	136.4	Canada	S	S	R	R	R
SRR1661183	2142556	Draft Genome	0.5244	127.71	Canada	S	S	R	R	R
SRR1661199	2161265	Draft Genome	0.5246	202.87	Canada	S	S	R	R	R
SRR1661207	2197112	Draft Genome	0.5227	153.75	Canada	R	S	R	R	R
SRR1661211	2093135	Draft Genome	0.5261	144.53	Canada	S	S	S
SRR1661223	2102503	Draft Genome	0.5252	57.72	Canada	S		R
SRR1661227	2142981	Draft Genome	0.5242	62.96	Canada	R	S	R	R	R
SRR1661242	2146529	Draft Genome	0.524	101.03	Canada	S	R		R	R
SRR1661243	2149406	Draft Genome	0.5239	126.42	Canada	S	S	R	R	R
SRR1661245	2147892	Draft Genome	0.5238	45.68	Canada	S	R	R	R	R
SRR1661249	2150944	Draft Genome	0.5239	98.46	Canada	S	S	R	R	R
SRR1661250	2143756	Draft Genome	0.5242	153.02	Canada	S	S	R		R
SRR1661262	2144190	Draft Genome	0.5237	140.19	Canada	S	S	R	R	R
SRR1661265	2148769	Draft Genome	0.524	171.49	Canada	S	S	R		R
SRR1661279	2141015	Draft Genome	0.5238	50.07	Canada	R	R	R	R	R
SRR1661281	2090998	Draft Genome	0.5262	164.39	Canada	S	S	S
SRR1661292	2141921	Draft Genome	0.5238	75.51	Canada	S	R	R	R	R
SRR1661315	2146720	Draft Genome	0.524	106.26	Canada	R	S	R	R	R
SRR1661322	2152991	Draft Genome	0.5224	130.78	Canada	S	S		R	R
SRR1661323	2109322	Draft Genome	0.5256	120.87	Canada	S	S	S		S
SRR1661324	2192091	Draft Genome	0.5228	139.8	Canada	S	S	S	S	S
SRR1661325	2145662	Draft Genome	0.5251	174.22	Canada	S	S	R		R
SRR1661326	2097832	Draft Genome	0.5261	211.33	Canada	S	R	R	R	R
SRR1661327	2132254	Draft Genome	0.5254	185.45	Canada	S	R	R	R	R
SRR1661328	2148654	Draft Genome	0.5251	157.01	Canada	S	S	R	R
SRR1661329	2144082	Draft Genome	0.5248	160.27	Canada	S	S	R	R	R
SRR1661330	2143419	Draft Genome	0.5254	159.26	Canada	S	S	S	R
SRR1661331	2101219	Draft Genome	0.526	128.7	Canada	R	S	S		S
SRR2736093	2158347	Draft Genome	0.5236	179.1	Canada	R	S	S	R	R
SRR2736094	2165116	Draft Genome	0.523	146.27	Canada	R	S	S		R
SRR2736095	2166187	Draft Genome	0.523	175.9	Canada	R	S	S		R
SRR2736096	2164183	Draft Genome	0.5228	146.25	Canada	R	S	R	R	R
SRR2736097	2157117	Draft Genome	0.524	143.27	Canada	R	S	S	R	R
SRR2736098	2171579	Draft Genome	0.5226	166.17	Canada	R	S	S	R	R
SRR2736099	2159974	Draft Genome	0.5238	140.07	Canada	R	S	S	R	R
SRR2736100	2152505	Draft Genome	0.5242	102.11	Canada	R	S	S	R	R
SRR2736101	2146242	Draft Genome	0.5249	123.52	Canada	R	S	S	R	R
SRR2736102	2330608	Draft Genome	0.5136	131.51	Canada	R	S	S	R	R
SRR2736103	2147063	Draft Genome	0.5249	144.77	Canada	R	S	S	R	R
SRR2736104	2144074	Draft Genome	0.5247	174.85	Canada	R	S		R	R
SRR2736105	2151130	Draft Genome	0.5242	167.55	Canada	R	S	R	R	R
SRR2736106	2138819	Draft Genome	0.5249	181.37	Canada	R	S	S	R	R
SRR2736107	2141600	Draft Genome	0.5249	161.42	Canada	R	S	S		R
SRR2736108	2139210	Draft Genome	0.5249	152.61	Canada	R	S	S		R
SRR2736109	2142805	Draft Genome	0.5248	107.67	Canada	R	S	S		R
SRR2736110	2094772	Draft Genome	0.5258	163.52	Canada	R	S	S		R
SRR2736111	2092073	Draft Genome	0.5261	146.67	Canada	R	S	S		R
SRR2736112	2139903	Draft Genome	0.5249	99.07	Canada	R	S	S	R	R
SRR2736113	2143920	Draft Genome	0.5248	116.39	Canada	R	S	S		R
SRR2736114	2148998	Draft Genome	0.524	113.06	Canada	R	S	R		R
SRR2736115	2141343	Draft Genome	0.5248	152.25	Canada	R	S	S		R
SRR2736116	2140753	Draft Genome	0.5248	148.36	Canada	R	S	S		R
SRR2736117	2141072	Draft Genome	0.5249	161.73	Canada	R	S	S	R	R
SRR2736118	2091974	Draft Genome	0.5265	154.37	Canada	S	S	S		R
SRR2736119	2143969	Draft Genome	0.5249	153.49	Canada	R	S		R	R
SRR2736120	2143705	Draft Genome	0.5248	140.02	Canada	R	S	S	R	R
SRR2736121	2139832	Draft Genome	0.525	118.83	Canada	R	S	S	R	R
SRR2736122	2141838	Draft Genome	0.5248	117.85	Canada	R	S	S	R	R
SRR2736123	2145315	Draft Genome	0.525	125.58	Canada	R	S	S	R	R
SRR2736124	2143085	Draft Genome	0.5249	102.56	Canada	R	S	S	R	R
SRR2736125	2131854	Draft Genome	0.5249	90.58	Canada	R	S			R
SRR2736126	2135313	Draft Genome	0.5249	199.41	Canada	R				R
SRR2736127	2125880	Draft Genome	0.5254	88.65	Canada	R	S	R		R
SRR2736128	2139826	Draft Genome	0.5246	55.88	Canada	R	S	S	R	R
SRR2736129	2134277	Draft Genome	0.5248	74.78	Canada	R	S	S	R	R
SRR2736130	2123350	Draft Genome	0.5255	36.26	Canada	R	S
SRR2736131	2095809	Draft Genome	0.5262	140.42	Canada	R	S	S
SRR2736132	2130388	Draft Genome	0.5247	48.8	Canada	R	S	S	R	R
SRR2736133	2090974	Draft Genome	0.526	46.41	Canada	R		S
SRR2736134	2147369	Draft Genome	0.5249	144.76	Canada	R		R		R
SRR2736135	2147948	Draft Genome	0.5244	135.57	Canada	R	S	R		R
SRR2736136	2098864	Draft Genome	0.5262	137.98	Canada	R	S	S		R
SRR2736137	2099871	Draft Genome	0.5261	136.59	Canada	R	S	S
SRR2736138	2141571	Draft Genome	0.5241	42.58	Canada	R	S		R	R
SRR2736139	2142795	Draft Genome	0.5242	66.81	Canada	R	S	R	R	R
SRR2736140	2101635	Draft Genome	0.526	111.71	Canada	R	S	S
SRR2736141	2144303	Draft Genome	0.5242	136.33	Canada	R	S	R	R	R
SRR2736142	2207342	Draft Genome	0.523	92.04	Canada	R	S	S	R	R
SRR2736143	2151259	Draft Genome	0.5239	110.42	Canada	R	S	R	R	R
SRR2736144	2137531	Draft Genome	0.5238	216	Canada	R	S	S		R
SRR2736145	2147818	Draft Genome	0.5232	243.31	Canada	R	S	S		R
SRR2736146	2194387	Draft Genome	0.5213	196.24	Canada	R	S	R
SRR2736147	2309218	Draft Genome	0.513	181.81	Canada	R	S	R	R	R
SRR2736148	4176496	Draft Genome	0.4341	109.87	Canada	R	S	R	R	R
SRR2736149	2168967	Draft Genome	0.5234	122.1	Canada	R	S	R	R	R
SRR2736150	2152807	Draft Genome	0.524	189.09	Canada	S	S	R	R	R
SRR2736151	2267479	Draft Genome	0.5177	188.94	Canada	R	S	R		R
SRR2736152	2146763	Draft Genome	0.5229	194.93	Canada	R	S	S
SRR2736153	2116995	Draft Genome	0.5248	167.51	Canada	R	S	S
SRR2736154	2161987	Draft Genome	0.5242	222.07	Canada	R	S	R	R	R
SRR2736155	4117339	Draft Genome	0.4344	82.89	Canada	R	S	R	R	R
SRR2736156	2188941	Draft Genome	0.5236	219.84	Canada	R	S	R		R
SRR2736157	2146189	Draft Genome	0.5242	88.76	Canada	R	S	R	R	R
SRR2736158	2138394	Draft Genome	0.5243	34.14	Canada	R	S		R	R
SRR2736159	2092423	Draft Genome	0.526	95.29	Canada	R	S	S		R
SRR2736160	2145126	Draft Genome	0.5242	130.71	Canada	R		R		R
SRR2736161	2143632	Draft Genome	0.5243	145.01	Canada	R	S	R	R	R
SRR2736162	2149981	Draft Genome	0.5241	242.52	Canada	R	S	R	R	R
SRR2736163	2145146	Draft Genome	0.5242	231.92	Canada	R	S	R	R	R
SRR2736164	2143303	Draft Genome	0.5242	144.39	Canada	R	S	R	R	R
SRR2736165	2146828	Draft Genome	0.5238	38.23	Canada	R	S	R		R
SRR2736166	2141731	Draft Genome	0.524	43.5	Canada	R	S	R	R	R
SRR2736167	2159000	Draft Genome	0.5237	219.13	Canada	R	S	R	R	R
SRR2736168	2139085	Draft Genome	0.5242	53.2	Canada	R	S	R	R	R
SRR2736169	2182709	Draft Genome	0.5241	71.81	Canada	R	S	S
SRR2736170	2179815	Draft Genome	0.524	64.66	Canada	R	S	S
SRR2736171	2190334	Draft Genome	0.524	215.5	Canada	R	S	S
SRR2736172	2190170	Draft Genome	0.5241	134.74	Canada	R	S	S
SRR2736173	2188053	Draft Genome	0.5239	170.36	Canada	R	S	S
SRR2736174	2179008	Draft Genome	0.524	101.7	Canada	R	S	S
SRR2736175	2156425	Draft Genome	0.5239	177.74	Canada	R	S	R	R	R
SRR2736176	2153431	Draft Genome	0.5021	112.32	Canada			S
SRR2736177	2368799	Draft Genome	0.5043	42.43	Canada	R	S	R	R	R
SRR2736178	2154456	Draft Genome	0.5033	143.25	Canada			R
SRR2736179	2186740	Draft Genome	0.524	106.88	Canada	R	S	S		R
SRR2736180	2188289	Draft Genome	0.524	185.38	Canada	R	S	S
SRR2736181	2093427	Draft Genome	0.5261	117.45	Canada	R	S	S		R
SRR2736182	2189450	Draft Genome	0.524	194.08	Canada	R	S	S
SRR2736183	2177138	Draft Genome	0.524	93.09	Canada	R	S	S
SRR2736184	2178335	Draft Genome	0.5238	58.39	Canada	R	S	S
SRR2736185	2151820	Draft Genome	0.5238	77.88	Canada	R	S	R	R	R
SRR2736186	2137390	Draft Genome	0.5237	39.95	Canada	R	S	R	R	R
SRR2736187	2091226	Draft Genome	0.526	47.68	Canada	R	S	S
SRR2736188	2088060	Draft Genome	0.5262	92.6	Canada	R	S	S
SRR2736189	2104868	Draft Genome	0.526	214.5	Canada	R	S	S
SRR2736190	2098457	Draft Genome	0.5262	194.34	Canada	R	S	S
SRR2736191	2101165	Draft Genome	0.526	191.75	Canada	R	S	S
SRR2736192	2098836	Draft Genome	0.5261	200.1	Canada	R	S	S
SRR2736193	2146802	Draft Genome	0.5241	170.46	Canada	R	S	R		R
SRR2736194	2098036	Draft Genome	0.5262	139.36	Canada	R	S	S
SRR2736195	2103743	Draft Genome	0.526	142.6	Canada	R	S	S
SRR2736196	2098063	Draft Genome	0.5262	164.32	Canada	R	S	S
SRR2736197	2097308	Draft Genome	0.5263	127.63	Canada	R	S	S
SRR2736198	2148867	Draft Genome	0.5242	135.8	Canada	R	S	R	R	R
SRR2736199	2134828	Draft Genome	0.5236	35.07	Canada	R	S	R	R	R
SRR2736200	2175928	Draft Genome	0.5239	67.24	Canada	R	S	S
SRR2736201	2179576	Draft Genome	0.524	102.9	Canada	R	S	S		S
SRR2736202	2091247	Draft Genome	0.5262	92.26	Canada	R		S
SRR2736203	2128012	Draft Genome	0.5252	47.72	Canada	R	S	R	R	R
SRR2736204	2146341	Draft Genome	0.5241	68.85	Canada	R	S	R	R	R
SRR2736205	2147261	Draft Genome	0.5238	63.89	Canada	R	S	R	R	R
SRR2736206	2097401	Draft Genome	0.5261	163.03	Canada	R	S	S		R
SRR2736207	2103408	Draft Genome	0.5261	114.15	Canada	R	S	S
SRR2736208	2102801	Draft Genome	0.5262	137.36	Canada	R	S	S
SRR2736209	2150150	Draft Genome	0.5241	150.03	Canada	R	S	R	R	R
SRR2736210	2099855	Draft Genome	0.5261	124.61	Canada	R	S	S		R
SRR2736211	2094419	Draft Genome	0.5265	151.45	Canada	S	S	S
SRR2736212	2098785	Draft Genome	0.5261	122	Canada	R	S	S		R
SRR2736213	2149138	Draft Genome	0.5241	145.75	Canada	R	S	R	R	R
SRR2736214	2146521	Draft Genome	0.5243	88.56	Canada	R	S	R	R	R
SRR2736215	2072407	Draft Genome	0.5268	115.32	Canada	R	S	R	R	R
SRR2736216	2072198	Draft Genome	0.5268	130.38	Canada	R	S	R	R	R
SRR2736217	2090384	Draft Genome	0.5264	180.5	Canada	R	S	S		R
SRR2736218	2107428	Draft Genome	0.526	126.34	Canada	S	S	S		R
SRR2736219	2094519	Draft Genome	0.5261	132.31	Canada	R	S	S		R
SRR2736220	2141809	Draft Genome	0.5245	141.79	Canada	R	S	R	R	R
SRR2736221	2102637	Draft Genome	0.5261	184.84	Canada	R	S	S		R
SRR2736222	2150200	Draft Genome	0.524	120.28	Canada	R	S	R	R	R
SRR2736223	2150438	Draft Genome	0.524	91.36	Canada	R	S	R	R	R
SRR2736224	2145394	Draft Genome	0.5239	109.15	Canada	R	S	R	R	R
SRR2736225	2102145	Draft Genome	0.526	172.19	Canada	R	S	S		R
SRR2736226	2144656	Draft Genome	0.5239	185.73	Canada	R	S	R	R	R
SRR2736227	2147025	Draft Genome	0.524	189.87	Canada	R	S	R	R	R
SRR2736228	2152060	Draft Genome	0.5239	191.88	Canada	R	R	R	R	R
SRR2736229	2150610	Draft Genome	0.5239	172.31	Canada	R	R	R	R	R
SRR2736230	2146835	Draft Genome	0.524	148.65	Canada	R	S	R	R	R
SRR2736231	2147209	Draft Genome	0.5243	138.52	Canada	R	S	R		R
SRR2736232	2146493	Draft Genome	0.5239	135.89	Canada	R	S	R	R	R
SRR2736233	2097001	Draft Genome	0.526	115.94	Canada	R	S	S		R
SRR2736234	2097349	Draft Genome	0.5261	128.38	Canada	R	S	S		R
SRR2736235	2098567	Draft Genome	0.5262	153.71	Canada	R	S	S		R
SRR2736236	2100144	Draft Genome	0.5262	143.69	Canada	R	S	S		R
SRR2736237	2098507	Draft Genome	0.5262	163.11	Canada	R	S	S		R
SRR2736238	2099298	Draft Genome	0.5261	120.5	Canada	R	S	S		R
SRR2736239	2095776	Draft Genome	0.5262	115.03	Canada	R		S		R
SRR2736240	2100157	Draft Genome	0.5262	150.32	Canada	R	S	S		R
SRR2736241	2146507	Draft Genome	0.5239	114.1	Canada	R	S	R		R
SRR2736242	2094021	Draft Genome	0.5263	99.01	Canada	R	S	S		R
SRR2736243	2151308	Draft Genome	0.5245	120.44	Canada	R	S	R	R	R
SRR2736244	2147230	Draft Genome	0.5239	126.2	Canada	R	S	R		R
SRR2736245	2215341	Draft Genome	0.5195	75.54	Canada	R	S	R		R
SRR2736246	2151962	Draft Genome	0.5238	148.67	Canada	R	S	R	R	R
SRR2736247	2150261	Draft Genome	0.5238	157.11	Canada	R	R	R		R
SRR2736248	2150799	Draft Genome	0.5238	189.9	Canada	R	S	R	R	R
SRR2736249	2093282	Draft Genome	0.5262	160.92	Canada	R	S			R
SRR2736250	2168980	Draft Genome	0.5238	323.44	Canada	R	S	S		R
SRR2736251	2104077	Draft Genome	0.526	82.52	Canada	R	S	S
SRR2736252	2095799	Draft Genome	0.5261	106.17	Canada	R	S	S
SRR2736253	2119531	Draft Genome	0.5256	88.58	Canada	R	S	S
SRR2736254	2147959	Draft Genome	0.5238	122.43	Canada	R	R	R	R	R
SRR2736255	2097813	Draft Genome	0.5261	162.82	Canada	R	S		R	R
SRR2736256	2096852	Draft Genome	0.5261	151.25	Canada	R	S		R	R
SRR2736257	2150487	Draft Genome	0.5244	151.96	Canada	R	S	R	R	R
SRR2736258	2149727	Draft Genome	0.524	125.57	Canada	R	S	R	R	R
SRR2736259	2150127	Draft Genome	0.524	138.6	Canada	R	S	R	R	R
SRR2736260	2148803	Draft Genome	0.524	154.17	Canada	R	R	R	R	R
SRR2736261	2143634	Draft Genome	0.525	135.79	Canada	R	S	S	R	R
SRR2736262	2206889	Draft Genome	0.525	124.94	Canada	R	S		R	R
SRR2736263	2147649	Draft Genome	0.5239	328.59	Canada	R	S	R	R	R
SRR2736264	2150630	Draft Genome	0.524	123.14	Canada	R	S	R	R	R
SRR2736265	2145655	Draft Genome	0.524	70.44	Canada	R	S	R	R	R
SRR2736266	2155231	Draft Genome	0.524	142.22	Canada	R	S	R	R	R
SRR2736267	2159774	Draft Genome	0.524	183.29	Canada	R	S	S		R
SRR2736268	2154915	Draft Genome	0.5241	177.75	Canada	R	S	S		R
SRR2736269	2104346	Draft Genome	0.5262	187.94	Canada	R	S	S		R
SRR2736270	2158917	Draft Genome	0.5238	142.79	Canada	S	S	R
SRR2736271	2105121	Draft Genome	0.5261	223	Canada	R	S	S		R
SRR2736272	2105365	Draft Genome	0.5261	130.84	Canada	R	S	S		R
SRR2736273	2145383	Draft Genome	0.5244	193.93	Canada	R	S	R		R
SRR2736274	2146645	Draft Genome	0.5242	207.32	Canada	R	S	R		R
SRR2736275	2096182	Draft Genome	0.5262	119.42	Canada	R	S			R
SRR2736276	2154492	Draft Genome	0.5241	123.65	Canada	R	S	R	R	R
SRR2736277	2146662	Draft Genome	0.5239	170.59	Canada	R	S	R	R	R
SRR2736278	2160054	Draft Genome	0.5239	123.08	Canada	R	S	S
SRR2736279	2146818	Draft Genome	0.5239	197	Canada	R	S	R	R	R
SRR2736280	2142840	Draft Genome	0.5243	196.03	Canada	R	S	R	R	R
SRR2736281	2193416	Draft Genome	0.5238	194.02	Canada	R	S	R		R
SRR2736282	2158496	Draft Genome	0.524	140.7	Canada	R	S	S
SRR2736283	2160386	Draft Genome	0.5239	179.14	Canada	R	S	S
SRR2736284	2155640	Draft Genome	0.5239	113.28	Canada	R	S	S		R
SRR2736285	2158485	Draft Genome	0.5239	191.6	Canada	R	S	S		R
SRR2736286	2157058	Draft Genome	0.5239	182.16	Canada	R	S	S
SRR2736287	2155566	Draft Genome	0.524	63.6	Canada	R	S	S
SRR2736288	2159657	Draft Genome	0.5239	155.8	Canada	R	S	S
SRR2736289	2112109	Draft Genome	0.5259	205.37	Canada	R	S	S
SRR2736290	2094858	Draft Genome	0.5262	212.37	Canada	R	S	S		R
SRR2736291	2160868	Draft Genome	0.5239	187.73	Canada	R	S	S		R
SRR2736292	2155878	Draft Genome	0.5239	221.24	Canada	R	S	S
SRR2736293	2103975	Draft Genome	0.5261	205.11	Canada	R	S	S	S	R
SRR2736294	2106392	Draft Genome	0.526	180.78	Canada	R	S	S		R
SRR2736295	2157316	Draft Genome	0.5239	146.66	Canada	R	S	S		R
SRR2736296	2156298	Draft Genome	0.5239	185.93	Canada	R	S	S
SRR2736297	2159675	Draft Genome	0.524	123.65	Canada	R	S	S
SRR2736298	2104837	Draft Genome	0.526	160.85	Canada	R	S	S		R
SRR2736299	2158283	Draft Genome	0.524	219.73	Canada	R	S	S		R
SRR2736300	2157993	Draft Genome	0.5242	218.16	Canada	R	S	S		R
SRR2736301	2176468	Draft Genome	0.5241	196.75	Canada	S	S	S		R
SRR2736302	2160366	Draft Genome	0.5239	231.89	Canada	R	S	S
SRR2736303	2157477	Draft Genome	0.5239	203.92	Canada	R	S	S
SRR2736304	2108030	Draft Genome	0.5259	227.31	Canada	R	S	S		R
SRR2736305	2101772	Draft Genome	0.526	208.55	Canada	R	S	S		R
SRR2736306	2152837	Draft Genome	0.5241	190.16	Canada	R	S	S		R
SRR3349516	2129920	Draft Genome	0.5239	175.82	England	S		R		R
SRR3349518	2176674	Draft Genome	0.5231	187.49	England	S	S	R		R
SRR3349526	2137754	Draft Genome	0.5239	159.82	England	S	S	S		R
SRR3349538	2131672	Draft Genome	0.524	179.08	England	S	S	R		R
SRR3349544	2133338	Draft Genome	0.5245	200.48	England	S	S	S		S
SRR3349546	2122437	Draft Genome	0.5255	286.71	England	S	S	R	R	R
SRR3349554	2078852	Draft Genome	0.5264	260.17	England	S	S	S		R
SRR3349557	2083095	Draft Genome	0.5261	163.83	England	S	S	S		R
SRR3349563	2165712	Draft Genome	0.5236	166.81	England	S	S	S		R
SRR3349568	2120253	Draft Genome	0.5255	209.55	England	S	S	R	R	R
SRR3349573	2132750	Draft Genome	0.5241	152.22	England	S	S	R		R
SRR3349577	2138784	Draft Genome	0.5242	190.73	England	S	S	S	R	R
SRR3349601	2128540	Draft Genome	0.5244	155.4	England	S	S	R		R
SRR3349615	2118371	Draft Genome	0.5255	264.99	England	S	S	R		R
SRR3349658	2135708	Draft Genome	0.5239	125.38	England	S	S	S		R
SRR3349673	2128494	Draft Genome	0.5245	203.13	England	S	S	R		R
SRR3349688	2140336	Draft Genome	0.5237	179.5	England	S	S	R		R
SRR3349726	2158950	Draft Genome	0.524	118.44	England	S	S	S		R
SRR3357011	2130668	Draft Genome	0.5238	187.79	England	S	S	R		R
SRR3357028	2131404	Draft Genome	0.5238	205.13	England	S	S	R		R
SRR3357077	2077681	Draft Genome	0.526	192.38	England	S	S	S		R
SRR3357157	2133302	Draft Genome	0.5236	197.75	England	S	S	R	R	R
SRR3357160	2079513	Draft Genome	0.5258	177.58	England	S	S	S	S	R
SRR3357181	2129985	Draft Genome	0.5239	181.31	England	S	S	R		R
SRR3357186	2127985	Draft Genome	0.5238	215.09	England	S	S	R		R
SRR3357191	2134329	Draft Genome	0.5238	122.72	England	S	R	R		R
SRR3357192	2133204	Draft Genome	0.5238	173.7	England	S	S	R	R	R
SRR3357194	2139497	Draft Genome	0.5237	155.13	England	S	S	R		R
SRR3357229	2086585	Draft Genome	0.5261	263.06	England	S	S	S		R
SRR3357246	2166266	Draft Genome	0.5237	187.08	England	S	S	S
SRR3357252	2134131	Draft Genome	0.5238	128.21	England	S	S	R		R
SRR3357260	2166880	Draft Genome	0.5237	208.64	England	S	S	S
SRR3357263	2139043	Draft Genome	0.5237	282.13	England	S	S	R		R
SRR3357264	2074765	Draft Genome	0.5259	165.75	England	S	S	S	S	R
SRR3357288	2126530	Draft Genome	0.5238	193.94	England	S	S	R		R
SRR3357289	2118155	Draft Genome	0.5255	169.05	England	S	S	R		R
SRR3357305	2071854	Draft Genome	0.5263	151.55	England	S	S	S		R
SRR3357314	2127211	Draft Genome	0.5242	147.33	England	S	S	R		R
SRR3360605	2127756	Draft Genome	0.5242	174.99	England	S	S	R		R
SRR3360606	2107245	Draft Genome	0.526	268.2	England	S	S	R	R	R
SRR3360607	2132521	Draft Genome	0.5243	128.01	England	S	S	R		R
SRR3360608	2131567	Draft Genome	0.5246	214.55	England	S	S	S		S
SRR3360609	2081924	Draft Genome	0.5259	190.24	England	S	S	S		R
SRR3360610	2129317	Draft Genome	0.5241	146.9	England	S	S	R		R
SRR3360612	2152770	Draft Genome	0.5232	179.35	England	S	S	R		R
SRR3360613	2174279	Draft Genome	0.5227	195.61	England	S	S	S		R
SRR3360614	2128359	Draft Genome	0.5243	176.63	England	S	S	R		R
SRR3360615	2122910	Draft Genome	0.5254	120.02	England	S	S	R	R	R
SRR3360616	2136154	Draft Genome	0.5239	179.45	England	S	S	R		R
SRR3360617	2129124	Draft Genome	0.5237	139.35	England	S	S	R		R
SRR3360618	2073539	Draft Genome	0.5265	106.66	England	S	S	R		R
SRR3360619	2131002	Draft Genome	0.5237	152.32	England	S	S	R		R
SRR3360622	2129346	Draft Genome	0.5237	187.36	England	S	S	R		R
SRR3360624	2124377	Draft Genome	0.5253	230.62	England	S	S	R		R
SRR3360625	2118884	Draft Genome	0.5255	145.48	England	S	S	R	R	R
SRR3360627	2131136	Draft Genome	0.5242	190.77	England	S	S	R		R
SRR3360628	2129968	Draft Genome	0.5238	184.58	England	S	S	R		R
SRR3360629	2138501	Draft Genome	0.524	245.37	England	S	S	R	R	R
SRR3360630	2131821	Draft Genome	0.5245	195.83	England	S	S	S	S	S
SRR3360632	2077615	Draft Genome	0.5265	150.01	England	S	S	R		R
SRR3360633	2133913	Draft Genome	0.5238	192.23	England	S	S	R		R
SRR3360634	2137316	Draft Genome	0.524	209.11	England	S	S	R	R	R
SRR3360635	2137153	Draft Genome	0.524	168.13	England	S	S	S	R	R
SRR3360636	2118928	Draft Genome	0.5251	215.95	England	S	S	S	S	S
SRR3360637	2110235	Draft Genome	0.5257	280.79	England	S	S	R		R
SRR3360638	2139568	Draft Genome	0.5238	226.34	England	S	S	S		R
SRR3360639	2130182	Draft Genome	0.5242	155.1	England	S	S	R		R
SRR3360640	2080536	Draft Genome	0.526	208.93	England	S	S	S		R
SRR3360641	2130311	Draft Genome	0.5241	189.53	England	S	S	R		R
SRR3360642	2084452	Draft Genome	0.5261	201.05	England	S	S	S		R
SRR3360644	2183748	Draft Genome	0.523	246.82	England	S	S	R	R	R
SRR3360645	2137664	Draft Genome	0.5239	153.11	England	S	S	R		R
SRR3360646	2072990	Draft Genome	0.5262	255.38	England	S	S	S
SRR3360647	2155208	Draft Genome	0.5245	203.09	England	S	S	S	S	R
SRR3360648	2138857	Draft Genome	0.524	144.68	England	S	S	R		R
SRR3360649	2127330	Draft Genome	0.5241	197.5	England	S	S	R		R
SRR3360650	2077563	Draft Genome	0.526	255.35	England	S	S	S		R
SRR3360651	2120246	Draft Genome	0.5253	157.73	England	S	S	R	R	R
SRR3360652	2191895	Draft Genome	0.5229	129.45	England	S	S	R	R	R
SRR3360653	2122642	Draft Genome	0.5249	185.72	England	S	S	S		R
SRR3360654	2138105	Draft Genome	0.5247	213.24	England	S	S	S		S
SRR3360658	2130934	Draft Genome	0.5237	198.13	England	S	S	R		R
SRR3360659	2133489	Draft Genome	0.5239	151.5	England	S	S	R		R
SRR3360661	2135449	Draft Genome	0.5241	153.21	England	S	S	S	R	R
SRR3360662	2103490	Draft Genome	0.5261	155.38	England	S	S	S	S	R
SRR3360663	2128555	Draft Genome	0.5243	243.59	England	S	S	S		S
SRR3360664	2129145	Draft Genome	0.5243	192.48	England	S	S	R	R	R
SRR3360665	2089120	Draft Genome	0.5243	149.35	England	S	S	S	S
SRR3360667	2110558	Draft Genome	0.5258	193.01	England	S	S	R		R
SRR3360669	2081579	Draft Genome	0.526	154.13	England	S	S	S	S
SRR3360670	2085592	Draft Genome	0.5261	173.02	England	S	S	S		R
SRR3360671	2130554	Draft Genome	0.5242	178.41	England	S	S	R	R	R
SRR3360672	2174890	Draft Genome	0.5232	152.07	England	S	S	R	R	R
SRR3360674	2133090	Draft Genome	0.5238	154.89	England	S	S	R		R
SRR3360675	2130696	Draft Genome	0.5242	133.7	England	S	S	R	R	R
SRR3360677	2168850	Draft Genome	0.524	119.05	England	S	S	S	S	R
SRR3360678	2118713	Draft Genome	0.5253	213.08	England	S	S	R	R	R
SRR3360679	2143377	Draft Genome	0.524	165.21	England	S	S	S	R	R
SRR3360680	2153470	Draft Genome	0.5241	156.34	England	S	S	R		R
SRR3360681	2134084	Draft Genome	0.5241	157.6	England	S	S	R		R
SRR3360683	2116110	Draft Genome	0.5247	186.22	England	S	S	S	S	S
SRR3360684	2132452	Draft Genome	0.5241	222.47	England	S	S	R		R
SRR3360685	2076011	Draft Genome	0.526	224.16	England	S	S	S		R
SRR3360686	2131571	Draft Genome	0.5238	290.42	England	S	R	R		R
SRR3360687	2171535	Draft Genome	0.5243	218.08	England	S	S	S	S
SRR3360688	2080750	Draft Genome	0.5259	161.32	England	R	S	S		R
SRR3360689	2077182	Draft Genome	0.5261	143.62	England	S	S	S		R
SRR3360690	2136375	Draft Genome	0.524	208.54	England	S	S	S	R	R
SRR3360691	2116607	Draft Genome	0.5254	198.29	England	S	S	R	R	R
SRR3360692	2160210	Draft Genome	0.5242	228.29	England	S	S	S		R
SRR3360693	2193846	Draft Genome	0.5222	133.62	England	S		R		R
SRR3360694	2130472	Draft Genome	0.5241	249.53	England	S	S	R		R
SRR3360696	2130506	Draft Genome	0.5244	160.42	England	S	S	S		R
SRR3360697	2117407	Draft Genome	0.5254	263.13	England	S	S	R	R	R
SRR3360698	2128828	Draft Genome	0.5244	174.75	England	S	S	R		R
SRR3360700	2130761	Draft Genome	0.5244	127.83	England	S	S	R		R
SRR3360701	2138099	Draft Genome	0.5239	234.41	England	S	S	S		R
SRR3360702	2131211	Draft Genome	0.5237	171.64	England	S	S	R		R
SRR3360703	2138642	Draft Genome	0.5242	199.41	England	S	S	R		R
SRR3360704	2128474	Draft Genome	0.5243	204.05	England	S	S	R		R
SRR3360705	2163194	Draft Genome	0.5241	240.41	England	S	S	S	S	S
SRR3360706	2084022	Draft Genome	0.5261	128.68	England	S	S	S		R
SRR3360707	2132611	Draft Genome	0.5239	176.96	England	S	S	R		R
SRR3360708	2084583	Draft Genome	0.5259	201.86	England	R	S	S		R
SRR3360709	2130121	Draft Genome	0.5237	234.25	England	S	S	R		R
SRR3360710	2075886	Draft Genome	0.526	194.82	England	S	S	S		R
SRR3360711	2141315	Draft Genome	0.5238	192.32	England	S	S	R		R
SRR3360712	2140105	Draft Genome	0.5238	162.23	England	S	S	R		R
SRR3360713	2126779	Draft Genome	0.525	181.3	England	S	S	R	R	R
SRR3360714	2129076	Draft Genome	0.5237	226.63	England	S	S	R		R
SRR3360715	2165447	Draft Genome	0.5243	86.36	England	S	S	S	S	S
SRR3360716	2130893	Draft Genome	0.5242	157.76	England	S	S	R		R
SRR3360717	2136050	Draft Genome	0.5238	202.72	England	R	S	S		R
SRR3360718	2129659	Draft Genome	0.5238	193.91	England	S	R	R		R
SRR3360719	2178000	Draft Genome	0.5227	153.02	England	S	S	R		R
SRR3360720	2128233	Draft Genome	0.5242	268.26	England	S	S	R		R
SRR3360721	2122504	Draft Genome	0.5247	162.09	England	S	S	S		R
SRR3360722	2162812	Draft Genome	0.5241	140.37	England	S	S	S	S	S
SRR3360723	2141108	Draft Genome	0.5239	191.37	England	S	S	R		R
SRR3360725	2103182	Draft Genome	0.5262	136.55	England	S	S	S		R
SRR3360726	2169871	Draft Genome	0.5238	240.45	England	S	S	S		R
SRR3360727	2173579	Draft Genome	0.5234	167.44	England	S	S	S		R
SRR3360728	2135641	Draft Genome	0.5237	158.23	England	S	S	R		R
SRR3360729	2132536	Draft Genome	0.5239	129.56	England	S	S	S		S
SRR3360730	2072244	Draft Genome	0.5264	219.42	England	S	S	S		R
SRR3360731	2135316	Draft Genome	0.5237	276.26	England	S	S	R		R
SRR3360733	2156756	Draft Genome	0.522	151.47	England	S	S	R		R
SRR3360734	2098129	Draft Genome	0.5261	198.42	England	S	S	S		R
SRR3360735	2086312	Draft Genome	0.5243	147.45	England	S	S	S	S	S
SRR3360736	2114479	Draft Genome	0.5258	175.16	England	S	S	R		R
SRR3360737	2123942	Draft Genome	0.5245	217.88	England	S	S	S	S	S
SRR3360738	2139562	Draft Genome	0.524	144.08	England	S	S	R		R
SRR3360740	2132897	Draft Genome	0.5242	227.69	England	S		S		S
SRR3360743	2138888	Draft Genome	0.5241	115.85	England	S	S	R		R
SRR3360745	2088067	Draft Genome	0.5259	174.9	England	S	S	S		R
SRR3360746	2082843	Draft Genome	0.5261	195.01	England	S	S	S		R
SRR3360747	2068994	Draft Genome	0.5264	181.58	England	S	S	S		R
SRR3360748	2140983	Draft Genome	0.524	126.31	England	S	S	R		R
SRR3360749	2183055	Draft Genome	0.5232	254.9	England	S	S	S		R
SRR3360750	2116517	Draft Genome	0.5254	308.91	England	S	S	R	R	R
SRR3360751	2130540	Draft Genome	0.524	239.22	England	S	S	R		R
SRR3360752	2138001	Draft Genome	0.5236	205.1	England	S	S	R		R
SRR3360753	2135386	Draft Genome	0.5238	139.36	England	S	S	R		R
SRR3360754	2071539	Draft Genome	0.5259	264.33	England	S	S	S		R
SRR3360755	4642067	Draft Genome	0.4133	65.98	England	S	S	R		R
SRR3360766	2126968	Draft Genome	0.5242	177.87	England	S	S	S	S	S
SRR3360771	2171312	Draft Genome	0.5239	222.23	England	S	S	S		R
SRR3360772	2111173	Draft Genome	0.5258	185.27	England	S	S	R		R
SRR3360774	2111709	Draft Genome	0.5258	203.27	England	S	S	R		R
SRR3360810	2167276	Draft Genome	0.5242	120.38	England	S	S	S		R
SRR3360811	2128280	Draft Genome	0.5242	232.62	England	S	S	S	S	S
SRR3360813	2157832	Draft Genome	0.5235	210.38	England	S	S	R		R
SRR3360827	2127994	Draft Genome	0.5241	183.63	England	S	S	S	S	S
SRR3360829	2170172	Draft Genome	0.524	138.18	England	S	S	S		R
SRR3360832	2165295	Draft Genome	0.5239	254.5	England	S	S	S		R
SRR3360836	2159835	Draft Genome	0.524	216.1	England	S	S	S	S	R
SRR3360846	2114348	Draft Genome	0.5258	212.85	England	S	S	R		R
SRR3360851	2138453	Draft Genome	0.5241	184.96	England	S	S	R	S	R
SRR3360854	2125872	Draft Genome	0.5244	147.35	England	S	S	S	S	S
SRR3360867	2183284	Draft Genome	0.523	109.86	England	S	S	R	R	R
SRR3360872	2210124	Draft Genome	0.5216	133.4	England	S	S	S		R
SRR3360876	2160227	Draft Genome	0.524	203.65	England	S	S	S		R
SRR3360883	2113861	Draft Genome	0.5255	182.2	England	S	S	R	S	R
SRR3360889	2156717	Draft Genome	0.5237	164.55	England	S	S	R		R
SRR3360890	2160040	Draft Genome	0.523	154.17	England	S	S	S	S	S
SRR3360893	2116044	Draft Genome	0.5257	165.56	England	S	S	R		R
SRR3360913	2142347	Draft Genome	0.5239	229.23	England	S	S	S	S	R
SRR3360917	2136817	Draft Genome	0.5245	191.08	England	S	S	S		R
SRR3360921	2137228	Draft Genome	0.5238	145.37	England	S	S	S	S	R
SRR3360924	2073060	Draft Genome	0.5265	142.76	England	S	S	S
SRR3360926	2123135	Draft Genome	0.525	134.26	England	S	S	S		R
SRR3360930	2125876	Draft Genome	0.5243	242.75	England	S	S	R		R
SRR3360936	2204201	Draft Genome	0.5217	127.32	England	S	S	S	S	R
SRR3360939	2135863	Draft Genome	0.5238	243.28	England	S	S	S		S
SRR3360943	2124313	Draft Genome	0.5242	170.52	England	S	S	S	S	S
SRR3360944	2132739	Draft Genome	0.5239	256.25	England	S	S	R		R
SRR3360947	2130527	Draft Genome	0.5243	142.77	England	S	S	S	S	S
SRR3360949	2131815	Draft Genome	0.5242	189.23	England	S	S	R		R
SRR3360950	2168928	Draft Genome	0.5239	135.17	England	S	S	S	S	R
SRR3360953	3850018	Draft Genome	0.4365	104.37	England	S	S	S		R
SRR3360964	2171343	Draft Genome	0.5237	165.28	England	S	S	S	S	R
SRR3360967	2206013	Draft Genome	0.5216	108.12	England	S	S	S	S	R
SRR3360970	2169055	Draft Genome	0.5236	152.06	England	S	S	R		R
SRR3360980	2114890	Draft Genome	0.5257	163.72	England	S	S	R		R
SRR3360981	2126553	Draft Genome	0.5249	171.52	England	S	S	S	S	R
SRR3360982	2164663	Draft Genome	0.5238	147.71	England	S	S	S		R
SRR3360983	2110180	Draft Genome	0.5257	151.72	England	S	S	R		R
SRR3360984	2111836	Draft Genome	0.5258	198.49	England	S	S	R	S	R
SRR3360991	2208593	Draft Genome	0.5217	153.24	England	S	S	S	S	R
SRR3360993	2168520	Draft Genome	0.524	168.02	England	S	S	S		R
SRR3361307	2083194	Draft Genome	0.5259	193.9	England	S	S	S		R
SRR3361308	2135663	Draft Genome	0.5246	130.21	England	S	S	S	S	S
SRR3361310	2130470	Draft Genome	0.524	146.69	England	S	R	R		R
SRR3361311	2136616	Draft Genome	0.524	149.24	England	S	S	R		R
SRR3361312	2128014	Draft Genome	0.5239	142.08	England	S	S	R		R
SRR3361313	2173295	Draft Genome	0.5235	149.82	England	S	S	S	S	S
SRR3361314	2079134	Draft Genome	0.5262	245.19	England	S	S	R	R	R
SRR3361315	2180870	Draft Genome	0.5229	238.95	England	S	S	S	S	R
SRR3361317	2127568	Draft Genome	0.5242	206.44	England	S	S	R	R	R
SRR3361318	2130398	Draft Genome	0.5246	216.01	England	S	S	S	S	S
SRR3361320	2131550	Draft Genome	0.524	182.98	England	S	S	S	S	S
SRR3361321	2136063	Draft Genome	0.5237	176.48	England	S	S	R		R
SRR3361322	2125863	Draft Genome	0.5243	149.09	England	S	S	S		R
SRR3361324	2128621	Draft Genome	0.5241	259.37	England	S	S	R		R
SRR3361325	2129145	Draft Genome	0.5238	227	England	S	S	R		R
SRR3361326	2103393	Draft Genome	0.5262	264.36	England	S	S	S	S	R
SRR3361328	2183975	Draft Genome	0.5231	229.17	England	S	S	S		R
SRR3361329	2137324	Draft Genome	0.5239	134.34	England	S		R		R
SRR3361332	2124815	Draft Genome	0.5246	272.17	England	S	S	S		R
SRR3361333	2120647	Draft Genome	0.5248	248.96	England	S	S	S		R
SRR3361336	2130755	Draft Genome	0.5242	194.51	England	S	S	R		R
SRR3361337	2132737	Draft Genome	0.5238	153.52	England	S	S	R		R
SRR3361338	2064746	Draft Genome	0.5265	236.41	England	S	S	S		R
SRR3361340	2151059	Draft Genome	0.524	172.81	England	S	S	S		R
SRR3361341	2128718	Draft Genome	0.5251	144.57	England	S	S	R	R	R
SRR3361342	2129406	Draft Genome	0.5238	221.12	England	S	S	R		R
SRR3361343	2161611	Draft Genome	0.5236	130.44	England	S	S	S	S	S
SRR3361344	2134596	Draft Genome	0.524	155.13	England	S	S	R		R
SRR3361345	2124204	Draft Genome	0.5246	168.87	England	S	S	S	S	S
SRR3361346	2111147	Draft Genome	0.5258	253.88	England	S	S	R		R
SRR3361347	2132268	Draft Genome	0.5238	241.54	England	S	S	R		R
SRR3361349	2068893	Draft Genome	0.5264	269.48	England	S	S	S		R
SRR3361350	2162816	Draft Genome	0.5241	116.04	England	S	S	S	S	S
SRR3361351	2126857	Draft Genome	0.5241	239.13	England	S	S	R		R
SRR3361352	2123997	Draft Genome	0.5247	181.48	England	S	S	S		R
SRR3361353	2136649	Draft Genome	0.5238	143.71	England	S	S	S		R
SRR3361354	2145282	Draft Genome	0.5238	110.16	England	S	R	R		R
SRR3361355	2079335	Draft Genome	0.526	208.13	England	S	S	S		R
SRR3361356	2138760	Draft Genome	0.524	170.79	England	S	S	R		R

## Sheet: M. tub
Table S1: List of M.tub datasets used in this study
R: Resistant	S: Susceptible
PATRIC ID	Streptomycin	Ofloxacin	Ethionamide	Ethambutol	Kanamycin
1773.27	S			S
1773.27	R			R
1773.27	R	R		R
1773.27	S			S
1773.27	S			S
1773.27	R	S		S
1773.27	R			R
1773.27	S			S
1773.27	S			S
1773.28	R	S		S
1773.28	S			S
1773.28	R	S		R
1773.28	R	S		S
1773.28	S			S
1773.28	S			S
1773.28	R	S		R
1773.28	S	S		R
1773.28	R			S
1773.28	R	S		S
1773.29	S			S
1773.29	R			R
1773.29	R	S		R
1773.29	S			S
1773.29				S
1773.29	S			S
1773.29	S			S
1773.29	S			S
1773.3	S			S
1773.3	R	S		S
1773.3	R	S		S
1773.3				S
1773.3	R			S
1773.3	R			S
1773.3	R			R
1773.3	R	R
1773.31	R	S		R
1773.31	R
1773.31	R	S		R
1773.31	R			S
1773.31	S			S
1773.31				R
1773.31	R			R
1773.31	S			S
1773.31	R	S		S
1773.32	S			S
1773.32	S			S
1773.32	S			S
1773.32	R	R		R
1773.32	R	S		R
1773.32	S			S
1773.32	S			S
1773.32	S			S
1773.32	S			S
1773.33	R	S		R
1773.33	R	S		R
1773.33	R			R
1773.33	S			S
1773.33	R	S		R
1773.33	R			S
1773.33	S			S
1773.34	R	S		R
1773.34	R			R
1773.34	R	S		R
1773.34	S			S
1773.34	R			S
1773.34	R			R
1773.34				S
1773.34	R	S		R
1773.34	R			S
1773.34	R	S		R
1773.35	S			S
1773.35	S			S
1773.35	R			R
1773.35	S			S
1773.35	R			R
1773.35	R	S		S
1773.35	R	S		R
1773.36	S			S
1773.36	S			S
1773.36	S			S
1773.36	S			S
1773.36	R			S
1773.36	S			S
1773.36	R			S
1773.36	S			S
1773.36	S			S
1773.37	R	S		R
1773.37	R			S
1773.37	R	S		R
1773.37	S			S
1773.37				S
1773.37	R	S		R
1773.37	R			R
1773.37	R	S		S
83331.3	S	S	S	S
652616	S	S	S	S
1.26736e+06	S	S	S	S	S
1.26736e+06	R	S	R	R	R
1.26736e+06	R	S	S	S	S
1.26736e+06	S	S	S	S	S
1.26736e+06	R	R	R	R	R
1.26736e+06	R	S	S	S	S
1.26736e+06	S	S	S	S	S
1.26736e+06	S	S	R	R	S
1.26736e+06	S	S	S	S	S
1.26736e+06	R	S	S	R	S
1.29572e+06	R	R	R	R	R
1.29572e+06	R	R	R	R	R
1.29572e+06	R	R	R	R	R
1.29572e+06	R	R	R	R	R
1.29573e+06	R	R	R	R	R
1.29573e+06	R	R	R	R	S
1.29573e+06	R	R	R	R	S
1.29574e+06	R	S	R	R	S
1.29574e+06	R	R	R	R	R
1.29574e+06	R	R	R	R	R
1.29574e+06	R	R	R	R	R
1.29575e+06	R	R	R	R	R
1.29575e+06	R	R	R	R	R
1.29575e+06	R	R	S	R	R
1.29575e+06	R	R	R	R	R
1.29575e+06	R	R	R	R	S
1.29576e+06	R	R	R	R	R
1.29576e+06	R	R	R	R	R
1.29576e+06	R	R	R	R	S
1.29576e+06	R	R	R	R	R
1.29576e+06	R	R	R	R	R
1.29576e+06	R	S	S	R	S
1.29576e+06	R	R	R	R	R
1.29577e+06	R	R	R	R	R
1.29577e+06	R	R	R	R	R
1.29577e+06	R	R	R	R	R
1.29577e+06	R	R	R	R	R
1.29577e+06	R	R	R	R	R
1.29577e+06	R	R	R	R	R
1.29577e+06	R	R	R	R	R
1.29578e+06	R	R	S	R	S
1.29578e+06	R	R	R	R	R
1.29578e+06	S	S	R	R	S
1.29578e+06	S	S	S	R	S
1.29579e+06	R	S	S	R	S
1.29579e+06	R	S	S	R	S
1.29579e+06	R	S	R	R	S
1.2958e+06	R	R	R	R	S
1.2958e+06	R	S	S	R	S
1.2958e+06	S	R	S	S	S
1.2958e+06	S	R	S	R	R
1.2958e+06	R	R	R	R	R
1.2958e+06	S	R	S	R	R
1.2958e+06	R	R	S	S	R
1.2958e+06	S	R	S	S
1.2958e+06	R	R	R	S	R
1.2958e+06	S	R	S	S	R
1.29581e+06	R	R	S	R	R
1.29581e+06	R	R	R	S	S
1.29581e+06	S	R	S	S	S
1.29581e+06	S	R	S	S	S
1.32422e+06	R	S	R	R	S
1.32422e+06	R	S	S	S	S
1.32422e+06	S	S	S	S	S
1.32422e+06	R	R	S	R	R
1.32422e+06	R	S	R	S	S
1.32422e+06	S	S	S	S	S
1.32422e+06	R	S	S	S	S
1.32423e+06	S	S	S	S	S
1.32423e+06	R	S	S	S	S
1.32423e+06	S	S	S	S	S
1.32423e+06	R	S	S	R	S
1.32423e+06	R	R	S	R	R
1.32423e+06	R	S	S	R	S
1.32423e+06	R	S	S	S	R
1.32423e+06	R	S	R	R	S
1.32423e+06	R	S	S	S	S
1.32424e+06	S	R	R	S	S
1.32424e+06	S	S	R	R	R
1.32424e+06	R	R	R	R	R
1.32424e+06	S	S	S	S	S
1.32424e+06	R	S	S	S	S
1.32424e+06	R	S	S	S	S
1.32424e+06	S	S	S	S	S
1.32424e+06	S	S	S	S	S
1.32424e+06	R	R	R	R	R
1.32424e+06	R	S	S	S	S
1.32425e+06	R	S	S	R	S
1.32425e+06	R	S	S	S	S
1.32425e+06	S	S	S	S	S
1.32425e+06	R	S	R	R	S
1.32425e+06	R	S	S	S	S
1.32425e+06	R	R	R	R	R
1.32425e+06	R	S	R	R	S
1.32425e+06	R	S	S	R	S
1.32425e+06	R	S	S	R	S
1.32425e+06	S	S	S	S	S
1.32426e+06	R	S	S	S	S
1.32426e+06	R	S	S	S	S
1.32426e+06	S	S	S	S	S
1.32426e+06	R	R	R	R	S
1.32426e+06	S	S	S	S	S
1.32426e+06	R	S	R	R	R
1.32426e+06	S	S	R	S	R
1.32426e+06	R	S	S	S	S
1.32426e+06	S	S	S	S	S
1.32427e+06	S	S	S	S	S
1.32427e+06	S	S	S	S	S
1.32427e+06	R	S	S	R	S
1.32427e+06	R	S	S	S	S
1.32427e+06	S	S	S	S	S
1.32427e+06	S	S	S	R	S
1.32427e+06	R	S	R	R	R
1.32427e+06	S	S	S	S	R
1.32427e+06	R	S	S	R	S
1.32428e+06	S	S	S	S	S
1.32428e+06	R	S	S	S	S
1.32428e+06	S	S	S	S	S
1.32428e+06	S	S	R	R	R
1.32428e+06	R	S	R	R	S
1.32428e+06	S	S	S	R	S
1.32428e+06	R	S	R	R	S
1.32428e+06	S	S	R	R	S
1.32428e+06	R	S	R	R	S
1.32428e+06	R	R	R	R	R
1.32429e+06	R	S	S	S	S
1.32429e+06	S	S	S	S	S
1.32429e+06	S	S	S	R	S
1.32429e+06	S	S	S	S	S
1.32429e+06	S	S	S	S	S
1.32429e+06	S	S	S	S	S
1.32429e+06	S	S	S	S	S
1.32429e+06	S	S	S	S	S
1.32429e+06	S	S	S	S	S
1.32429e+06	S	S	S	S	S
1.3243e+06	S	S	S	S	S
1.3243e+06	S	S	S	S	S
1.3243e+06	S	S	S	S	S
1.3243e+06	S	S	S	S	S
1.3243e+06	S	S	S	S	S
1.3243e+06	S	S	S	S	S
1.3243e+06	S	S	S	S	S
1.3541e+06	R			S
1.3541e+06	R			R
1.3541e+06	S			R
1.35411e+06	R			R
1.35411e+06	R			R
1.35411e+06	R			R
1.35411e+06	S			S
1.35411e+06	R			R
1.35411e+06	R			R
1.35411e+06	R			S
1.35411e+06	R	S	S	R	S
1.35411e+06	R			R
1.35411e+06	R			S
1.35412e+06	R			S
1.35412e+06	R			R
1.35412e+06	R			R
1.35412e+06	R			R
1.35412e+06	S	S	S	R	S
1.35412e+06	R			R
1.35412e+06	R			R
1.35412e+06	R			R
1.35412e+06	R			S
1.35413e+06	R			R
1.35413e+06	R			R
1.35413e+06	R			R
1.35413e+06	S			R
1.35413e+06	R			S
1.35413e+06	R	S	S	R	S
1.35413e+06	S			R
1.35413e+06	S	S	S	S	S
1.35413e+06	S			S
1.35413e+06	R			R
1.35414e+06	R			S
1.35414e+06	R			R
1.35414e+06	S			S
1.35414e+06	S			S
1.35414e+06	S			S
1.35414e+06	S			S
1.35414e+06	R			S
1.35414e+06	S			S
1.35414e+06	S			S
1.35415e+06	S			S
1.35415e+06	S			S
1.35415e+06	S			S
1.35415e+06	S			S
1.35415e+06	S			R
1.35415e+06	S			S
1.35415e+06	R			S
1.35415e+06	S			S
1.35415e+06	S			S
1.35415e+06	S			S
1.35416e+06	S			S
1.35416e+06	S			S
1.35416e+06	S			S
1.35416e+06	S			S
1.35416e+06	S			S
1.39785e+06	S	R	R	R	R
1.39785e+06	R	R	R	R	R
1.39786e+06	R	R	R	R	R
1.39786e+06	R	R	R	R	R
1.39786e+06	R	R	R	R	R
1.39786e+06	R	R	R	R	R
1.39786e+06	R	R	R	R	R
1.39786e+06	R	R	R	R	R
1.39786e+06	R	R	R	R	R
1.39786e+06	R	R	R	R	R
1.39786e+06	R	R	R	R	S
1.39786e+06	R	R	R	R	S
1.39787e+06	R	S	S	S	R
1.39787e+06	R	R	R	R	R
1.39787e+06	R	R	R	R	R
1.39787e+06	R	R	R	R	S
1.39787e+06	R	R	R	R	R
1.39787e+06	R	R	R	R	R
1.39787e+06	R	R	R	R	R
1.39787e+06	S	R	S	R	R
1.39787e+06	R	R	R	R	R
1.39788e+06	R	R	R	R	R
1.39788e+06	R	R	R	R	R
1.39788e+06	S	S	S	S	S
1.39788e+06	R	R	R	R	R
1.39788e+06	R	R	R	R	R
1.39788e+06	R	R	R	R	S
1.39788e+06	R	S	S	R	S
1.39788e+06	S	S	R	R	R
1.39788e+06	S	S	R	R	R
1.39788e+06	S	S	R	R	R
1.39789e+06	S	R	R	R	R
1.39789e+06	S	R	R	R	S
1.39789e+06	R	S	R	R	S
1.39789e+06	S	S	R	R	R
1.39789e+06	S	S		S	S
1.39789e+06	S	S		S	S
1.39789e+06	S	S		S	S
1.39789e+06	S	S		S	S
1.39789e+06	S	S		S	S
1.39789e+06	S	S		S	S
1.3979e+06	S	S		S	S
1.3979e+06	S	S		S	S
1.3979e+06	S	S		S	S
1.3979e+06	S	S		S	S
1.3979e+06	S	S		S	S
1.3979e+06	S	S		S	S
1.3979e+06	S	S		S	S
1.3979e+06	S	S		S	S
1.3979e+06	S	S		S	S
1.39791e+06	S	S		S	S
1.39791e+06	S	S		S	S
1.39791e+06	R	S			S
1.39791e+06	R	S			S
1.39791e+06	S	S			S
1.39791e+06	R	S			S
1.39791e+06	S	S			S
1.39791e+06	S	S			S
1.39791e+06	R	S			S
1.39791e+06	R	S			S
1.39792e+06	R	S			S
1.39792e+06	R	S			S
1.39792e+06	R	S			S
1.39792e+06	R	S			S
1.39792e+06	R	S			S
1.39792e+06	S	S			R
1.39792e+06	S	S			R
1.39792e+06	R	S			R
1.39792e+06	R	R			S
1.39792e+06	S	R			S
1.39793e+06	R	R			S
1.39793e+06	R	R			S
1.39793e+06	R	R			S
1.39793e+06	R	R			S
1.39793e+06	R	R			S
1.39793e+06	R	R			S
1.39793e+06	R	R			S
1.39793e+06	R	R			S
1.39793e+06	R	R			S
1.39793e+06	R	R			S
1.39794e+06	R	R			S
1.39794e+06	R	R			S
1.39794e+06	R	R			S
1.39794e+06	S	S			S
1.39794e+06	S	S			S
1.39794e+06	S	S			S
1.39794e+06	S	S			S
1.40087e+06	S	S	S	R	R
1.40087e+06	R	R	R	R	S
1.40087e+06	R	S	R	R	R
1.40087e+06	S	S	S	R	R
1.40087e+06	R	R	R	R	R
1.40088e+06	S	R	R	S	R
1.40088e+06	R	R	R	R	R
1.40088e+06	S	S	R	R	S
1.40088e+06	R	S	S	R	R
1.40088e+06	R	R	R	R	R
1.40088e+06	R	R	R	S	R
1.40088e+06	R	R	R	R	S
1.40088e+06	S	R	S	S	S
1.40089e+06	S	S	R	S	S
1.40089e+06	S	R	S	R	R
1.40089e+06	R	R	R	R	R
1.40089e+06	R	R	S	R	S
1.40089e+06	S	R	S	S	R
1.40089e+06	R	S	S	R	R
1.40089e+06	S	S	S	S	S
1.40089e+06	S	S	S	R	S
1.4009e+06	S	S	S	S	S
1.4009e+06	S	S	S	R	S
1.4009e+06	S	S	S	S	S
1.4009e+06	S	S	S	S	S
1.4009e+06	S	S	S	R	S
1.4009e+06	S	S	S	S	S
1.40091e+06	S	S	S	R	S
1.40091e+06	S	S	S	S	S
1.40091e+06	S	R	R	S	S
1.40091e+06	S	S	S	S	S
1.40091e+06	S	S	S	S	R
1.40091e+06	R	S	S	R	R
1.40092e+06	R	R	R	R	S
1.40092e+06	S	S	R	R	R
1.40092e+06	R	S	S	S	R
1.40092e+06	R	R	R	R	R
1.40092e+06	S	S	R	S	S
1.40092e+06	S	R	R	R	R
1.40092e+06	R	S	S	R	R
1.40092e+06	R	S	R	R	R
1.40093e+06	R	R	R	R	S
1.40093e+06	R	R	R	R	R
1.40093e+06	S	S	R	S	S
1.40093e+06	R	R	S	R	R
1.40093e+06	S	S	R	S	S
1.40093e+06	S	S	R	R	S
1.40093e+06	S	S	S	S	S
1.40093e+06	R	S	S	R	R
1.40093e+06	R	R	R	R	R
1.40094e+06	S	R	R	R	R
1.40094e+06	S	S	S	R	S
1.40094e+06	S	R	R	R	R
1.40094e+06	R	R	R	R	R
1.40094e+06	R	R	R	R	S
1.40094e+06	R	R	R	R	R
1.40094e+06	R	R	R	R	R
1.40258e+06	R	S	S	S	R
1.40258e+06	S	R	S	R	R
1.40259e+06	S	R	R	S	S
1.40259e+06	S	R	S	S	S
1.40259e+06	S	R	S	S	S
1.40259e+06	S	S	S	S
1.40259e+06	S	S	S	S
1.40259e+06	S	S	S	S
1.40259e+06	S	S	S	S
1.40259e+06	S	S	S	S
1.40259e+06	S	S	S	S
1.4026e+06	S	S	S	S
1.4026e+06	S	S	S	S
1.4026e+06	S	S	S	S
1.4026e+06	S	S	S	S
1.4026e+06	S	S	S	S
1.4026e+06	S	S	S	S
1.4026e+06	S	S	S	S
1.4026e+06	S	S	S	S
1.4089e+06	S	S	R	S	R
1.40891e+06	S	S	S	S	S
1.40891e+06	S	S	S	S	S
1.40891e+06	S	S	S	S	S
1.40891e+06	R	S	R	S	S
1.40891e+06	S	S	S	S	S
1.40891e+06	S	S	R	S	S
1.40891e+06	R	S	R	R	R
1.40891e+06	S	S	S	S	S
1.40892e+06	S	S	S	S	S
1.40892e+06	S	S	S	R	S
1.40892e+06	S	S	S	S	S
1.40892e+06	S	R	R	R	S
1.40892e+06	S	S	S	S	S
1.40892e+06	S	S	S	R	R
1.40892e+06	S	S	S	S	S
1.40892e+06	S	S	S	S	S
1.40892e+06	S	S	S	S	S
1.40893e+06	S	S	S	S	S
1.40893e+06	R	S	S	R	S
1.40893e+06	S	S	S	S	S
1.40893e+06	S	S	R	S	R
1.40893e+06	S	S	S	S	S
1.40893e+06	S	S	R	S	R
1.40893e+06	S	S	R	S	S
1.40893e+06	R	S	S	R	S
1.40893e+06	S	R	S	S	S
1.40893e+06	S	S	S	S	S
1.40894e+06	S	S	S	S	R
1.40894e+06	S	S	S	S	S
1.40894e+06	S	S	S	S	S
1.40894e+06	S	S	S	S	S
1.40894e+06	S	S	S	S	S
1.40894e+06	S	S	R	S	S
1.40894e+06	S	S	S	S	R
1.40894e+06	R	R	R	R	S
1.40894e+06	S	S	S	S	S
1.40894e+06	S	S	S	S	S
1.40895e+06	S	S	S	S	S
1.40895e+06	R	R	S	S	S
1.40895e+06	R	S	R	S	R
1.40895e+06	R	R	R	S	S
1.40895e+06	S	S	S	S	S
1.40895e+06	R	R	R	R	S
1.40895e+06	S	R	S	S	S
1.40895e+06	S	S	S	S	S
1.40895e+06	R	S	R	S	S
1.40895e+06	S	S	S	S	R
1.40896e+06	R	S	R	S	R
1.40896e+06	S	S	S	S	S
1.40896e+06	S	S	S	S	S
1.40896e+06	S	S	S	S	S
1.40896e+06	S	S	S	S	S
1.40896e+06	S	S	S	S	S
1.40896e+06	S	S	S	S	S
1.40896e+06	S	R	S	S	R
1.40896e+06	S	R	R	S	R
1.40897e+06	S	R	S	S	S
1.40897e+06	S	S	S	S	S
1.40897e+06	S	S	S	S	S
1.40897e+06	S	R	R	S	R
1.40897e+06	S	S	R	S	S
1.40897e+06	S	S	S	S	S
1.40897e+06	S	R	S	S	S
1.40897e+06	R	S	S	S	S
1.40897e+06	S	R	S	S	S
1.40898e+06	S	S	S	S	S
1.41701e+06	S	S	S	R	R
1.41701e+06	S	S	S	S	S
1.41701e+06	S	S	S	R	S
1.41701e+06	S	S	S	S	R
1.41701e+06	S	S	S	S	S
1.41701e+06	S	S	R	R	R
1.41701e+06	R	R	S	R	S
1.41702e+06	R	R	R	R	S
1.41702e+06	S	S	S	R	S
1.41702e+06	R	R	S	S	R
1.41702e+06	S	S	S	R	R
1.41702e+06	R	R	R	R	R
1.41702e+06	S	S	S	S	S
1.41702e+06	S	S	S	S	S
1.41702e+06	S	S	S	S	R
1.41703e+06	S	S	S	S	R
1.41703e+06	R	R	R	R	R
1.41703e+06	R	S	R	R	R
1.41703e+06	R	R	R	R	R
1.41703e+06	S	R	S	R	S
1.41703e+06	S	R	R	R	R
1.41825e+06	S	S	S	S
1.41825e+06	R		R	R
1.41825e+06	R		R	R
1.41825e+06	R		S	S
1.41825e+06	R		S	S
1.41826e+06	S		S	S
1.41826e+06	S		S	S
1.42192e+06		S	R	S
1.42192e+06		S	S	S
1.42193e+06	S	S	S	S
1.42193e+06		S	S	S
1.42194e+06	S	S	S	S
1.42194e+06	R			S	S
1.42195e+06	R	S	R	R
1.42195e+06	R	R	R	S
1.42195e+06				S
1.42195e+06		S	S	R
1.42195e+06		S	S	S
1.42196e+06	S	S	S	S
1.42196e+06	R	S	S	S
1.42196e+06	S	S	S	S
1.42197e+06	S	S	S	S
1.42197e+06	S	S	S	S
1.42197e+06	R			R	S
1.42197e+06		S	S	S
1.42197e+06	R			S	S
1.42198e+06	R			S	S
1.42198e+06	R			S	S
1.42198e+06	R			S	S
1.42198e+06	R			R	S
1.42199e+06	R			S	S
1.42199e+06	S			S	S
1.42199e+06	R			S	S
1.42199e+06	R			S	S
1.42199e+06	R			S	S
1.422e+06	S			S	S
1.422e+06	R			R	S
1.422e+06	S			S	S
1.42201e+06	R			S	S
1.42201e+06	R			S	S
1.42201e+06	R			S	S
1.42201e+06	R			S	S
1.42201e+06	S			S	S
1.42201e+06	R			S	S
1.42202e+06	R			S	S
1.42202e+06	R			S	S
1.42202e+06	S			S	S
1.42202e+06	R			S	S
1.42202e+06	R			S	S
1.42203e+06	R			S	S
1.42203e+06		R	R		S
1.42203e+06	R	R	R	R	S
1.42203e+06	S			S
1.42204e+06	S			S	S
1.42204e+06	R			S	S
1.42204e+06	R			S	S
1.42204e+06	R			S	S
1.42204e+06	S			S	R
1.42205e+06	S			S	S
1.42205e+06	R			R	S
1.42205e+06	R			S	S
1.42205e+06	R			R	S
1.42205e+06	R			S	S
1.42206e+06	R			S	S
1.42206e+06				S
1.42206e+06	R			S	S
1.42206e+06	R			S	S
1.42206e+06	R			S	S
1.42207e+06	S			S	S
1.42207e+06	R			S	S
1.42207e+06	R			S	S
1.42207e+06	R			S
1.42207e+06	R			S	S
1.42208e+06	R			S	S
1.42208e+06	S			S	S
1.42208e+06	R			S
1.42208e+06	R			S	S
1.42208e+06	R			S	S
1.42209e+06	S			S	S
1.42209e+06	R			S	S
1.42209e+06	R			R	S
1.42209e+06	R			S	S
1.42209e+06	S			S	S
1.4221e+06	S			S	R
1.4221e+06	R			S	S
1.4221e+06		R	R		R
1.4221e+06	R	S	S	S
1.42211e+06				R
1.42211e+06		S	R	S
1.42211e+06				R
1.42211e+06				S
1.42211e+06				S
1.42343e+06	R	S		S
1.42343e+06	R			S
1.42343e+06	S	S		S
1.42343e+06	S			R
1.42343e+06				S
1.42343e+06	S			S
1.42343e+06	S			S
1.42343e+06	S	S		S
1.42344e+06	S			R
1.42344e+06	R			R
1.42344e+06	R
1.42344e+06	S			S
1.42344e+06				S
1.42344e+06	S			S
1.42344e+06				S
1.42344e+06	R			R
1.42344e+06	R	S		R
1.42344e+06				S
1.42345e+06		S		S
1.42345e+06		R		S
1.42345e+06				S
1.42345e+06	R			R
1.42345e+06				R
1.42345e+06	S			S
1.42345e+06	S			S
1.42345e+06				S
1.42346e+06		S
1.42346e+06				S
1.42346e+06				S
1.42346e+06				S
1.42346e+06				S
1.42346e+06	S			R
1.42346e+06	R			R
1.42346e+06	R			R
1.42346e+06				S
1.42347e+06	R			S
1.42347e+06	R			S
1.42347e+06	R	S		S
1.42347e+06	R			S
1.42347e+06	S			R
1.42347e+06				S
1.42347e+06				S
1.42347e+06				R
1.42347e+06	R			R
1.42348e+06				S
1.42348e+06	S			S
1.42348e+06	S			S
1.42348e+06		S		R
1.42348e+06	S			R
1.42348e+06				S
1.42348e+06	R			S
1.42348e+06	R			R
1.42349e+06	S			R
1.42349e+06				R
1.42349e+06				R
1.42349e+06	R			R
1.42349e+06				S
1.42349e+06				R
1.42349e+06				R
1.42349e+06				S
1.4235e+06	R			R
1.4235e+06				S
1.4235e+06				S
1.4235e+06	R	S		S	R
1.4235e+06	R			S
1.4235e+06	R			R
1.4235e+06	R			R
1.4235e+06	S			S
1.4235e+06	R			S
1.42351e+06	R			S
1.42351e+06	R	S		S	R
1.42351e+06	R			S
1.42351e+06	S			R
1.42351e+06	R			S
1.42351e+06	R			R
1.42351e+06	R			S
1.42351e+06	R			S
1.42351e+06				S
1.42351e+06	R			S
1.42352e+06	R			R
1.42352e+06	R			S
1.42352e+06	R			S
1.42352e+06	S			S
1.42352e+06	R			R
1.42352e+06	R			R
1.42352e+06	R			S
1.42352e+06				S
1.42352e+06	R			R
1.42353e+06				R
1.42353e+06	S	S		R	S
1.42353e+06				S
1.42353e+06	R			S
1.42353e+06	S			S
1.42353e+06	R	S		R	S
1.42353e+06	S			R
1.42353e+06				S
1.42353e+06	R			S
1.42354e+06	R			S
1.42354e+06	S			S
1.42354e+06	S			R
1.42354e+06	R			S
1.42354e+06	S			R
1.42354e+06	S			S
1.42354e+06	R			S
1.42354e+06	S			S
1.42354e+06	S			R
1.42354e+06	S			R
1.42355e+06	S	S		S	S
1.42355e+06	S			R
1.42355e+06	S			S
1.42355e+06	S			R
1.42355e+06	R	S		R	R
1.42355e+06	R			S
1.42355e+06	R			R
1.42355e+06				S
1.42355e+06	R			R
1.42356e+06	R			S
1.42356e+06				S
1.42356e+06	R			S
1.42356e+06	S			R
1.42356e+06	R			R
1.42356e+06				S
1.42356e+06				S
1.42356e+06	R	S		R	S
1.42356e+06	S	S		R	S
1.42356e+06	R	S		R	S
1.42357e+06	R	S		S	S
1.42357e+06	R	R		R	R
1.42357e+06	S	S		S	S
1.42357e+06				S
1.42357e+06	R	S		S	S
1.42357e+06	R	R		R	R
1.42357e+06	S	S		S
1.42357e+06	S	S		R	S
1.42357e+06	R	S		S	S
1.42358e+06	R	R		R	R
1.42718e+06	R	R	S	R	R
1.42718e+06	R	S	S	R	R
1.42718e+06	R	R	S	R	S
1.42718e+06	R	S	S	R	R
1.42718e+06	S	S	S	S	S
1.42718e+06	R	R	S	R	R
1.42718e+06	S	S	S	S	S
1.42719e+06	R	R	S	R	R
1.42719e+06	R	S	S	S	S
1.42719e+06	R	S	S	R	S
1.42719e+06	S	S	S	S	S
1.42719e+06	R	S	R	R	R
1.42719e+06	S	S	S	S	S
1.42719e+06	R	S	R	R	R
1.42719e+06	R	R	S	R	R
1.42719e+06	R	S	R	R	R
1.42719e+06	R	S	R	R	R
1.4272e+06	R	S	S	R	S
1.4272e+06	S	S	S	S	S
1.4272e+06	R	R	S	S	S
1.4272e+06	R	R	R	R	R
1.4272e+06	R	R	S	R	R
1.4272e+06	R	R	S	R	R
1.4272e+06	R	S	S	R	S
1.4272e+06	R	R	S	R	R
1.42721e+06	R	R	S	R	S
1.42721e+06	R	S	S	R	S
1.42721e+06	R	R	R	R	R
1.42721e+06	R	S	R	R	R
1.42721e+06	R	R	R	R	R
1.42721e+06	R	R	R	R	R
1.42721e+06	R	R	S	R	R
1.42721e+06	R	S	S	S	S
1.42721e+06	R	R	R	R	R
1.42721e+06	R	R	S	R	R
1.42722e+06	R	R	S	R	R
1.42722e+06	R	S	R	R	R
1.42722e+06	R	R	S	R	S
1.42722e+06	R	R	R	R	R
1.42722e+06	S	S	S	S	S
1.42722e+06	R	R	S	R	S
1.42722e+06	R	S	S	R	S
1.42722e+06	R	S	S	R	R
1.42722e+06	R	S	S	S	S
1.42723e+06	S	S	S	S	S
1.42723e+06	R	S	R	R	R
1.42723e+06	R	R	S	R	R
1.42723e+06	S	S	S	S	S
1.42723e+06	R	R	R	R	R
1.42723e+06	R	R	S	R	S
1.42723e+06	R	R	R	R	R
1.42723e+06	R	S	R	R	R
1.42723e+06	R	S	S	S	S
1.42724e+06	R	R	S	R	R
1.42724e+06	R	R	S	R	S
1.42724e+06	R	R	R	R	R
1.42724e+06	R	S	S	S	S
1.42724e+06	R	R	S	R	S
1.42724e+06	R	R	S	R	S
1.42724e+06	R	S	R	R	R
1.42724e+06	S	S	S	S	S
1.42724e+06	R	S	R	R	S
1.42724e+06	R	R	S	R	R
1.42725e+06	S	S	S	S	S
1.42725e+06	R	R	S	R	R
1.42725e+06	R	R	R	R	R
1.42725e+06	R	R	S	R	R
1.42725e+06	R	R	S	R	R
1.42725e+06	R	R	R	R	R
1.42725e+06	R	R	S	R	R
1.42725e+06	R	R	R	R	R
1.42725e+06	R	S	R	R	R
1.42726e+06	R	S	R	R	R
1.42726e+06	R	R	S	R	R
1.42726e+06	R	R	S	R	R
1.42726e+06	R	R	S	R	R
1.42726e+06	R	S	S	S	S
1.42726e+06	R	R	S	R	R
1.42726e+06	R	R	R	R	R
1.42726e+06	R	S	S	R	R
1.42726e+06	S	S	S	S	S
1.42727e+06	R	R	S	R	R
1.42727e+06	R	R	R	R	R
1.42727e+06	R	R	R	R	R
1.42727e+06	S	S	S	S	S
1.42727e+06	R	R	R	R	R
1.42727e+06	S	S	S	S	S
1.42727e+06	R	R	S	R	R
1.42727e+06	R	R	S	R	R
1.42727e+06	S	S	S	S	S
1.42728e+06	R	S	S	R	S
1.42728e+06	S	S	S	S	S
1.42728e+06	S	S	S	S	S
1.42728e+06	R	R	R	R	R
1.42728e+06	S	S	S	S	S
1.42728e+06	R	R	S	R	R
1.42728e+06	R	R	R	R	R
1.42728e+06	R	S	S	R	S
1.42728e+06	R	R	S	R	R
1.42729e+06	R	S	R	R	R
1.42729e+06	S	S	S	S	S
1.42729e+06	R	R	R	R	R
1.42729e+06	S	S	S	S	S
1.42729e+06	R	R	S	R	R
1.42729e+06	S	S	S	S	S
1.42729e+06	R	S	S	R	R
1.42729e+06	S	S	S	S	S
1.42729e+06	R	R	S	R	R
1.42729e+06	R	R	S	R	R
1.4273e+06	R	R	S	R	R
1.4273e+06	R	S	S	R	R
1.4273e+06	R	R	R	R	R
1.4273e+06	R	R	S	R	R
1.4273e+06	R	S	S	R	R
1.4273e+06	R	S	S	R	S
1.4273e+06	R	S	S	R	S
1.4273e+06	R	R	S	R	R
1.4273e+06	R	S	S	R	S
1.42731e+06	R	R	S	R	R
1.42731e+06	R	R	S	R	R
1.42731e+06	R	S	S	S	S
1.42731e+06	R	R	S	R	R
1.42731e+06	R	R	S	S	S
1.42731e+06	S	S	S	S	S
1.42731e+06	R	R	S	R	R
1.42731e+06	R	R	S	R	R
1.42731e+06	R	R	S	R	R
1.42731e+06	R	R	S	R	R
1.42732e+06	R	R	S	R	R
1.42732e+06	R	S	S	R	R
1.42732e+06	S	S	S	S	S
1.42732e+06	R	R	S	R	S
1.42732e+06	R	S	S	R	R
1.42732e+06	R	S	R	R	R
1.42732e+06	R	S	S	R	S
1.42732e+06	R	R	R	R	R
1.42732e+06	R	R	S	R	S
1.42732e+06	S	S	S	S	S
1.42733e+06	S	S	S	S	S
1.42733e+06	R	S	R	R	R
1.42733e+06	R	S	S	R	S
1.43883e+06	S	S	R	S	R
1.43883e+06	R	R		R	R
1.43883e+06	S	S	R	S	R
1.43884e+06	S	S		S	S
1.43884e+06	R	R	R	R	S
1.43884e+06	R	S		S	S
1.43884e+06	R	S		R	S
1.43884e+06	S	S	S	S	S
1.43884e+06	S	S	S	R	S
1.43884e+06	R	R	S	R	S
1.43884e+06	R	S		S	S
1.43884e+06	R	S		S	S
1.43884e+06	S	S		R	R
1.43885e+06	R	R		R	S
1.43885e+06	R	S		R	S
1.43885e+06	R	R		R	R
1.43885e+06	R	S		R	S
1.43885e+06	R	S		R	R
1.43885e+06	R	R		R	R
1.43885e+06	S	S		S	R
1.43885e+06	R	S		R	R
1.43885e+06	R	S		R	S
1.43885e+06	S	R		R	S
1.43886e+06	S	S		R	S
1.43886e+06	R	S		R	S
1.43886e+06	R	S		R	R
1.43886e+06	R	R		R	S
1.43886e+06	R	R		R	R
1.43886e+06	R	S		R	S
1.43886e+06	S	S		R	R
1.43886e+06	R	S		R	R
1.43887e+06	R	S		R	S
1.43887e+06	S	S		R	S
1.43887e+06	S	R	R	S	S
1.43887e+06	R	R		R	S
1.43887e+06	R	R		R	R
1.43887e+06	R	R		R	S
1.43887e+06	R	S		R	S
1.43887e+06	R	R		R	S
1.43887e+06	R	S		R	R
1.43887e+06	R	R		R	R
1.43888e+06	S	S	S	S	R
1.43888e+06	S	R	S	S	R
1.43888e+06	S	S	S	S	S
1.43888e+06	S	S	S	S	S
1.43888e+06	S	S	S	R	S
1.43889e+06	S	S	R	S	S
1.43889e+06	S	S	R	S	S
1.43889e+06	S	S	S	S	S
1.44743e+06	R			R
1.44744e+06	S			S
1.44744e+06	S			S
1.44744e+06	R			S
1.44744e+06	R			S
1.44744e+06	R			S
1.44744e+06	R			R
1.44744e+06	R			S
1.44745e+06	R			R
1.44745e+06	S			S
1.44745e+06	R			R
1.44745e+06	R			R
1.44745e+06	S			S
1.44745e+06	R			R
1.44745e+06	R			S
1.44745e+06	R			R
1.44745e+06	R			R
1.44746e+06	S			S
1.44746e+06	R			R
1.44746e+06	R			S
1.44746e+06	R			S
1.44746e+06	R			R
1.44746e+06	R			R
1.44746e+06	R			S
1.44746e+06	S			S
1.44747e+06	R			S
1.44747e+06	S			S
1.44747e+06	S			S
1.44747e+06	R			R
1.44747e+06	S			S
1.44747e+06	R			R
1.44747e+06	R			R
1.44747e+06	S			S
1.44747e+06	R			R
1.44748e+06	R			S
1.44748e+06	R			S
1.44748e+06	S			S
1.44748e+06	R			R
1.44748e+06	S			S
1.44748e+06	R			S
1.44749e+06	S			S
1.44749e+06	R			S
1.44749e+06	R			R
1.44749e+06	R			R
1.44749e+06	R			R
1.44749e+06	R			S
1.4475e+06	R			S
1.4475e+06	R			R
1.4475e+06	S			S
1.4475e+06	R			R
1.4475e+06	R			S
1.4475e+06	R			S
1.4475e+06	R			R
1.44751e+06	R			R
1.44751e+06	R			R
1.44751e+06	R			S
1.44751e+06	S			S
1.44751e+06	S			S
1.44751e+06	S			S
1.44751e+06	R			S
1.44752e+06	S			S
1.44752e+06	S			S
1.44752e+06	R			R
1.44752e+06	R			R
1.44752e+06	R			R
1.44752e+06	R			S
1.44752e+06	S			S
1.44752e+06	R			S
1.44752e+06	R			R
1.44753e+06	R			R
1.44753e+06	R			R
1.44839e+06		S			S
1.44839e+06	S	S		S	S
1.44839e+06	S	S		S	S
1.44839e+06	S	S		S	S
1.4484e+06	R	S		S	S
1.4484e+06	S	S		S	S
1.4484e+06	S	S		S	S
1.4484e+06	S	S		S	S
1.4484e+06	S	S		S	S
1.4484e+06	S	S		S	S
1.4484e+06	S	S		S	S
1.4484e+06	S	S		S	S
1.4484e+06	S	S		S	S
1.4484e+06	S	S		S	S
1.44841e+06	S	S		S	S
1.44841e+06	S	S		S	S
1.44841e+06	S	S		S	S
1.44841e+06	S	S		S	S
1.44841e+06	S	S		S	S
1.44841e+06	S	S		S	S
1.44841e+06	S	S		S	S
1.44841e+06	S	S		S	S
1.44842e+06	S	S		S	S
1.44842e+06	S	S		S	S
1.44843e+06	S	S		S	S
1.44843e+06	S	S		S	S
1.44843e+06	S	S		S	S
1.44843e+06	S	S		S	S
1.44843e+06	S	S		S	S
1.44843e+06	S	S		S	S
1.44843e+06	S	S		S	S
1.44843e+06	S	S		S	S
1.44844e+06	S	S		S	S
1.44844e+06	S	S		S	S
1.44844e+06	S	S		S	S
1.44844e+06	S	S		S	S
1.44844e+06	S	S		S	S
1.44844e+06	S	S		S	S
1.44844e+06	S	S		S	S
1.44845e+06	S	S		S	S
1.44845e+06	S	S		S	S
1.44845e+06	S	S		S	S
1.44845e+06	S	S		S	S
1.44845e+06	S	S		S	S
1.44845e+06	S	S		S	S
1.44845e+06	S	S		S	S
1.44845e+06	S	S		S	S
1.44845e+06	S	S		S	S
1.44846e+06	S	S		S	S
1.44846e+06	S	S		S	S
1.44846e+06	S	S		S	S
1.44846e+06	S	S		S	S
1.44846e+06	S	S		S	S
1.44846e+06	S	S		S	S
1.44846e+06	R	R			S
1.44846e+06	R	R			S
1.44846e+06	R	R			S
1.44847e+06	S	R			S
1.44847e+06	R	R			S
1.44847e+06	S	R			S
1.44847e+06	R	R			S
1.44847e+06	S	R			S
1.44847e+06	R	R			S
1.44847e+06	S	R			S
1.44847e+06	R	R			S
1.44847e+06	R	R			S
1.44847e+06	S	R			S
1.44848e+06	R	R			S
1.44848e+06	R	R			S
1.44848e+06	R	R			S
1.44848e+06	S	R			S
1.44848e+06	R	R			S
1.44848e+06	R	S			S
1.44848e+06	R	S			S
1.44848e+06	S	S			S
1.44848e+06	R	R			S
1.44848e+06	R	S			S
1.44849e+06	S	S			S
1.44849e+06	R	S		R	S
1.44849e+06	S	S		S	S
1.44849e+06	R	S		S	S
1.44849e+06	S	S		S	S
1.4485e+06	R	R		R	R
1.4485e+06	R	R		R	R
1.4485e+06	S	S		R	S
1.4485e+06	R	S		S	S
1.44851e+06	R	S		R	S
1.44851e+06	R	S		R	S
1.44851e+06	S	S		R	S
1.44851e+06	S	S		R	S
1.44851e+06	R	S		S	S
1.44851e+06	S	S		S	S
1.44851e+06	S	S		S	S
1.44852e+06	S	S		R	S
1.44852e+06	S	S		S	S
1.44852e+06	R	S		S	S
1.44852e+06	R	R		R	R
1.44852e+06	R	R		R	R
1.44852e+06	R	R		S	R
1.44853e+06	R	S		S	S
1.44853e+06	S	S		S	S
1.44853e+06	S	S		S	S
1.44853e+06	R	R		R	R
1.44853e+06	R	R		R	R
1.44853e+06	S	S		S	S
1.44854e+06	S	S		S	S
1.44854e+06	S	S		S	S
1.44854e+06	R	S		S	S
1.44854e+06	R	S		R	S
1.44855e+06	S	R		S	S
1.44855e+06	R	R		R	R
1.44855e+06	R	S		S	S
1.44855e+06	S	S		S	S
1.44855e+06	S	S		S	S
1.44855e+06	S	S		S	S
1.44855e+06	S	S		S	S
1.44855e+06	R	S		R	S
1.44856e+06	R	S		S	S
1.44856e+06	R	R			S
1.44856e+06	R	S			S
1.44856e+06	S	S			R
1.44856e+06	S	S			S
1.44856e+06	S	S			S
1.44856e+06	R	S			S
1.44857e+06	R	S			S
1.44857e+06	S	S			S
1.44857e+06	S	S			S
1.44857e+06	S	R			R
1.44857e+06	R	R			R
1.44857e+06	R	R			R
1.44857e+06	R	R			R
1.44857e+06	R	R			R
1.44858e+06	R	R			R
1.44858e+06	S	R			R
1.44858e+06	R	R			R
1.44858e+06	R	R			R
1.44858e+06	R	R			R
1.44858e+06	R	R			R
1.44858e+06	R	R			R
1.44859e+06	S	R			R
1.44859e+06	R	R			R
1.44859e+06	R	S			R
1.44859e+06	R	S			R
1.44859e+06	R	R			R
1.44859e+06	R	S			S
1.44859e+06	R	S			R
1.44859e+06	R	R			R
1.44859e+06	R	S			S
1.44859e+06	R	S			S
1.4486e+06	R	R			R
1.4486e+06	R	S			S
1.4486e+06	R	S			R
1.4486e+06	S	S			S
1.4486e+06	R	S			S
1.4486e+06	S	S			S
1.4486e+06	S	S			S
1.4486e+06	S	S			S
1.4486e+06	R	S			S
1.44861e+06	S	S			S
1.44861e+06	S	S			S
1.44861e+06	R	S			S
1.44861e+06	S	S			S
1.44861e+06	R	R			R
1.44861e+06	S			S
1.44861e+06	S			S
1.44861e+06	S			S
1.44861e+06	S			S
1.44861e+06	S			S
1.44862e+06	S			S
1.44862e+06	S			S
1.44862e+06	S			S
1.44862e+06	S			S
1.44862e+06	S			S
1.44862e+06	S			S
1.44862e+06	S			S
1.44862e+06	S			S
1.44862e+06	S			S
1.44862e+06	S			S
1.44863e+06	S			S
1.44863e+06	S			S
1.44863e+06	S			S
1.44863e+06	S			S
1.44863e+06	S			S
1.44863e+06	S			S
1.44863e+06	R			S
1.44863e+06	S			S
1.44863e+06	S			S
1.44863e+06	S			S
1.44864e+06	S			S
1.44864e+06	S			S
1.44864e+06	S			S
1.44864e+06	S			S
1.44864e+06	S			S
1.44864e+06	S			S
1.44864e+06	R			S
1.44864e+06	S			S
1.44864e+06	S			S
1.44865e+06	R			S
1.44865e+06	S			S
1.44865e+06	S			S
1.44865e+06	S			S
1.44865e+06	S			S
1.44865e+06	S			S
1.44865e+06	S			S
1.44865e+06	S			S
1.44865e+06	S			S
1.44865e+06	S			S
1.44866e+06	S			S
1.44866e+06	S			S
1.44866e+06	S			S
1.44866e+06	S			S
1.44866e+06	S			S
1.44866e+06	S			S
1.44866e+06	S			S
1.44866e+06	S			S
1.44866e+06	S			S
1.44867e+06	S			S
1.44867e+06	S			S
1.44867e+06	S			S
1.44867e+06	S			S
1.44867e+06	S			S
1.44867e+06	S			S
1.44867e+06	S			S
1.44867e+06	S			S
1.44867e+06	S			S
1.44867e+06	S			S
1.44868e+06	S			S
1.44868e+06	S			S
1.44868e+06	S			S
1.44868e+06	S			S
1.44868e+06	S			S
1.44868e+06	R			S
1.44868e+06	S			S
1.44868e+06	S			S
1.44868e+06	S			S
1.44868e+06	S			S
1.44869e+06	S			S
1.44869e+06	S			S
1.44869e+06	S			R
1.44869e+06	S			S
1.44869e+06	S			R
1.44869e+06	S			S
1.44869e+06	R			S
1.44869e+06	S			S
1.44869e+06	S			S
1.44869e+06	S			R
1.4487e+06	S			S
1.4487e+06	S			S
1.4487e+06	S			S
1.4487e+06	S			S
1.4487e+06	S			S
1.4487e+06	S			S
1.4487e+06	S			S
1.4487e+06	S			S
1.4487e+06	S			S
1.4487e+06	S			S
1.44871e+06	S			S
1.44871e+06	S			S
1.44871e+06	S			S
1.44871e+06	R			S
1.44871e+06	S			S
1.44871e+06	S			S
1.44871e+06	S			S
1.44871e+06	S			S
1.44871e+06	S			S
1.44871e+06	S			S
1.44872e+06	R			S
1.44872e+06	S			S
1.44872e+06	S			S
1.44872e+06	S			S
1.44872e+06	S			S
1.44872e+06	S			S
1.44872e+06	S			S
1.44872e+06	S			S
1.44872e+06	S			S
1.44872e+06	S			S
1.44873e+06	S			S
1.44873e+06	S			S
1.44873e+06	S			S
1.44873e+06	R			S
1.44873e+06	S			S
1.44873e+06	S			S
1.44873e+06	S			S
1.44873e+06	S			S
1.44873e+06	S			S
1.44873e+06	S			S
1.44874e+06	R			S
1.44874e+06	S			S
1.44874e+06	S			S
1.44874e+06	S			S
1.44874e+06	S			S
1.44874e+06	S			S
1.44874e+06	S			S
1.44874e+06	S			S
1.44874e+06	S			S
1.44875e+06	S			S
1.44875e+06	S			S
1.44875e+06	S			S
1.44875e+06	S			S
1.44875e+06	S			R
1.44875e+06	S			R
1.44875e+06	S			S
1.44875e+06	S			S
1.44875e+06	R			S
1.44875e+06	S			S
1.44876e+06	S			S
1.44876e+06	S			S
1.44876e+06	S			S
1.44876e+06	S			S
1.44876e+06	S			S
1.44876e+06	S			S
1.44876e+06	S			S
1.44876e+06	S			S
1.44876e+06	S			S
1.44876e+06	R			S
1.44877e+06	S			S
1.44877e+06	S			S
1.44877e+06	S			S
1.44877e+06	R			S
1.44877e+06	S			S
1.44877e+06	S			S
1.44877e+06	S			S
1.44877e+06	S			S
1.44877e+06	S			S
1.44877e+06	S			S
1.44878e+06	S			S
1.44878e+06	S			S
1.44878e+06	S			S
1.44878e+06	S			S
1.44878e+06	S			S
1.44878e+06	S			S
1.44878e+06	S			S
1.44878e+06	S			S
1.44878e+06	S			S
1.44879e+06	S			S
1.44879e+06	S			S
1.44879e+06	S			S
1.44879e+06	S			S
1.44879e+06	S			S
1.44879e+06	S			S
1.44879e+06	S			S
1.44879e+06	S			S
1.44879e+06	S			S
1.4488e+06	S			S
1.4488e+06	S			S
1.4488e+06	S			S
1.4488e+06	S			S
1.4488e+06	S			S
1.4488e+06	S			S
1.4488e+06	R			S
1.4488e+06	S			S
1.4488e+06	S			S
1.4488e+06	S			S
1.44881e+06	S			S
1.44881e+06	S			S
1.44881e+06	S			S
1.44881e+06	S			S
1.44881e+06	S			S
1.44881e+06	S			S
1.44881e+06	S			S
1.44881e+06	S			S
1.44882e+06	S			S
1.44882e+06	S			S
1.44882e+06	S			S
1.44882e+06	S			S
1.44882e+06	S			S
1.44882e+06	S			S
1.44882e+06	S			S
1.44882e+06	S			S
1.44882e+06	S			S
1.44883e+06	S			S
1.44883e+06	S			S
1.44883e+06	S			S
1.44883e+06	S			S
1.44883e+06	S			S
1.44883e+06	S			S
1.44883e+06	S			S
1.44883e+06	R			R
1.44883e+06	S			S
1.44884e+06	S			S
1.44884e+06	R			S
1.44884e+06	S			S
1.44884e+06	R			R
1.45526e+06	R	S	S	R	S
1.45526e+06	R			R
1.45527e+06	R	R	R	R	R
1.45527e+06	R	R	S	R	S
1.45527e+06	R	R	S	R	S
1.45527e+06	R	R	S	R	S
1.45527e+06	R			R
1.45527e+06	R			R
1.45527e+06	R	S	S	R	S
1.45528e+06	R			R
1.45528e+06	R	S	S	R	R
1.45528e+06	R	R	R	R	R
1.45528e+06	R	R	R	R	R
1.45528e+06	R	R	R	R	R
1.45529e+06	R	R	R	R	R
1.45529e+06	R	R	R	R	R
1.45529e+06	S	S	R	R	R
1.45529e+06	R	R	R	R	R
1.45529e+06	R	R	R	R	R
1.45529e+06	R	R	R	R	R
1.45529e+06	R	S	S	R	S
1.45529e+06	R	R	S	R	R
1.45529e+06	R	R	R	R	R
1.4553e+06	R	R	R	R	R
1.4553e+06	S	S	S	S	S
1.45531e+06	R	S	S	R	R
1.45531e+06	R	S	S	R	R
1.45531e+06	R	S	S	R	R
1.45531e+06	R	S	S	R	S
1.45531e+06	R	R	R	R	R

## Sheet: E. coli
Table S1: List of E.coli datasets used in this study
R: Resistant					S: Susceptible
ENA.Accession.Number	Genome Size	Genome State	GC%	Coverage	Ampicillin	Amoxicillin	AMX-clavulanate	Cephalothin	Tobramycin
ERS356929	4684902	Draft Genome	0.5067	78.54	S		S		S
ERS356935	5225664	Draft Genome	0.5066	72.66	R		R		S
ERS356938	4983107	Draft Genome	0.5047	75.05	S		S	S	S
ERS356941	5150620	Draft Genome	0.5068	78.66	R		R		S
ERS356967	5242087	Draft Genome	0.5061	81.82	R		S	S	S
ERS356984	5095490	Draft Genome	0.505	84.83	S		S	S	S
ERS356995	4870496	Draft Genome	0.507	94.24	R		R		R
ERS357016	4883598	Draft Genome	0.5054	92.85	S		S	S	S
ERS357017	5168382	Draft Genome	0.5036	80.6	S		S		S
ERS357022	5089938	Draft Genome	0.5049	78	S		S	S	S
ERS356741	4658749	Draft Genome	0.5056	103.27	R		R		S
ERS357031	5071006	Draft Genome	0.5068	74.67	R		S		S
ERS357080	4722057	Draft Genome	0.5076	85.93	S		S		S
ERS357117	5121113	Draft Genome	0.507	80.2	S		S		S
ERS357118	5119605	Draft Genome	0.5054	80.55	S		S	S	S
ERS357141	5187751	Draft Genome	0.5074	81.25	R		R	R	R
ERS357184	5025598	Draft Genome	0.503	78.1		R	S
ERS357187	4971479	Draft Genome	0.5049	78.69		S	S
ERS357200	5249631	Draft Genome	0.5048	76.81		R	S
ERS357205	4924326	Draft Genome	0.507	77.54	R		S		S
ERS357221	5261506	Draft Genome	0.507	75.76		R	S
ERS356749	5079149	Draft Genome	0.5048	79.3	R		S	S	S
ERS357222	5171634	Draft Genome	0.5043	78.43		R	R
ERS357244	5128245	Draft Genome	0.5041	77.13		R	S
ERS357247	5220004	Draft Genome	0.5069	78.52		R	S
ERS357250	4698976	Draft Genome	0.5068	78.76		S	S
ERS357256	5044847	Draft Genome	0.5053	73.03		R	R
ERS357258	5072915	Draft Genome	0.5051	77.91		R	S
ERS357276	5177604	Draft Genome	0.5058	71.35		S	S
ERS357277	5138991	Draft Genome	0.5051	83.21		S	S
ERS357285	5068238	Draft Genome	0.5056	85.26		R	S
ERS357377	4670385	Draft Genome	0.507	88.58		S	S
ERS356755	4978522	Draft Genome	0.5045	86.1	R		R		S
ERS357380	4946394	Draft Genome	0.5061	85.44		R	R
ERS357381	5214763	Draft Genome	0.5047	75.75		S	S
ERS357387	4860571	Draft Genome	0.5081	76.88		R	R
ERS357400	5396648	Draft Genome	0.5056	63.16		R	S
ERS357424	5085077	Draft Genome	0.5041	77.05		R	R
ERS357519	5036413	Draft Genome	0.5076	88.3		R	R
ERS357550	5238458	Draft Genome	0.503	79.25		S	S
ERS357568	5023688	Draft Genome	0.505	84.52		S	S
ERS357591	4976508	Draft Genome	0.5053	76.23		S	S
ERS356771	4569818	Draft Genome	0.5102	85.74	S		S	S	S
ERS357611	5047478	Draft Genome	0.5038	76.71		S	S
ERS357624	5108765	Draft Genome	0.5061	69.46		S	S
ERS357627	4904849	Draft Genome	0.5064	74.84		R	R
ERS357642	4986566	Draft Genome	0.505	71.82		S	S
ERS357660	5055725	Draft Genome	0.5048	73.5		S	S
ERS357675	5102156	Draft Genome	0.5049	84.79		R	R
ERS357681	5099440	Draft Genome	0.5057	88.59		R	S
ERS357685	4928388	Draft Genome	0.5036	79.83		R	S
ERS357724	5069032	Draft Genome	0.5048	74.36		S	S
ERS357725	4954286	Draft Genome	0.5051	77.26		R	R
ERS356788	4874671	Draft Genome	0.5061	76.58	R		S		R
ERS357727	5268180	Draft Genome	0.5042	70.87		R	R
ERS357739	5231125	Draft Genome	0.5077	70.81		R	S
ERS357762	5089301	Draft Genome	0.5059	77.87		S	S
ERS357768	4974404	Draft Genome	0.5037	82.02		S	S
ERS357775	5028348	Draft Genome	0.5047	83		R	R
ERS357778	5155104	Draft Genome	0.5057	76.8		R	R
ERS357779	5482325	Draft Genome	0.5033	70.39		R	R
ERS357780	5317530	Draft Genome	0.5062	76.48		R	S
ERS357785	5266958	Draft Genome	0.505	67.98		R	R
ERS357796	4864771	Draft Genome	0.5058	78.76		R	R
ERS356873	4922441	Draft Genome	0.5048	88.22	R		R	R	R
ERS357797	4702159	Draft Genome	0.5075	90.1		S	S
ERS357848	5223457	Draft Genome	0.5042	79.2		R	R
ERS357871	5179829	Draft Genome	0.5036	82.88		R	R
ERS357888	5254686	Draft Genome	0.5046	93.59		R	S
ERS357903	4867649	Draft Genome	0.505	102.51		S	S
ERS357916	4921778	Draft Genome	0.5051	83.5		S	S
ERS357941	5349866	Draft Genome	0.5057	74.84		R	R
ERS357960	4695750	Draft Genome	0.5075	93.09		S	S
ERS357989	5111019	Draft Genome	0.5041	82.48		R	R
ERS357993	4938597	Draft Genome	0.5063	81.49		R	R
ERS356879	5106899	Draft Genome	0.5078	82.63	R		S	S	S
ERS358005	5096638	Draft Genome	0.5079	79		R	R
ERS358011	4984837	Draft Genome	0.5041	96.29		S	S
ERS358029	5114234	Draft Genome	0.5043	91.54		R	R
ERS358033	5161151	Draft Genome	0.5037	75.67		S	S
ERS358036	5000708	Draft Genome	0.5059	80.33		S	S
ERS358055	4848186	Draft Genome	0.5062	86.89		R	S
ERS358064	4981630	Draft Genome	0.5048	87.03		S	S
ERS358068	5115666	Draft Genome	0.5041	81.34		S	S
ERS358071	4872555	Draft Genome	0.5065	82.46		R	S
ERS358073	5304686	Draft Genome	0.5063	70.74		R	R
ERS356896	5041346	Draft Genome	0.5074	96.78	R		R		R
ERS358074	4934882	Draft Genome	0.5061	93.14		S	S
ERS358081	4882627	Draft Genome	0.5031	100.61		S	S
ERS358096	5115419	Draft Genome	0.5077	93.58		R	R
ERS358116	4705397	Draft Genome	0.5078	99.22		S	S
ERS358166	5218997	Draft Genome	0.5052	86		S	S
ERS358172	4798808	Draft Genome	0.507	88.5		R	R
ERS358242	4881601	Draft Genome	0.5059	85.11		S	S
ERS356906	4588174	Draft Genome	0.5076	85.62	S		S	S	S
ERS356942	5104745	Draft Genome	0.5046	84.02	S		S	S	S
ERS356950	5109373	Draft Genome	0.5063	89.03	R		R	R	R
ERS356956	4991473	Draft Genome	0.507	93.09	R		S	S	S
ERS356959	5179997	Draft Genome	0.5041	83.98	R		S	S	S
ERS356965	5206558	Draft Genome	0.5058	79.37	R		R
ERS356969	4929600	Draft Genome	0.504	83.18	R		S		S
ERS356972	5086936	Draft Genome	0.5069	78.47	R		R		S
ERS356991	5139196	Draft Genome	0.5038	77.83	S		S	S	S
ERS356999	5039423	Draft Genome	0.5061	83.87	R		S		S
ERS357004	5122891	Draft Genome	0.5044	76.18	R		R		S
ERS356772	4964879	Draft Genome	0.5053	92.45	R		S		S
ERS357018	4773731	Draft Genome	0.5083	81.86	R		R	R	R
ERS357023	4946879	Draft Genome	0.505	87.54	S		S	S	S
ERS357128	5250647	Draft Genome	0.5042	82.84	S		S	S	S
ERS357135	4934726	Draft Genome	0.507	82.22	R		S		S
ERS357136	5095027	Draft Genome	0.5041	76.13	R		R	S	S
ERS357165	5176357	Draft Genome	0.5045	83.62		R	S
ERS357169	5251087	Draft Genome	0.505	77.04		R	R
ERS357175	5197667	Draft Genome	0.5042	82.26		S	S
ERS357177	5103534	Draft Genome	0.5054	87.03		S	S
ERS356806	5066151	Draft Genome	0.5045	83.27	S		S	S	S
ERS357185	5195372	Draft Genome	0.5038	86.14		R	S
ERS357252	5127542	Draft Genome	0.5036	84.4		S	S
ERS357268	5163499	Draft Genome	0.5069	79.46		S	R
ERS357295	5055927	Draft Genome	0.506	74.84		R	S
ERS357298	5165300	Draft Genome	0.5055	74.05		R	R
ERS357301	4980143	Draft Genome	0.5058	80.54		R	S
ERS357330	5135328	Draft Genome	0.5054	75.23		S	S
ERS357361	5145621	Draft Genome	0.5077	88.63		R	S
ERS357370	5001698	Draft Genome	0.5041	88.7		S	S
ERS357375	4590368	Draft Genome	0.508	96.57		S	S
ERS356836	5125186	Draft Genome	0.5046	88.6	S		S
ERS357385	5351725	Draft Genome	0.5051	76.2		R	S
ERS357416	5248255	Draft Genome	0.5031	72.19		R	R
ERS357447	4994876	Draft Genome	0.5055	80.71		R	S
ERS357460	5067411	Draft Genome	0.5061	79.25		S	S
ERS357525	5160882	Draft Genome	0.5055	77.81		R	S
ERS357557	5124260	Draft Genome	0.5055	84.35		R	R
ERS357606	5100342	Draft Genome	0.503	88.09		S	S
ERS357609	5128930	Draft Genome	0.505	82.17		S	S
ERS357653	5169368	Draft Genome	0.5043	79.75		R	S
ERS357665	5086840	Draft Genome	0.5059	74.67		S	S
ERS356845	4912702	Draft Genome	0.5076	84.2	R		S	S	S
ERS357674	5055852	Draft Genome	0.5062	86.16		R	S
ERS357679	5093314	Draft Genome	0.5071	75.85		R	S
ERS357683	5092108	Draft Genome	0.5043	83.51		R	R
ERS357700	5125356	Draft Genome	0.5051	85.6		S	S
ERS357706	5044123	Draft Genome	0.5056	86.95		R	S
ERS357707	4982873	Draft Genome	0.5071	89.52		S	S
ERS357731	5097898	Draft Genome	0.5043	82.89		S	S
ERS357748	4771981	Draft Genome	0.5078	77.85		R	S
ERS357757	5300826	Draft Genome	0.5059	74.5		R	S
ERS357763	5063495	Draft Genome	0.5044	79.07		S	S
ERS356871	4827080	Draft Genome	0.5056	91.93	S		S	S	S
ERS357781	5018675	Draft Genome	0.5044	76.81		R	S
ERS357791	5465549	Draft Genome	0.5037	75.99		S	S
ERS357794	5239461	Draft Genome	0.5052	77.53		R	S
ERS357805	5183357	Draft Genome	0.5078	73.72		R	R
ERS357807	5225665	Draft Genome	0.5071	72.89		R	R
ERS357822	5221059	Draft Genome	0.5078	70.26		R	R
ERS357839	5236118	Draft Genome	0.5048	76.12		S	S
ERS357849	5161691	Draft Genome	0.5076	78.68		R	R
ERS357855	4725981	Draft Genome	0.5047	81.4		S	S
ERS357890	5262539	Draft Genome	0.5046	77.92		R	S
ERS356874	5193936	Draft Genome	0.5052	85.48	R		S	S	S
ERS357929	4977990	Draft Genome	0.5098	82.15		R	S
ERS357951	5172475	Draft Genome	0.5053	75.11		R	S
ERS357963	5033563	Draft Genome	0.5076	81.14		R	R
ERS357974	5024128	Draft Genome	0.505	75.47		S	S
ERS357980	5156734	Draft Genome	0.5047	72.61		S	S
ERS357987	5188380	Draft Genome	0.506	81.75		S	S
ERS358000	5242006	Draft Genome	0.5061	82.18		S	S
ERS358002	4890100	Draft Genome	0.5053	85.93		S	S
ERS358025	5032366	Draft Genome	0.5045	79.25		R	R
ERS358026	5300939	Draft Genome	0.5043	75.27		S	S
ERS356931	4777440	Draft Genome	0.5068	95.18	S		S		S
ERS358039	4927774	Draft Genome	0.5052	77.09		S	S
ERS358057	4921834	Draft Genome	0.505	80.18		S	S
ERS358061	5134513	Draft Genome	0.5063	74.82		R	S
ERS358065	4931254	Draft Genome	0.5085	83.35		S	S
ERS358069	4849319	Draft Genome	0.506	80.66		S	S
ERS358103	5050919	Draft Genome	0.5066	80.93		R	S
ERS358109	5159804	Draft Genome	0.505	76.58		R	S
ERS358123	5159284	Draft Genome	0.5039	71.98		R	S
ERS358132	4991299	Draft Genome	0.5059	76.33		R	R
ERS358142	5263077	Draft Genome	0.5047	69.62		R	S
ERS356936	4891650	Draft Genome	0.5059	90.76	S		S	S	S
ERS358154	5237521	Draft Genome	0.5059	71.57		S	S
ERS358167	5159028	Draft Genome	0.5076	68.53		R	R
ERS358207	5197918	Draft Genome	0.5051	68.25		R	S
ERS358210	5249459	Draft Genome	0.505	71.7		S	S
ERS358220	5079296	Draft Genome	0.5077	71.79		R	R
ERS358237	5153497	Draft Genome	0.5046	73.24		S	S
ERS358253	4985158	Draft Genome	0.5068	78.07		R	S
ERS356940	4825999	Draft Genome	0.5051	93.76	S		S		S
ERS356968	5009361	Draft Genome	0.5062	80.88	R		S		S
ERS356970	5128425	Draft Genome	0.5043	92.1	R		S	S	S
ERS356971	5144570	Draft Genome	0.5075	86.55	R		R	R	R
ERS356975	5260693	Draft Genome	0.5039	88.7	S		S	S	S
ERS356980	5040640	Draft Genome	0.5037	93.12	S		S		S
ERS356981	5019455	Draft Genome	0.5062	91.48	S		S	S	S
ERS356987	5427892	Draft Genome	0.5038	86.03	R		S	S	S
ERS357002	5177248	Draft Genome	0.5047	83.51	R		S		S
ERS357015	5016713	Draft Genome	0.5049	82.29	S		S		S
ERS357019	5043532	Draft Genome	0.5038	86.1	R		S	S	S
ERS356924	5003804	Draft Genome	0.5042	85.38	S		S		S
ERS357120	5021404	Draft Genome	0.5031	81.34	R		S		S
ERS357126	5134615	Draft Genome	0.5074	83.36	R		R		R
ERS357129	5126262	Draft Genome	0.5068	93.45	R		S	R	S
ERS357133	5232157	Draft Genome	0.5072	84.8	R		R	R	R
ERS357144	4850961	Draft Genome	0.5049	95.04	S		S		S
ERS357161	5229776	Draft Genome	0.5036	78.72		R	R
ERS357162	5069819	Draft Genome	0.5039	78.55		S	S
ERS357176	5273019	Draft Genome	0.5044	83.56		R	R
ERS357188	5187636	Draft Genome	0.5061	82.6		S	S
ERS357199	5197943	Draft Genome	0.5045	75.77		R	R
ERS356946	5148935	Draft Genome	0.5034	73.29	R		R		S
ERS357201	5126701	Draft Genome	0.5055	90.1	R		S	S	S
ERS357215	4870002	Draft Genome	0.506	93.27		S	S
ERS357223	5267718	Draft Genome	0.5022	84.18		R	S
ERS357273	5067368	Draft Genome	0.504	82.83		R	S
ERS357279	4986928	Draft Genome	0.5055	74.04		S	S
ERS357347	4852752	Draft Genome	0.5076	93.72		S	S
ERS357355	5065007	Draft Genome	0.5045	83.49		S	S
ERS357384	5185545	Draft Genome	0.5044	86.42		R	S
ERS357389	4757917	Draft Genome	0.506	96.74		S	S
ERS357425	5382286	Draft Genome	0.5048	87.15		R	S
ERS356948	4759807	Draft Genome	0.5047	90.05	S		S		S
ERS357432	4815874	Draft Genome	0.5051	100.35		S	S
ERS357478	4794325	Draft Genome	0.5081	83.97		R	R
ERS357512	5108021	Draft Genome	0.5028	76.37		S	S
ERS357513	5221812	Draft Genome	0.5046	83.42		R	S
ERS357526	5048677	Draft Genome	0.5038	92.3		S	S
ERS357573	5074170	Draft Genome	0.5055	85.09		R	R
ERS357598	4994598	Draft Genome	0.5066	94.65		R	S
ERS357623	5312763	Draft Genome	0.5067	83.83		R	R
ERS357632	5107486	Draft Genome	0.5044	95.63		R	S
ERS357633	5235822	Draft Genome	0.5052	78.95		R	S
ERS356953	5113310	Draft Genome	0.5043	74.3	R		S	S	S
ERS357640	4953508	Draft Genome	0.5062	87.64		S	S
ERS357656	5181557	Draft Genome	0.5044	89.5		R	S
ERS357689	5233323	Draft Genome	0.5067	91.77		R	S
ERS357702	5113993	Draft Genome	0.5076	92.82		R	R
ERS357708	5228354	Draft Genome	0.5071	89.72		R	R
ERS357714	5174831	Draft Genome	0.5066	100.6		R	S
ERS357718	5129457	Draft Genome	0.5079	100.22		R	S
ERS357737	5118236	Draft Genome	0.507	80.42		R	S
ERS357742	5169442	Draft Genome	0.5068	78.3		R	R
ERS357749	5147654	Draft Genome	0.5079	90.13		R	R
ERS356954	5204750	Draft Genome	0.5059	81.62	R		R		S
ERS357755	5107555	Draft Genome	0.5042	85.53		S	S
ERS357786	5056541	Draft Genome	0.5039	97.21		S	S
ERS357788	4958977	Draft Genome	0.5052	95.81		S	S
ERS357809	5101540	Draft Genome	0.5059	101.82		R	S
ERS357811	5167367	Draft Genome	0.5068	103.5		R	R
ERS357812	5084989	Draft Genome	0.5065	84.8		S	S
ERS357845	5140989	Draft Genome	0.5078	83.75		R	R
ERS357846	5009474	Draft Genome	0.5044	88.34		S	S
ERS357850	5125708	Draft Genome	0.5054	86.76		R	S
ERS357857	5065992	Draft Genome	0.5056	87.66		R	R
ERS356957	5104149	Draft Genome	0.5041	86.76	S		S	S	S
ERS357877	5309396	Draft Genome	0.5069	86.66		R	R
ERS357879	5139230	Draft Genome	0.5042	94.01		S	S
ERS357885	5127058	Draft Genome	0.5052	106.49		R	R
ERS357897	5142565	Draft Genome	0.5077	89.09		R	S
ERS357907	5024247	Draft Genome	0.5035	90.68		S	S
ERS357908	5138717	Draft Genome	0.5048	99.64		S	S
ERS357909	4910254	Draft Genome	0.5047	101.97		R	S
ERS357911	5100121	Draft Genome	0.5056	99.28		R	R
ERS357917	5169135	Draft Genome	0.5068	98.21		S	S
ERS357925	5043460	Draft Genome	0.5049	97.07		S	S
ERS356961	4969149	Draft Genome	0.5075	102.48	R		S		S
ERS357932	5028159	Draft Genome	0.5035	108.3		R	S
ERS357947	5379958	Draft Genome	0.5054	103.36		R	R
ERS357969	5210210	Draft Genome	0.5029	82.18		R	R
ERS357975	5229801	Draft Genome	0.5042	88.37		R	S
ERS358003	5127631	Draft Genome	0.5044	90.88		R	S
ERS358009	4919331	Draft Genome	0.5071	92.8		R	S
ERS358018	5199746	Draft Genome	0.506	81.88		R	S
ERS358052	5245714	Draft Genome	0.5072	87.67		R	R
ERS358077	5053499	Draft Genome	0.5049	95.82		S	S
ERS358150	5083659	Draft Genome	0.5077	86.96		R	R
ERS356962	5201421	Draft Genome	0.5065	89.31	R		S	S	S
ERS358191	5075799	Draft Genome	0.5049	76.73		S	S
ERS358224	4981262	Draft Genome	0.5049	77.23		R	S
ERS358250	5129062	Draft Genome	0.5038	79.89		R	R
ERS358262	5010357	Draft Genome	0.5051	89.12		R	R
ERS358266	4889391	Draft Genome	0.5056	84.09		R	S
ERS358269	5093599	Draft Genome	0.5079	79.26		R	S
ERS358270	4921193	Draft Genome	0.505	75.39		S	S
ERS356966	5011587	Draft Genome	0.5055	86.66	R		S	S	S
ERS356996	4923804	Draft Genome	0.5045	76.54	S		S		S
ERS357007	5157835	Draft Genome	0.505	70.7	R		R	S	S
ERS357008	4814930	Draft Genome	0.5053	86.86	S		S	S	S
ERS357026	5256097	Draft Genome	0.5043	83.66	R		R	R	R
ERS357130	5007571	Draft Genome	0.5051	89.3	S		S	S	S
ERS357160	5164170	Draft Genome	0.5051	79.41		R	S
ERS356789	4993726	Draft Genome	0.5053	84.88	S		S	S	S
ERS357166	5079311	Draft Genome	0.5054	80.28		S	S
ERS357167	5111227	Draft Genome	0.504	82.3		S	S
ERS357186	4945743	Draft Genome	0.5055	89.28		R	S
ERS357192	4916640	Draft Genome	0.5057	88.99		S	S
ERS357194	4813290	Draft Genome	0.5057	92.07		R	R
ERS357304	5070298	Draft Genome	0.5061	82.78		R	R
ERS357307	4983792	Draft Genome	0.5047	82.94		R	S
ERS357311	5327290	Draft Genome	0.5023	80.08		R	R
ERS357317	5268230	Draft Genome	0.5043	79.43		R	S
ERS357333	5029922	Draft Genome	0.5046	86.41		R	R
ERS356933	4993390	Draft Genome	0.5044	77.48	R		R	R	S
ERS357340	5176966	Draft Genome	0.505	82.45		S	S
ERS357365	5063761	Draft Genome	0.5069	84.42		R	R
ERS357521	5121254	Draft Genome	0.5041	86.8		R	S
ERS357522	5028582	Draft Genome	0.5047	83.67		R	S
ERS357565	5095444	Draft Genome	0.5053	78.93		S	S
ERS357587	5113885	Draft Genome	0.5041	89.48		S	S
ERS357588	5284803	Draft Genome	0.5065	77.89		S	S
ERS357616	5258143	Draft Genome	0.5049	81.5		R	R
ERS357625	5221789	Draft Genome	0.5069	82.86		R	R
ERS357636	5038043	Draft Genome	0.5043	85.56		R	S
ERS356934	5194834	Draft Genome	0.5061	74.37	R		S	S	S
ERS357661	5037738	Draft Genome	0.5037	81.22		R	S
ERS357688	5371896	Draft Genome	0.506	71.34		R	R
ERS357693	5183999	Draft Genome	0.5058	78.96		R	R
ERS357719	5091307	Draft Genome	0.5054	72.64		R	S
ERS357738	5199157	Draft Genome	0.5036	79.19		S	S
ERS357744	4625388	Draft Genome	0.5089	91.85		R	S
ERS357766	4995886	Draft Genome	0.5038	86.39		S	S
ERS357770	5102477	Draft Genome	0.5043	80.09		S	S
ERS357783	4946199	Draft Genome	0.5056	88.44		S	S
ERS357784	5127694	Draft Genome	0.5071	80.3		R	R
ERS356947	5041735	Draft Genome	0.5067	78.3	S		S	S	S
ERS357787	4861183	Draft Genome	0.5083	90.09		S	S
ERS357790	5146422	Draft Genome	0.5015	75.87		S	S
ERS357793	5037458	Draft Genome	0.5061	86.77		S	S
ERS357813	5343469	Draft Genome	0.5038	72.99		R	R
ERS357829	5164134	Draft Genome	0.5046	81.96		R	R
ERS357831	5222884	Draft Genome	0.5065	84.28		R	S
ERS357832	5100696	Draft Genome	0.5073	89.25		R	R
ERS357841	5083975	Draft Genome	0.5056	79.86		R	S
ERS357851	5097207	Draft Genome	0.5054	81.75		R	R
ERS357858	4871189	Draft Genome	0.506	80.63		R	S
ERS356949	4992891	Draft Genome	0.5046	83.5	R		R		S
ERS357867	4609870	Draft Genome	0.5062	92.14		R	S
ERS357882	5001145	Draft Genome	0.5052	85.3		R	S
ERS357889	5332750	Draft Genome	0.5049	76.71		R	S
ERS357894	5130235	Draft Genome	0.5046	79.66		R	R
ERS357899	5153429	Draft Genome	0.5056	88.29		S	S
ERS357945	5149504	Draft Genome	0.5039	87.05		R	R
ERS357948	5017487	Draft Genome	0.5046	87.99		S	S
ERS357958	5306909	Draft Genome	0.5071	75.25		S	S
ERS357962	5236079	Draft Genome	0.505	81.95		R	S
ERS356978	4789149	Draft Genome	0.5062	88.05	S		S	S	S
ERS357976	5087076	Draft Genome	0.5048	76.99		S	S
ERS357983	5050500	Draft Genome	0.5038	79.27		S	S
ERS357994	5011020	Draft Genome	0.5054	70.79		R	S
ERS358007	4998736	Draft Genome	0.5038	98.6		S	S
ERS358010	5099056	Draft Genome	0.5078	87.46		R	R
ERS358042	5089508	Draft Genome	0.5053	84.26		S	S
ERS358044	5221129	Draft Genome	0.5042	87.81		R	S
ERS358060	5128290	Draft Genome	0.5041	82.84		R	S
ERS358063	4948156	Draft Genome	0.5059	83.63		R	S
ERS358066	4885049	Draft Genome	0.5038	79.18		S	S
ERS356982	5025835	Draft Genome	0.5055	87.62	S		S	S	S
ERS358076	5157125	Draft Genome	0.5047	70.51		R	S
ERS358083	5080597	Draft Genome	0.5043	87.92		S	S
ERS358088	5017054	Draft Genome	0.5048	92.73		S	S
ERS358097	5164043	Draft Genome	0.5037	89.52		S	S
ERS358102	4953307	Draft Genome	0.5082	91.6		S	S
ERS358124	5147553	Draft Genome	0.5041	83.59		R	R
ERS358137	4965198	Draft Genome	0.5075	85.42	R		S		S
ERS358147	5183211	Draft Genome	0.5073	80		S	S
ERS358171	5125405	Draft Genome	0.5036	65.31		R	R
ERS358208	5416675	Draft Genome	0.506	76.74		R	R
ERS356986	5060341	Draft Genome	0.5049	97.32	S		S		S
ERS358212	5428426	Draft Genome	0.506	84.22	R		S	S	S
ERS358213	5009181	Draft Genome	0.5066	82.04	R		S	S	S
ERS358228	5074637	Draft Genome	0.5063	86.39		R	S
ERS358254	4993629	Draft Genome	0.5047	98.27		S	S
ERS358255	5327483	Draft Genome	0.506	93.25		R	R
ERS358258	5020264	Draft Genome	0.5036	93.13		R	R
ERS358267	5076145	Draft Genome	0.5053	72.18		S	S
ERS356993	5269188	Draft Genome	0.5061	75.04	R		S	S	S
ERS356847	5129857	Draft Genome	0.5039	66.49	S		S	S	S
ERS356858	5239883	Draft Genome	0.5065	64.72	R		R		S
ERS356860	5416362	Draft Genome	0.5047	71.71	R		R		S
ERS356861	5126246	Draft Genome	0.5076	77.53	R		S	R	S
ERS356863	4998833	Draft Genome	0.5057	74.98	S		S	S	S
ERS356872	5092398	Draft Genome	0.5057	75.04	S		S	S	S
ERS356880	5307494	Draft Genome	0.5056	70.2	R		S	S	S
ERS356892	5240645	Draft Genome	0.5041	65.39	S		S	S	S
ERS356902	5137286	Draft Genome	0.5077	69.27	R		R	R	R
ERS356907	5004528	Draft Genome	0.5051	75.62	R		R		S
ERS356740	4736220	Draft Genome	0.5063	77.98	S		S		S
ERS357027	4993734	Draft Genome	0.505	71.25	S		S	S	S
ERS357078	4829150	Draft Genome	0.508	72.89	R		R		S
ERS357082	4924808	Draft Genome	0.5058	74.51	S		S	S	S
ERS357090	4910306	Draft Genome	0.5079	74.86	R		R		S
ERS357123	5072595	Draft Genome	0.5049	77.69	S		S	S	S
ERS357125	5080286	Draft Genome	0.5048	75.78	R		R		S
ERS357172	4897796	Draft Genome	0.5068	77.34		R	S
ERS357191	5167702	Draft Genome	0.5064	77.33		R	S
ERS357204	5159386	Draft Genome	0.5062	75.59	R		R		S
ERS357213	5117059	Draft Genome	0.5033	78		R	S
ERS356742	5019150	Draft Genome	0.5046	69.25	S		S	S	S
ERS357226	5106195	Draft Genome	0.5061	71.8		R	R
ERS357228	5038198	Draft Genome	0.5049	76.12		S	S
ERS357230	5203750	Draft Genome	0.5058	76.46		R	S
ERS357237	4836191	Draft Genome	0.5073	72.33		R	S
ERS357239	5190459	Draft Genome	0.5036	66.31		S	S
ERS357249	5025886	Draft Genome	0.5058	71.73		R	R
ERS357253	5180887	Draft Genome	0.5045	67.6		S	S
ERS357260	5242594	Draft Genome	0.5051	75.63		R	S
ERS357275	5213120	Draft Genome	0.5042	74.47		R	R
ERS357288	5097211	Draft Genome	0.5054	72.93		R	S
ERS356747	5302718	Draft Genome	0.5061	69.27	R		R		S
ERS357318	5127409	Draft Genome	0.5043	76.96		S	S
ERS357383	5012172	Draft Genome	0.5049	66.88		S	S
ERS357397	5229387	Draft Genome	0.5067	67.09		R	R
ERS357407	5155611	Draft Genome	0.5061	67.41		S	S
ERS357408	5082027	Draft Genome	0.5053	73.95		S	S
ERS357422	5098611	Draft Genome	0.504	75.92		S	S
ERS357431	5177237	Draft Genome	0.5057	66.77		R	R
ERS357501	4954840	Draft Genome	0.5073	74.11		S	S
ERS357510	5158500	Draft Genome	0.507	72.89		R	R
ERS357518	4982358	Draft Genome	0.5049	65.02		S	S
ERS356765	4937757	Draft Genome	0.5039	74.78	S		S	S	S
ERS357541	5238917	Draft Genome	0.5034	70.42		S	S
ERS357544	5101470	Draft Genome	0.5059	69.42		R	S
ERS357545	5331281	Draft Genome	0.5049	70.36		R	R
ERS357558	5007319	Draft Genome	0.5049	76.08		R	S
ERS357559	5070697	Draft Genome	0.5036	75.53		R	S
ERS357563	5045288	Draft Genome	0.5056	78.54		R	S
ERS357572	4784018	Draft Genome	0.5058	79.65		S	S
ERS357575	5078705	Draft Genome	0.505	69.24		R	S
ERS357580	5274817	Draft Genome	0.5056	69.28		R	R
ERS357634	5037187	Draft Genome	0.5043	76.05		R	S
ERS356766	5208096	Draft Genome	0.5065	69.9	R		S		S
ERS357638	5046366	Draft Genome	0.5061	73.36		R	R
ERS357647	5149916	Draft Genome	0.5078	80.74		R	R
ERS357678	5012172	Draft Genome	0.5065	82.2		S	S
ERS357699	5332605	Draft Genome	0.5058	72.3		R	R
ERS357741	5110846	Draft Genome	0.5058	77.42		S	S
ERS357798	5076951	Draft Genome	0.5077	62.75		R	R
ERS357802	5065237	Draft Genome	0.5077	73.05		R	R
ERS357814	5191057	Draft Genome	0.5068	72.72		R	R
ERS357825	5480911	Draft Genome	0.5031	64.63		R	S
ERS357861	4978292	Draft Genome	0.5049	80.9		S	S
ERS356804	4735763	Draft Genome	0.5048	74.14	S		S		S
ERS357870	5235976	Draft Genome	0.5062	75.34		R	R
ERS357874	4854318	Draft Genome	0.5074	77.68		R	R
ERS357881	5142699	Draft Genome	0.5059	69.02		R	R
ERS357886	5292561	Draft Genome	0.5046	66.53		S	S
ERS357920	5172140	Draft Genome	0.5068	67.25		R	R
ERS357933	5249122	Draft Genome	0.5049	72.9		R	R
ERS357937	4830800	Draft Genome	0.5076	83.85		R	S
ERS357939	5151098	Draft Genome	0.507	71.56		S	S
ERS357953	5093949	Draft Genome	0.5068	74.94		S	S
ERS357955	5135192	Draft Genome	0.5043	79.43		R	S
ERS356826	5185649	Draft Genome	0.5036	73.1	S		S		S
ERS357961	5128121	Draft Genome	0.5076	82.7		R	R
ERS357968	5112823	Draft Genome	0.5072	68.49		R	R
ERS357978	5106547	Draft Genome	0.505	67.57		R	R
ERS357981	5127030	Draft Genome	0.5046	68.47		R	S
ERS357984	5042328	Draft Genome	0.5052	68.54		S	S
ERS357988	5079818	Draft Genome	0.5078	69.47		R	S
ERS357995	5010505	Draft Genome	0.5061	70.76		S	S
ERS358016	4974141	Draft Genome	0.5057	72.25		R	S
ERS358019	5108808	Draft Genome	0.507	74.78		R	S
ERS358032	5060152	Draft Genome	0.5034	86.38		S	S
ERS356832	5118184	Draft Genome	0.5042	78.65	R		S		S
ERS358090	4991075	Draft Genome	0.5044	74.97		R	S
ERS358101	5086538	Draft Genome	0.5048	70.23		S	S
ERS358111	5147495	Draft Genome	0.5057	67.51		R	R
ERS358127	4973855	Draft Genome	0.5064	72.38		R	S
ERS358131	5175931	Draft Genome	0.5055	64.89		S	S
ERS358197	5104990	Draft Genome	0.5042	70.2		S	S
ERS358221	5047199	Draft Genome	0.5055	67.45		R	S
ERS356835	4713850	Draft Genome	0.5078	74.28	S		S		S
ERS356773	5329197	Draft Genome	0.5072	55.58	R		R		S
ERS356775	5099503	Draft Genome	0.5073	55.27	R		R
ERS356783	5030661	Draft Genome	0.5049	60.91	R		R		S
ERS356785	4813217	Draft Genome	0.5062	69.42	S		S	S	S
ERS356787	5158080	Draft Genome	0.5068	62.8	R		S		S
ERS356801	5138688	Draft Genome	0.5055	63.45	S		S	S	S
ERS356812	5113132	Draft Genome	0.5043	61.81	R		S		S
ERS356822	5227552	Draft Genome	0.5044	61.71	S		S	S	S
ERS356823	4959108	Draft Genome	0.5067	65.77	S		S	S	S
ERS356831	5097752	Draft Genome	0.5079	60.48	R		R	R	R
ERS356743	4753650	Draft Genome	0.506	78.64	R		S		S
ERS356838	5130832	Draft Genome	0.5043	59.59	R		S	S	S
ERS356839	4993028	Draft Genome	0.5055	62.05	S		S	S	S
ERS356840	5115801	Draft Genome	0.5057	64.04	R		R		S
ERS356841	5124146	Draft Genome	0.5044	62.76	R		S	S	S
ERS356846	5086371	Draft Genome	0.5062	62.79	S		S	S	S
ERS356850	5260495	Draft Genome	0.5064	63.05	R		R	R	R
ERS356851	4939218	Draft Genome	0.5047	63.95	R		R	R	S
ERS356855	5093890	Draft Genome	0.5078	62.07	R		R	R	R
ERS356859	5107915	Draft Genome	0.5041	64.68	R		R		S
ERS356744	5337772	Draft Genome	0.5062	64.58	R		R	R	R
ERS356864	5163149	Draft Genome	0.5051	62.43	R		R	R	S
ERS356867	5088990	Draft Genome	0.5036	59.81	S		S	S	S
ERS356875	5111770	Draft Genome	0.5073	60.75	R		S	S	S
ERS356878	5026014	Draft Genome	0.5062	58.42	R		R		S
ERS356884	5125077	Draft Genome	0.5043	55.61	S		S	S	S
ERS356885	5072702	Draft Genome	0.5032	65.52	S		S	S	S
ERS356893	5044670	Draft Genome	0.504	56.35	R		R		S
ERS356894	5035090	Draft Genome	0.5035	65.25	S		S		S
ERS356900	5059368	Draft Genome	0.5067	65.09	R		R	R	S
ERS356746	5136368	Draft Genome	0.5039	67.44	R		S		S
ERS356915	4895254	Draft Genome	0.5076	62.89	S		S	S	S
ERS356916	5240680	Draft Genome	0.5066	57.24	S		S		S
ERS356927	4904433	Draft Genome	0.5067	62.77	R		S		S
ERS357033	5118317	Draft Genome	0.5065	57.55	R		R	S	S
ERS357035	5234531	Draft Genome	0.5065	55.06	R		R	R	R
ERS357042	5009476	Draft Genome	0.5074	62.2	R		R		S
ERS357043	5070979	Draft Genome	0.505	61.71	S		S	S	S
ERS357044	4873791	Draft Genome	0.507	62.19	S		S	S	S
ERS357068	5220921	Draft Genome	0.5071	57.18	R		S	S	S
ERS356748	5035010	Draft Genome	0.5054	63.07	R		R		S
ERS357075	5097085	Draft Genome	0.5063	59.98	R		S		S
ERS357076	4980657	Draft Genome	0.505	58.24	R		S	S	S
ERS357083	4726187	Draft Genome	0.5063	71.28	S		S	R	S
ERS357093	5097878	Draft Genome	0.5066	63.32	S		S		S
ERS357096	4913647	Draft Genome	0.5058	63.29	S		S	S	S
ERS357097	4964809	Draft Genome	0.5045	63.48	S		S	S	S
ERS357099	5326184	Draft Genome	0.5052	62.76	S		S	S	S
ERS357104	5145455	Draft Genome	0.5049	55.88	R		R		S
ERS357212	4899598	Draft Genome	0.5042	57.35		S	S
ERS357217	5249309	Draft Genome	0.505	55.95		R	S
ERS356752	5017849	Draft Genome	0.5071	64.53	R		R		S
ERS357220	5062227	Draft Genome	0.5035	57.41		S	S
ERS357225	5277117	Draft Genome	0.5037	60.71		R	S
ERS357257	5126753	Draft Genome	0.5055	61.63		S	S
ERS357259	4807298	Draft Genome	0.5074	66.43		R	R
ERS357265	5073759	Draft Genome	0.5042	66.1		S	S
ERS357282	5097585	Draft Genome	0.5035	58.45		S	S
ERS357394	5151542	Draft Genome	0.5079	56.24		R	R
ERS357403	5185621	Draft Genome	0.5043	62.91		R	S
ERS357426	5009653	Draft Genome	0.5055	58.31		S	S
ERS357428	5029912	Draft Genome	0.5045	61.17		S	S
ERS356762	5107009	Draft Genome	0.5045	62.68	S		S	S	S
ERS357437	5243603	Draft Genome	0.5026	60.4		S	S
ERS357439	5093107	Draft Genome	0.5034	66		S	S
ERS357443	5240302	Draft Genome	0.5058	66.48		S	S
ERS357452	5146313	Draft Genome	0.504	61.07		S	S
ERS357454	5091822	Draft Genome	0.5058	60.75		R	S
ERS357455	5005729	Draft Genome	0.5051	67.78		S	S
ERS357472	5200087	Draft Genome	0.504	72.43		S	S
ERS357477	5090409	Draft Genome	0.5049	71.15		R	R
ERS357483	5265090	Draft Genome	0.5046	68.43		R	R
ERS357484	5216705	Draft Genome	0.5043	69.76		S	S
ERS356763	5027700	Draft Genome	0.5034	64.44	S		S	S	S
ERS357488	5145057	Draft Genome	0.5067	71.27		R	R
ERS357490	5295264	Draft Genome	0.5045	59.35		R	S
ERS357494	5137065	Draft Genome	0.5051	71.31		R	R
ERS357527	5180424	Draft Genome	0.5043	71.75		R	R
ERS357539	5021378	Draft Genome	0.5056	76.45		R	S
ERS357543	5094321	Draft Genome	0.5054	83.52		R	S
ERS357546	5047956	Draft Genome	0.5048	84.63		S	S
ERS357566	5098515	Draft Genome	0.5073	79.75		R	R
ERS357567	5238157	Draft Genome	0.5041	81.25		R	S
ERS357621	4976637	Draft Genome	0.505	117.27		S	S
ERS356764	5280621	Draft Genome	0.5039	60.94	S		S	S	S
ERS357629	5126196	Draft Genome	0.5069	106.61		R	S
ERS357856	4957535	Draft Genome	0.5049	93.12		S	S
ERS357896	5301108	Draft Genome	0.5062	94.65		R	S
ERS357928	5216926	Draft Genome	0.5056	99.52		R	S
ERS357972	5048249	Draft Genome	0.5065	102.19		R	R
ERS357996	5126751	Draft Genome	0.5053	90.58		S	S
ERS358118	5020331	Draft Genome	0.5043	71.14		R	R
ERS356769	5000064	Draft Genome	0.5053	61.88	S		S		S
ERS356791	5651602	Draft Genome	0.5041	57.39	R		R	R	R
ERS356792	5094253	Draft Genome	0.5064	63.97	R		R	S	S
ERS356794	5097318	Draft Genome	0.5053	72.21	S		S	S	S
ERS356805	5123210	Draft Genome	0.5078	74.34	R		R	R	R
ERS356807	5410995	Draft Genome	0.5066	67.29	S		S	S	S
ERS356808	5620116	Draft Genome	0.5041	66.88	R		S		S
ERS356813	5157076	Draft Genome	0.5062	68.17	R		R	R	S
ERS356820	5187151	Draft Genome	0.507	68.53	R		S	S	S
ERS356825	5072906	Draft Genome	0.5028	64.5	S		S	S	S
ERS356828	5143243	Draft Genome	0.5061	66.01	R		S	S	S
ERS356745	5002901	Draft Genome	0.5056	74.13	S		S	S	S
ERS356830	5119069	Draft Genome	0.5052	60.81	S		S	S	S
ERS356848	5201549	Draft Genome	0.5051	69.56	R		S	S	S
ERS356857	4957748	Draft Genome	0.5065	72.37	R		R	R	S
ERS356862	5384681	Draft Genome	0.5059	63.23	R		R		S
ERS356876	5227175	Draft Genome	0.5061	65.44	R		R		S
ERS356886	5044064	Draft Genome	0.5049	71.98	R		R	R	S
ERS356887	5048161	Draft Genome	0.5052	72.39	S		S	S	S
ERS356889	5184306	Draft Genome	0.5038	72.3	S		S	S	S
ERS356891	5125542	Draft Genome	0.5045	72.72	R		S	S	S
ERS356898	5122075	Draft Genome	0.5042	74.02	R		S		S
ERS356750	5060757	Draft Genome	0.5049	69.29	S		S	S	S
ERS356904	4833437	Draft Genome	0.5046	78.23	S		S	S	S
ERS356914	4845614	Draft Genome	0.5047	79.76	S		S	S	S
ERS356917	5191654	Draft Genome	0.5059	74.72	S		S	S	S
ERS356921	4942082	Draft Genome	0.5054	65.58	S		S	S	S
ERS356925	5143567	Draft Genome	0.5075	62.28	S		S	S	S
ERS357024	5169499	Draft Genome	0.5049	72.77	S		S	S	S
ERS357025	4943559	Draft Genome	0.507	69.77	R		R		S
ERS357028	5055029	Draft Genome	0.5028	66.71	S		S		S
ERS357034	4988002	Draft Genome	0.5038	66.71	R		S		S
ERS357036	5295157	Draft Genome	0.5055	66.09	R		S		S
ERS356751	4933359	Draft Genome	0.5039	77.29	S		S	S	S
ERS357050	5079309	Draft Genome	0.5053	72.25	S		S	S	S
ERS357051	5048444	Draft Genome	0.5071	61.02	R		S	R	S
ERS357053	5233491	Draft Genome	0.5067	63.27	R		R		S
ERS357058	5156406	Draft Genome	0.5066	64.95
ERS357061	5219105	Draft Genome	0.5046	69.4	R		S		S
ERS357063	5134172	Draft Genome	0.5038	76.14	R		S	S	S
ERS357071	5379127	Draft Genome	0.5063	81.26	R		R		S
ERS357077	5113322	Draft Genome	0.5049	89.02	R		S	S	S
ERS357084	5270453	Draft Genome	0.5039	73.28	R		R	R	S
ERS356756	5002953	Draft Genome	0.5041	68.52	S		S		S
ERS357089	5193083	Draft Genome	0.5048	99.48	S		S	S	S
ERS357094	5091950	Draft Genome	0.5031	84.17	R		R	R	S
ERS357095	4877991	Draft Genome	0.5072	110.28	R		S	S	S
ERS357098	4998448	Draft Genome	0.5076	119.61	R		S		R
ERS357102	5118304	Draft Genome	0.5042	111.46	R		R		S
ERS357108	5067454	Draft Genome	0.5049	139.39	R		R	S	S
ERS357109	5233371	Draft Genome	0.5061	157.96	R		S	S	S
ERS357206	5088974	Draft Genome	0.5039	79.53	S		S	S	S
ERS357219	4823477	Draft Genome	0.507	90.38		S	S
ERS357227	5188264	Draft Genome	0.5043	125.34		R	S
ERS356758	5076287	Draft Genome	0.5041	70.1	S		S	S	S
ERS357236	5075565	Draft Genome	0.5033	99.93		S	S
ERS357242	4977990	Draft Genome	0.5053	110.97		S	S
ERS357245	5064974	Draft Genome	0.5033	96.46		S	S
ERS357290	5216669	Draft Genome	0.5061	106.7		R	R
ERS357399	5144551	Draft Genome	0.5069	112.67		R	S
ERS357419	5034886	Draft Genome	0.504	81.4		R	S
ERS357442	5468238	Draft Genome	0.5015	75.45		S	S
ERS357451	5157607	Draft Genome	0.5056	85.84		S	S
ERS357453	5125264	Draft Genome	0.5026	80.73		S	S
ERS357457	4885747	Draft Genome	0.5052	86.54		S	S
ERS356779	5159521	Draft Genome	0.5023	72.62	R		S		S
ERS357462	5197437	Draft Genome	0.5058	76.12		S	S
ERS357473	5155178	Draft Genome	0.5051	85.97		R	R
ERS357479	5156994	Draft Genome	0.5035	91.71		R	S
ERS357497	5045402	Draft Genome	0.5068	73.38		R	S
ERS357500	5092142	Draft Genome	0.5058	72.11		R	R
ERS357502	5209534	Draft Genome	0.504	71.69		R	R
ERS357503	5048517	Draft Genome	0.5063	77.51		S	S
ERS357507	4741741	Draft Genome	0.506	83.14		S	S
ERS357509	5197040	Draft Genome	0.5058	71.8		S	S
ERS357529	4955233	Draft Genome	0.5052	83.21		R	R
ERS356781	4780933	Draft Genome	0.5068	76.99	S		S		S
ERS357533	5133036	Draft Genome	0.5047	89.86		S	S
ERS357534	5128541	Draft Genome	0.5077	70.41		R	R
ERS357538	5077454	Draft Genome	0.5069	66.31		R	R
ERS357542	5174682	Draft Genome	0.5044	67.67		S	S
ERS357547	5073077	Draft Genome	0.505	67.26		S	S
ERS357556	4836470	Draft Genome	0.5062	78.45		S	S
ERS357560	5037860	Draft Genome	0.5056	70.36		S	S
ERS357561	4916874	Draft Genome	0.5056	72.88		S	S
ERS357569	5289901	Draft Genome	0.5069	73.48		R	R
ERS357570	5154492	Draft Genome	0.5034	76.08		S	S
ERS356784	5030741	Draft Genome	0.505	73.85	R		R		S
ERS357651	5122829	Draft Genome	0.5042	69.36		S	S
ERS357904	5288619	Draft Genome	0.5067	65.32		R	R
ERS357918	5176519	Draft Genome	0.5058	68.94		S	S
ERS357936	5145920	Draft Genome	0.5044	81.08		S	S
ERS358034	5052852	Draft Genome	0.5041	82.59		S	S
ERS358049	5066937	Draft Genome	0.5034	82.51		R	S
ERS358129	4796411	Draft Genome	0.5073	71.09		R	R
ERS356786	5018750	Draft Genome	0.5058	71.07	R		R		S
ERS356819	5277492	Draft Genome	0.5052	58.52	S		S		S
ERS356824	5196368	Draft Genome	0.506	58.66	R		R		S
ERS356834	4940175	Draft Genome	0.5054	71.5	R		R		S
ERS356849	5150803	Draft Genome	0.5036	68.24	R		R	R	S
ERS356853	5123506	Draft Genome	0.5079	71.18	R		R		R
ERS356865	5135276	Draft Genome	0.5075	67.55	R		S	R	S
ERS356869	5127268	Draft Genome	0.5064	63.85	S		S		S
ERS356877	5190329	Draft Genome	0.505	63.69	S		S	S	S
ERS356888	5153220	Draft Genome	0.5029	60.11	S		S	S	S
ERS356759	5141821	Draft Genome	0.5055	75.63	R		S		S
ERS356903	4873951	Draft Genome	0.5054	63.22	S		S		S
ERS356908	5167810	Draft Genome	0.5022	62.25	R		S	S	S
ERS356909	5160672	Draft Genome	0.5045	64.99	S		S	S	S
ERS356911	5097291	Draft Genome	0.5072	64.98	R		R	R	R
ERS356922	5033966	Draft Genome	0.5069	66.83	R		S	S	S
ERS356923	4805039	Draft Genome	0.5067	71.53	S		S	S	S
ERS356926	5142551	Draft Genome	0.5075	63.59	R		R	R	R
ERS357029	5121204	Draft Genome	0.5055	66.16	R		R		S
ERS357038	4620116	Draft Genome	0.5072	76.03	S		S	S	S
ERS357046	5231552	Draft Genome	0.5068	69.48	R		R		S
ERS356774	4784631	Draft Genome	0.5059	73.77	R		S		S
ERS357074	5323744	Draft Genome	0.506	67.05	R		R	R	R
ERS357085	5094187	Draft Genome	0.5061	71.71	R		S		S
ERS357101	4860178	Draft Genome	0.5071	74.04	R		S	S	S
ERS357103	5089029	Draft Genome	0.5077	64.34	R		R	R	R
ERS357106	5233046	Draft Genome	0.5062	62.41	R		S	S	S
ERS357107	5225343	Draft Genome	0.5037	68.07	R		S	R	S
ERS357110	5027175	Draft Genome	0.505	67.36	S		S	S	S
ERS357157	4965287	Draft Genome	0.5054	76.67		S	S
ERS356776	5251287	Draft Genome	0.5065	68.24	R		S		S
ERS357203	4560417	Draft Genome	0.5078	79.28	S		S	S	S
ERS357210	4938526	Draft Genome	0.5074	71.41		R	S
ERS357211	5165822	Draft Genome	0.5046	66.24		R	S
ERS357214	4796542	Draft Genome	0.5064	68.58		R	S
ERS357229	5033447	Draft Genome	0.5048	66.63		R	R
ERS357232	5023171	Draft Genome	0.5065	74.19		R	R
ERS357241	4973452	Draft Genome	0.5049	78.35		S	S
ERS357243	5148864	Draft Genome	0.5036	68.78		R	R
ERS357246	5129676	Draft Genome	0.505	68.49		S	S
ERS357267	4863129	Draft Genome	0.5053	80.58		S	S
ERS356777	5265633	Draft Genome	0.5051	63.34	R		S		S
ERS357289	5019541	Draft Genome	0.5044	75.04		R	R
ERS357291	4952426	Draft Genome	0.5049	70.54		R	S
ERS357398	5170945	Draft Genome	0.5076	69.57		R	R
ERS357409	5438182	Draft Genome	0.5039	71.83		R	S
ERS357414	5087349	Draft Genome	0.5042	73.91		S	S
ERS357423	4928605	Draft Genome	0.5054	72.34		S	S
ERS357435	5095762	Draft Genome	0.5043	72.52		R	S
ERS357445	5296893	Draft Genome	0.506	81.21		R	S
ERS357446	5193769	Draft Genome	0.5039	77.28		R	R
ERS357465	5018584	Draft Genome	0.5042	72.54		R	R
ERS356780	5038332	Draft Genome	0.5051	67.73	S		S	S	S
ERS357469	5005044	Draft Genome	0.5069	68.43		S	S
ERS357485	5159843	Draft Genome	0.5034	68.95		S	S
ERS357489	5129355	Draft Genome	0.5046	67.56		R	R
ERS357535	5636454	Draft Genome	0.5043	54.71		R	R
ERS357652	5236454	Draft Genome	0.5068	73.09		R	R
ERS357655	4773298	Draft Genome	0.506	78.33		R	R
ERS357662	5092113	Draft Genome	0.5067	79.49		R	S
ERS357664	5275210	Draft Genome	0.5061	68.35		S	S
ERS357666	5170566	Draft Genome	0.5029	71.26		R	R
ERS356797	5397293	Draft Genome	0.5056	63.98	R		S	S	S
ERS357692	5192511	Draft Genome	0.5052	67.8		R	S
ERS357824	5080382	Draft Genome	0.508	65.81		S	S
ERS357854	4992817	Draft Genome	0.5059	63.4		S	S
ERS357910	5078609	Draft Genome	0.5055	81.26		S	S
ERS357938	4630260	Draft Genome	0.5081	80.08		R	R
ERS357956	5105668	Draft Genome	0.5057	72.19		R	S
ERS357964	5199220	Draft Genome	0.5066	77.13		R	R
ERS357973	5170807	Draft Genome	0.5041	76.32		R	S
ERS357992	5148959	Draft Genome	0.5075	71.8		R	R
ERS357997	5173383	Draft Genome	0.5046	64.45		S	S
ERS356800	5220930	Draft Genome	0.5071	62.45	R		S	R	S
ERS358004	4956750	Draft Genome	0.5052	65.94		R	R
ERS358013	5059304	Draft Genome	0.5059	85.75		S	S
ERS358024	5076822	Draft Genome	0.5042	78.1		S	S
ERS358027	5019331	Draft Genome	0.5064	79.44		R	S
ERS358072	5023561	Draft Genome	0.5055	77.33		R	S
ERS358080	4764068	Draft Genome	0.5076	77.51		R	R
ERS358082	5056249	Draft Genome	0.507	74.71		R	S
ERS358092	5017531	Draft Genome	0.5039	72.17		S	S
ERS358094	5067575	Draft Genome	0.5048	61.28		S	S
ERS358098	5064464	Draft Genome	0.5064	94.02		R	S
ERS356811	5040644	Draft Genome	0.507	66.39	R		R		R
ERS358104	5142418	Draft Genome	0.5071	82.87		R	R
ERS358108	4723614	Draft Genome	0.5074	77.2		S	S
ERS358113	4996142	Draft Genome	0.5056	72.63		R	R
ERS358115	5256927	Draft Genome	0.5065	73.86		R	R
ERS358117	4551210	Draft Genome	0.5071	81.43		S	S
ERS358122	5058196	Draft Genome	0.5047	66.41		S	S
ERS358128	4863771	Draft Genome	0.507	61.43		S	S
ERS356814	4972150	Draft Genome	0.5045	64.64	S		S	S	S
ERS356760	4980068	Draft Genome	0.5055	89.09	S		S	S	S
ERS356778	4855885	Draft Genome	0.5057	90.8	S		S		S
ERS356782	5383636	Draft Genome	0.505	78.04	R		S	S	S
ERS356795	5253731	Draft Genome	0.5064	86.55	S		S		S
ERS356809	5116060	Draft Genome	0.5052	86.38	S		S	S	S
ERS356810	4509505	Draft Genome	0.5075	101.74	S		S	S	S
ERS356815	5169055	Draft Genome	0.504	84.37	R		R	R	R
ERS356816	4982646	Draft Genome	0.5047	78.76	S		S	S	S
ERS356833	5300909	Draft Genome	0.5051	78.44	R		S		S
ERS356843	5142003	Draft Genome	0.5068	80.17	R		S	R	S
ERS356844	5121034	Draft Genome	0.5042	82.57	S		S	S	S
ERS356866	4989113	Draft Genome	0.5044	93.32	R		R	S	S
ERS356883	5009073	Draft Genome	0.5049	82.98	R		R		S
ERS356890	5213893	Draft Genome	0.505	83.64	S		S	S	S
ERS356895	5190623	Draft Genome	0.5038	83.56	R		R		S
ERS356897	5105658	Draft Genome	0.5058	80.89	R		S	S	S
ERS356913	4859121	Draft Genome	0.5051	86.23	S		S	S	S
ERS356919	5129730	Draft Genome	0.5051	79.72	S		S	S	S
ERS356920	5296030	Draft Genome	0.5025	77.74	R		S	S	S
ERS356928	5161840	Draft Genome	0.5037	77.82	S		S	S	S
ERS357037	5022741	Draft Genome	0.5056	84.07	S		S	S	S
ERS357040	5309494	Draft Genome	0.5044	79.72	R		R	R	S
ERS357045	5115810	Draft Genome	0.5062	100.02	R		R	S	S
ERS357047	5201558	Draft Genome	0.505	80.02	R		S		S
ERS357048	5260540	Draft Genome	0.5063	78.92	S		S	S	S
ERS357049	4816839	Draft Genome	0.5056	88.84	S		S		S
ERS357052	5277262	Draft Genome	0.5043	79.79	R		S	S	S
ERS357056	5316032	Draft Genome	0.5053	76.84	S		S		S
ERS357070	5149788	Draft Genome	0.505	85.81	R		R		S
ERS357072	5221009	Draft Genome	0.5042	85.81	R		S		S
ERS357086	5206162	Draft Genome	0.5058	85.81	R		S	S	R
ERS357088	5180372	Draft Genome	0.5069	88.33	R		R	R	R
ERS357202	5222342	Draft Genome	0.5057	81.63	R		S	S	S
ERS357209	5286039	Draft Genome	0.5072	82.24	R		S		S
ERS357235	4916686	Draft Genome	0.5058	87.19		S	S
ERS357251	5161716	Draft Genome	0.5044	80.58		S	S
ERS357396	5056806	Draft Genome	0.507	78.47		R	S
ERS357405	5018618	Draft Genome	0.5051	91.98		S	S
ERS357427	5094313	Draft Genome	0.5046	85.7		S	S
ERS357430	5139402	Draft Genome	0.5042	83.96		R	S
ERS357441	5086872	Draft Genome	0.5081	82.22		R	R
ERS357444	5164099	Draft Genome	0.5062	81.57		S	S
ERS357466	5228880	Draft Genome	0.5044	81.46		R	S
ERS357467	5218933	Draft Genome	0.5046	81.59		R	S
ERS357468	5054357	Draft Genome	0.5076	78.35		R	S
ERS357480	5169018	Draft Genome	0.5051	86.33		R	S
ERS357487	5317972	Draft Genome	0.5046	80.18		R	S
ERS357491	4891393	Draft Genome	0.5077	89.14		R	S
ERS357492	4877879	Draft Genome	0.5059	90.48		S	S
ERS357493	5122598	Draft Genome	0.5066	83.06		R	R
ERS357495	5166143	Draft Genome	0.5041	77.05		S	S
ERS357496	5353207	Draft Genome	0.5055	81.42		R	R
ERS357498	5118416	Draft Genome	0.5042	84.15		R	S
ERS357504	4900971	Draft Genome	0.5081	83.04		R	S
ERS357505	5224947	Draft Genome	0.506	79.65		R	S
ERS357508	5081643	Draft Genome	0.5054	78.08		S	S
ERS357514	4985279	Draft Genome	0.5056	85.25		S	S
ERS357515	5152977	Draft Genome	0.5064	79.57		R	S
ERS357516	4891076	Draft Genome	0.5066	77.56		S	S
ERS357520	5096581	Draft Genome	0.504	78.72		S	S
ERS357528	5131115	Draft Genome	0.5077	74.05		R	R
ERS357530	5106240	Draft Genome	0.5074	76.78		S	S
ERS357532	5105828	Draft Genome	0.5049	75.29		S	S
ERS357536	5060641	Draft Genome	0.5045	72.46		S	S
ERS357548	4583805	Draft Genome	0.5075	83.87		S	S
ERS357549	5078224	Draft Genome	0.5037	78.42		R	R
ERS357551	5260537	Draft Genome	0.5033	71.72		S	S
ERS357562	5152947	Draft Genome	0.5065	66.33		R	R
ERS357571	5262417	Draft Genome	0.5064	69.93		R	R
ERS357912	5330696	Draft Genome	0.5068	74.69		R	S
ERS357926	5292502	Draft Genome	0.5043	72.8		R	S
ERS358020	5145062	Draft Genome	0.5039	76.43		R	S
ERS358021	5130415	Draft Genome	0.5078	73.34		R	S
ERS357011	4760933	Draft Genome	0.5072	69.32	R		R		S
ERS357021	5119379	Draft Genome	0.506	66.61	R		S	S	S
ERS357030	4955293	Draft Genome	0.5054	70.17	S		S	S	S
ERS357112	5157613	Draft Genome	0.5047	75.89	R		S		S
ERS357119	4965928	Draft Genome	0.5053	76.63	S		S	S	S
ERS357121	4973674	Draft Genome	0.5061	81.03	S		S	S	S
ERS357138	5177995	Draft Genome	0.5039	76.1	R		S	S	S
ERS357179	4725103	Draft Genome	0.5057	78.85		S	S
ERS357181	5017726	Draft Genome	0.5062	69.88		S	S
ERS357182	5096741	Draft Genome	0.5038	75.76		R	S
ERS356793	5234398	Draft Genome	0.5045	73.89	R		R	R	S
ERS357189	5155727	Draft Genome	0.5053	69.73		R	R
ERS357193	5109103	Draft Genome	0.5058	72.49		R	R
ERS357263	5150877	Draft Genome	0.5054	78.26		R	R
ERS357271	5181609	Draft Genome	0.5062	79.22		R	R
ERS357286	5143366	Draft Genome	0.5045	78.24		S	S
ERS357299	5159744	Draft Genome	0.5037	72.09		R	R
ERS357342	5060942	Draft Genome	0.5048	70.83		S	S
ERS357362	5018393	Draft Genome	0.5063	72.82		R	R
ERS357392	5012106	Draft Genome	0.5037	71.4		R	S
ERS357486	5153460	Draft Genome	0.5053	72.54		R	R
ERS356930	5076450	Draft Genome	0.5042	71.72	S		S	S	S
ERS357506	4899656	Draft Genome	0.5065	77.14		S	S
ERS357555	5067011	Draft Genome	0.506	72.44		R	R
ERS357579	5088288	Draft Genome	0.508	73.32		R	S
ERS357592	5280825	Draft Genome	0.5049	68.69		R	S
ERS357595	5325637	Draft Genome	0.5047	58.45		R	R
ERS357601	5150453	Draft Genome	0.5065	73.8		R	S
ERS357610	5134416	Draft Genome	0.5059	65.42		R	R
ERS357618	5231808	Draft Genome	0.5054	67.68		S	S
ERS357635	5037408	Draft Genome	0.5043	71.78		R	S
ERS357646	5185611	Draft Genome	0.5081	74.61		R	R
ERS356939	5122451	Draft Genome	0.5041	79.4	S		S	S	S
ERS357648	5103188	Draft Genome	0.5076	74.28		R	R
ERS357649	5130202	Draft Genome	0.5039	73.21		R	R
ERS357650	5116908	Draft Genome	0.5042	66.36		S	S
ERS357657	5126153	Draft Genome	0.5037	62.55		R	S
ERS357669	5010072	Draft Genome	0.5077	67.11		R	R
ERS357676	5078927	Draft Genome	0.5045	67.04		S	S
ERS357684	5134958	Draft Genome	0.5038	70.99		R	R
ERS357687	4782744	Draft Genome	0.5051	81.66		S	S
ERS357690	5105853	Draft Genome	0.5057	76.07		R	S
ERS357701	5034318	Draft Genome	0.504	71.3		S	S
ERS356958	5391589	Draft Genome	0.5046	69.18	R		S		S
ERS357716	5050637	Draft Genome	0.5065	68.81		R	S
ERS357740	5172990	Draft Genome	0.5074	70.12		R	R
ERS357754	5378368	Draft Genome	0.508	70.64		R	R
ERS357756	5288495	Draft Genome	0.5067	73.1		R	R
ERS357767	5049402	Draft Genome	0.504	82.06		S	S
ERS357772	5220907	Draft Genome	0.5065	79.58		R	R
ERS357808	5089938	Draft Genome	0.5047	73.65		R	R
ERS357827	5179623	Draft Genome	0.5068	71.23		R	R
ERS357835	5081112	Draft Genome	0.5059	68.34		S	S
ERS356963	5131572	Draft Genome	0.5048	80.42	R		S		S
ERS357836	5033321	Draft Genome	0.5052	64.06		R	S
ERS357837	5299732	Draft Genome	0.5053	69.18		R	R
ERS357838	5117653	Draft Genome	0.5064	69.44		S	S
ERS357860	5086817	Draft Genome	0.5049	73.47		S	S
ERS357875	5420342	Draft Genome	0.506	71.63		R	R
ERS357883	5021757	Draft Genome	0.5062	75.24		R	S
ERS357887	5153632	Draft Genome	0.5073	71.56		R	R
ERS357893	5071985	Draft Genome	0.5052	72.74		R	S
ERS357923	5133702	Draft Genome	0.5021	65.73		R	R
ERS357924	4887480	Draft Genome	0.5052	75.88		S	S
ERS356973	4973875	Draft Genome	0.5065	86.21	R		S	S	S
ERS357942	4910219	Draft Genome	0.5045	70.98		S	S
ERS357944	5083146	Draft Genome	0.5047	74.55		R	R
ERS357967	4991287	Draft Genome	0.5052	74.67		R	S
ERS357985	5360484	Draft Genome	0.5055	65.81		R	R
ERS358008	5218701	Draft Genome	0.5031	69.8		R	R
ERS358023	5137133	Draft Genome	0.5039	71.41		R	R
ERS358031	4796729	Draft Genome	0.5059	75.32		R	S
ERS358037	5124917	Draft Genome	0.5048	69.35		R	R
ERS358041	5218139	Draft Genome	0.5052	68.26		S	S
ERS358075	5154698	Draft Genome	0.5047	61.28		R	S
ERS356977	5081308	Draft Genome	0.5046	82.8	S		S	S	S
ERS358078	5159624	Draft Genome	0.5044	62.44		S	S
ERS358110	5165944	Draft Genome	0.5039	71.69		R	S
ERS358114	4969027	Draft Genome	0.5046	67.22		S	S
ERS358121	5204566	Draft Genome	0.5037	66.57		R	S
ERS358126	4956211	Draft Genome	0.5044	66.34		S	S
ERS358135	5135535	Draft Genome	0.5042	62.38		R	S
ERS358158	5093561	Draft Genome	0.5044	57.29		S	S
ERS358163	5146202	Draft Genome	0.5065	59.64		R	S
ERS358175	5045005	Draft Genome	0.5052	56.81		S	S
ERS358196	5371334	Draft Genome	0.5066	57.17		R	R
ERS356998	5226810	Draft Genome	0.5066	78.84	R		R	R	R
ERS358199	5239021	Draft Genome	0.5063	57.87		R	S
ERS358204	5056669	Draft Genome	0.5079	62.07		R	S
ERS358206	5157186	Draft Genome	0.5078	63.73		R	R
ERS358211	5160520	Draft Genome	0.5043	67.65		S	S
ERS358236	5205259	Draft Genome	0.5036	65.52		R	R
ERS358245	5229348	Draft Genome	0.5058	63.94		R	R
ERS358261	5021511	Draft Genome	0.5047	64.58		R	S
ERS357001	5114451	Draft Genome	0.5034	69.02	R		S		S
ERS357132	4965560	Draft Genome	0.5066	66.67	S		S		S
ERS357139	5149783	Draft Genome	0.5041	62.75	R		S		S
ERS357140	5064186	Draft Genome	0.5061	69.76	R		R		S
ERS357146	5184540	Draft Genome	0.5038	80.72	R		S		S
ERS357159	5131582	Draft Genome	0.5044	81.57		R	R
ERS357197	5190788	Draft Genome	0.5039	83.21		S	S
ERS357198	4876884	Draft Genome	0.5046	80.89		R	S
ERS357270	5158096	Draft Genome	0.5047	74.07		R	R
ERS357297	5130485	Draft Genome	0.5043	74.91		R	R
ERS357310	5114182	Draft Genome	0.5049	89.68		R	S
ERS356837	5138744	Draft Genome	0.505	73.79	R		S	S	S
ERS357313	4901104	Draft Genome	0.5061	86.83		S	S
ERS357316	5147190	Draft Genome	0.504	82.25		R	R
ERS357323	5138863	Draft Genome	0.5058	98.2		R	S
ERS357324	5203096	Draft Genome	0.5053	94.69		R	S
ERS357350	5162031	Draft Genome	0.504	89.66		S	S
ERS357367	5069551	Draft Genome	0.5026	78.33		S	S
ERS357371	5153421	Draft Genome	0.5047	72.3		S	S
ERS357373	5162078	Draft Genome	0.5051	78.54		R	S
ERS357406	5273779	Draft Genome	0.5039	73.78		R	S
ERS357458	5070599	Draft Genome	0.505	75.95		S	S
ERS356945	5307344	Draft Genome	0.5053	68.7	R		R		S
ERS357464	5055608	Draft Genome	0.5054	77.25		S	S
ERS357577	4891625	Draft Genome	0.5052	78.27		R	R
ERS357583	5059186	Draft Genome	0.5042	77.5		S	S
ERS357599	5077324	Draft Genome	0.507	71.68		R	S
ERS357605	5153025	Draft Genome	0.5037	65.39		S	S
ERS357613	4870907	Draft Genome	0.5067	79.89		R	R
ERS357658	4804777	Draft Genome	0.506	72.86		R	R
ERS357672	5260986	Draft Genome	0.5062	71.94		R	S
ERS357680	4944731	Draft Genome	0.5056	78.03		S	S
ERS357694	5080167	Draft Genome	0.5052	78.66		S	S
ERS356964	5022066	Draft Genome	0.505	75.04	S		S	S	S
ERS357703	4869755	Draft Genome	0.5047	83.57		S	S
ERS357705	4892753	Draft Genome	0.5051	71.49		S	S
ERS357712	4823915	Draft Genome	0.5062	77.96		R	R
ERS357715	5320905	Draft Genome	0.5053	72.33		R	S
ERS357720	5177725	Draft Genome	0.5073	75.18		R	R
ERS357751	5002179	Draft Genome	0.5024	75.74		S	S
ERS357760	4732546	Draft Genome	0.5047	90.34		S	S
ERS357765	5066935	Draft Genome	0.5039	83.36		S	S
ERS357773	4743798	Draft Genome	0.5075	93.07		R	S
ERS357792	5155853	Draft Genome	0.5054	71.95		R	R
ERS356988	5163339	Draft Genome	0.5061	74.26	R		S	S	R
ERS357799	5122819	Draft Genome	0.5033	78.26		R	R
ERS357816	5109688	Draft Genome	0.5041	75.22		R	R
ERS357818	5304504	Draft Genome	0.5061	74.94		R	R
ERS357820	5123084	Draft Genome	0.5058	77.79		R	S
ERS357821	4666694	Draft Genome	0.5063	90.42		R	S
ERS357823	5167186	Draft Genome	0.5054	88.53		R	S
ERS357834	4743218	Draft Genome	0.5069	95.09		S	S
ERS357853	4685540	Draft Genome	0.5068	79.94		R	S
ERS357866	5063672	Draft Genome	0.5057	75.6		R	S
ERS357876	4776064	Draft Genome	0.5062	82.33		R	S
ERS357000	5251391	Draft Genome	0.5037	69.97	R		R		S
ERS357895	4927705	Draft Genome	0.5048	76.49		S	S
ERS357900	5043407	Draft Genome	0.506	79.13		R	S
ERS357901	5054831	Draft Genome	0.5065	78.7		S	S
ERS357905	5311440	Draft Genome	0.5047	81.07		R	S
ERS357931	5122107	Draft Genome	0.5042	81.42		S	S
ERS357943	5076003	Draft Genome	0.5048	68.63		R	S
ERS357966	5208184	Draft Genome	0.5069	68.01		R	R
ERS357970	4920096	Draft Genome	0.5071	76.73		R	S
ERS357986	4740618	Draft Genome	0.5059	76.39		R	R
ERS357998	5197466	Draft Genome	0.5066	73.87		S	R
ERS357091	5136502	Draft Genome	0.505	76.43	R		R		S
ERS358006	5076006	Draft Genome	0.5049	77.68		S	S
ERS358014	5024693	Draft Genome	0.5064	78.53		R	S
ERS358015	5164682	Draft Genome	0.5029	75.95		R	S
ERS358038	5140326	Draft Genome	0.5052	69.15		R	S
ERS358040	5194866	Draft Genome	0.5044	63.61		S	S
ERS358047	5018754	Draft Genome	0.5041	72		R	S
ERS358070	5432892	Draft Genome	0.5057	69.58		R	S
ERS358087	5179472	Draft Genome	0.5068	73.96		R	R
ERS358119	4981488	Draft Genome	0.5066	76.67		R	S
ERS358125	5159116	Draft Genome	0.5044	78.48		R	S
ERS357111	4889184	Draft Genome	0.5048	78.85	S		S	S	S
ERS358139	5207581	Draft Genome	0.5076	72.45		R	R
ERS358143	5120864	Draft Genome	0.5053	67.93		S	S
ERS358149	5032668	Draft Genome	0.5043	67.97		S	S
ERS358155	5168814	Draft Genome	0.5055	68.06		R	S
ERS358192	4946584	Draft Genome	0.5057	68.29		R	S
ERS358193	4928295	Draft Genome	0.5057	68.19		S	S
ERS358198	5251357	Draft Genome	0.5065	71.67		R	S
ERS358203	4950120	Draft Genome	0.5061	72.36		S	S
ERS358209	5281311	Draft Genome	0.5048	68.09		S	S
ERS358226	4704177	Draft Genome	0.5039	74.38		R	S
ERS357116	4663279	Draft Genome	0.5063	76.49	S		S		S
ERS358227	5102055	Draft Genome	0.5066	64.47		S	S
ERS358232	5104969	Draft Genome	0.506	60.21		R	S
ERS358234	5105438	Draft Genome	0.5062	68.11		R	R
ERS358239	5306968	Draft Genome	0.5071	73.81		S	S
ERS358241	5178132	Draft Genome	0.5073	74.45		R	R
ERS358248	5290673	Draft Genome	0.506	71.89		R	S
ERS358263	5177528	Draft Genome	0.5049	68.56		R	S
ERS357124	5037386	Draft Genome	0.5051	69.24	S		S	S	S
ERS357012	5122710	Draft Genome	0.5065	65.36	R		S		S
ERS357014	5050376	Draft Genome	0.5051	68.73	R		S	R	S
ERS357032	5076793	Draft Genome	0.504	74.01	R		R		S
ERS357059	4928609	Draft Genome	0.5044	82.42	S		S		S
ERS357114	4943614	Draft Genome	0.5056	77.18	R		S	S	R
ERS357122	5193191	Draft Genome	0.5041	76.05	R		R	R	S
ERS357158	4941277	Draft Genome	0.5046	78.74		S	S
ERS357163	5072071	Draft Genome	0.5044	78.69		S	S
ERS356901	5136019	Draft Genome	0.5038	79	R		R		S
ERS357178	4971250	Draft Genome	0.5045	73.48		S	S
ERS357183	5202539	Draft Genome	0.5043	76.63		S	S
ERS357278	5133725	Draft Genome	0.5043	87.65		R	S
ERS357287	5097230	Draft Genome	0.5043	84.05		R	S
ERS357302	5112589	Draft Genome	0.5068	76.23		R	S
ERS357303	4870789	Draft Genome	0.507	86.97		R	S
ERS357309	5108829	Draft Genome	0.5053	70.66		S	S
ERS357335	5147635	Draft Genome	0.5061	73.37		R	S
ERS357343	5116833	Draft Genome	0.5046	73.92		R	R
ERS357348	5143239	Draft Genome	0.5057	78.64		S	S
ERS356943	4972111	Draft Genome	0.5073	80.18	S		S		S
ERS357358	4853667	Draft Genome	0.5064	83.53		R	S
ERS357359	4927206	Draft Genome	0.5049	79.36		R	S
ERS357366	4943209	Draft Genome	0.5048	82.9		S	S
ERS357368	4808113	Draft Genome	0.5055	76.57		R	R
ERS357374	5126429	Draft Genome	0.5048	66.96		R	S
ERS357382	5230843	Draft Genome	0.5061	71.97		S	S
ERS357420	5220660	Draft Genome	0.5056	67.77		R	R
ERS357434	5114741	Draft Genome	0.5072	77.01		R	R
ERS357476	5116635	Draft Genome	0.5042	78.55		R	S
ERS357574	5027400	Draft Genome	0.505	75.57		S	S
ERS356944	4995362	Draft Genome	0.5048	78.47	S		S	S	S
ERS357582	5148092	Draft Genome	0.5053	76.36		R	S
ERS357593	5021007	Draft Genome	0.5053	71.8		S	S
ERS357597	5133037	Draft Genome	0.5054	68.55		S	S
ERS357608	5123916	Draft Genome	0.5042	61.67		S	S
ERS357615	5152287	Draft Genome	0.5057	65.49		R	S
ERS357626	5208157	Draft Genome	0.5074	69.04		R	S
ERS357628	5326987	Draft Genome	0.5049	66.56		R	S
ERS357630	4910672	Draft Genome	0.5056	78.31		R	S
ERS357643	4760852	Draft Genome	0.5081	77.57		R	S
ERS357670	5154178	Draft Genome	0.505	66.38		R	S
ERS356951	5162423	Draft Genome	0.5048	69.53	S		S	S	S
ERS357698	5537785	Draft Genome	0.5027	62.66		S	S
ERS357732	5249205	Draft Genome	0.5055	64.68		R	S
ERS357733	4919957	Draft Genome	0.5044	73.9		R	R
ERS357752	5271827	Draft Genome	0.5033	71.33		R	R
ERS357758	5091510	Draft Genome	0.504	77.26		S	S
ERS357761	4976265	Draft Genome	0.5045	76.95		R	R
ERS357769	5253671	Draft Genome	0.5048	70.85		R	R
ERS357776	4875928	Draft Genome	0.5057	77.37		S	S
ERS357782	5000837	Draft Genome	0.5057	70.36		S	S
ERS357795	5079036	Draft Genome	0.5077	65.58		R	R
ERS356955	4782800	Draft Genome	0.5064	81.61	R		R	R	S
ERS357810	5238753	Draft Genome	0.5053	63.11		R	S
ERS357833	5024950	Draft Genome	0.5053	75.57		S	S
ERS357842	5014716	Draft Genome	0.5042	77.8		R	S
ERS357844	5128272	Draft Genome	0.5047	75.23		R	S
ERS357859	4665031	Draft Genome	0.5063	81.13		R	S
ERS357864	5023739	Draft Genome	0.5051	73.85		S	S
ERS357865	5020072	Draft Genome	0.5054	74.77		S	S
ERS357868	5128614	Draft Genome	0.5038	72.44		R	R
ERS357873	5185215	Draft Genome	0.5036	68.97		R	R
ERS357898	5111619	Draft Genome	0.5059	78.79		S	S
ERS357919	5223088	Draft Genome	0.5062	81.16		R	S
ERS357952	4744509	Draft Genome	0.5059	78.1		S	S
ERS357954	5405976	Draft Genome	0.5044	61.87		R	R
ERS357982	4902620	Draft Genome	0.5073	78.02		R	S
ERS358022	5081944	Draft Genome	0.5061	70.54		R	S
ERS358045	5145408	Draft Genome	0.5048	68.89		R	S
ERS358050	5034657	Draft Genome	0.504	73.3		S	S
ERS358056	5236239	Draft Genome	0.5042	72.92		R	S
ERS358059	5070592	Draft Genome	0.5069	70.42		R	R
ERS358093	5258023	Draft Genome	0.5065	66.25		R	S
ERS357003	5065839	Draft Genome	0.507	82.6	R		R		R
ERS358099	4826906	Draft Genome	0.5046	62.34		S	S
ERS358112	5073294	Draft Genome	0.5046	67.95		R	S
ERS358130	4855625	Draft Genome	0.5062	80.49		S	S
ERS358145	5187107	Draft Genome	0.5047	82.24		R	R
ERS358152	5175252	Draft Genome	0.5042	64.54		R	R
ERS358157	5150088	Draft Genome	0.5043	69.72		R	R
ERS358161	5177981	Draft Genome	0.504	72.44		R	S
ERS358170	4937951	Draft Genome	0.5048	63.29		R	R
ERS358180	4960918	Draft Genome	0.5052	53.33		R	R
ERS358188	5246788	Draft Genome	0.5044	66.83		R	R
ERS357005	5365232	Draft Genome	0.5034	78.63	R		R	S
ERS358200	5284707	Draft Genome	0.5063	75.72	R		S	S	S
ERS358202	5077297	Draft Genome	0.5055	67.82		S	S
ERS358215	4853460	Draft Genome	0.5079	66.74		R	R
ERS358230	5292056	Draft Genome	0.5062	64.5		R	R
ERS358240	5193195	Draft Genome	0.5068	65.88		R	R
ERS358257	5125790	Draft Genome	0.5079	59.37		R	R
ERS358268	5126105	Draft Genome	0.5061	52.44		S	S
ERS357006	5399614	Draft Genome	0.5067	65.42	R		S		S
ERS357115	4762060	Draft Genome	0.5051	80.14	S		S		S
ERS357131	5248418	Draft Genome	0.5043	69.61	R		R	S	S
ERS357134	4986142	Draft Genome	0.5065	81.9	S		S		S
ERS357145	5104159	Draft Genome	0.5062	83.95	R		S	S	S
ERS357164	5140531	Draft Genome	0.5061	77.23		R	S
ERS357170	5215790	Draft Genome	0.5053	81.43		R	S
ERS357173	5079714	Draft Genome	0.5045	84.05		S	S
ERS357180	5197957	Draft Genome	0.5055	72.59		S	S
ERS357190	5088316	Draft Genome	0.506	73.25		R	S
ERS357196	5129790	Draft Genome	0.5041	76.29		R	S
ERS356932	5082954	Draft Genome	0.5064	103.58	S		S	S	S
ERS357208	5078540	Draft Genome	0.5051	73.49	S		S		S
ERS357305	5087484	Draft Genome	0.5041	74.93		R	R
ERS357315	5000190	Draft Genome	0.5052	85.22		R	R
ERS357328	4921910	Draft Genome	0.5069	89.08		S	S
ERS357329	5293623	Draft Genome	0.5051	81.34		R	S
ERS357351	5145581	Draft Genome	0.5079	73.89		R	R
ERS357378	5040274	Draft Genome	0.5037	79.67		S	S
ERS357517	4955893	Draft Genome	0.5058	75.56		S	S
ERS357594	5085216	Draft Genome	0.5071	77.81		S	S
ERS356960	4725939	Draft Genome	0.506	108.4	S		S	S	S
ERS357602	4986860	Draft Genome	0.5048	80.06		S	S
ERS357603	4890510	Draft Genome	0.5045	79.57		S	S
ERS357604	5076250	Draft Genome	0.5065	79.77		R	S
ERS357617	5309072	Draft Genome	0.5039	64.43		S	S
ERS357637	5141314	Draft Genome	0.5059	77.21		R	R
ERS357641	4802654	Draft Genome	0.5066	76.26		S	S
ERS357668	5162669	Draft Genome	0.5065	74.05		R	S
ERS357696	4733196	Draft Genome	0.504	78.98		S	S
ERS357709	4727842	Draft Genome	0.5072	82.63		S	S
ERS357717	5119328	Draft Genome	0.506	75.39		S	S
ERS357730	5291201	Draft Genome	0.5055	65.26		R	R
ERS357743	5148741	Draft Genome	0.5068	74.64		R	R
ERS357746	5028046	Draft Genome	0.5057	71.86		R	R
ERS357747	5266308	Draft Genome	0.5064	68.96		R	R
ERS357759	5302349	Draft Genome	0.5037	71.77		R	S
ERS357789	5194541	Draft Genome	0.5059	73.25		R	R
ERS357803	5255976	Draft Genome	0.5048	73.41		R	R
ERS357804	5001047	Draft Genome	0.5062	74.69		S	S
ERS357806	5135381	Draft Genome	0.5053	71.2		R	S
ERS356979	5015653	Draft Genome	0.5063	114.13	R		R	R	S
ERS357815	5147204	Draft Genome	0.5031	74.26		R	S
ERS357819	5026426	Draft Genome	0.5044	70.04		R	S
ERS357826	5006754	Draft Genome	0.5048	69.84		S	S
ERS357843	4981843	Draft Genome	0.5047	73.89		R	S
ERS357852	5089940	Draft Genome	0.5071	67.17		R	R
ERS357862	4968387	Draft Genome	0.5051	80.26		S	S
ERS357869	4859685	Draft Genome	0.508	77.64		R	R
ERS357872	4955941	Draft Genome	0.5042	74.99		R	S
ERS357884	5084793	Draft Genome	0.5072	69.49		R	S
ERS357891	5017603	Draft Genome	0.505	70.31		S	S
ERS356985	5100959	Draft Genome	0.5077	116.18	R		R	R	R
ERS357906	5045691	Draft Genome	0.5047	68.43		S	S
ERS357915	5092342	Draft Genome	0.5045	72.81		R	R
ERS357922	4981099	Draft Genome	0.5054	75.84		R	R
ERS357930	5144122	Draft Genome	0.5047	69.46		R	R
ERS357935	4991591	Draft Genome	0.5066	70.99		S	S
ERS357949	5196918	Draft Genome	0.5053	70.34		S	S
ERS357950	5165354	Draft Genome	0.503	75.18		R	R
ERS357959	4918487	Draft Genome	0.5072	75.38		S	S
ERS357965	5084837	Draft Genome	0.5042	67.94		S	S
ERS357971	5037906	Draft Genome	0.5043	73.65		S	S
ERS356989	5048456	Draft Genome	0.5057	113.95	S		S	S	S
ERS357999	5297828	Draft Genome	0.506	68.58		R	R
ERS358001	4937638	Draft Genome	0.5057	70.78		S	S
ERS358048	5076054	Draft Genome	0.5049	67.75		S	S
ERS358053	4806454	Draft Genome	0.5048	78.94		S	S
ERS358054	4998874	Draft Genome	0.5053	73.79		R	S
ERS358058	5118192	Draft Genome	0.5069	78.22		R	R
ERS358062	5034870	Draft Genome	0.5046	78.37		R	S
ERS358067	5338832	Draft Genome	0.5053	68.49		R	R
ERS358091	4878684	Draft Genome	0.5046	72.62		S	S
ERS358100	5015418	Draft Genome	0.5042	72.34		R	R
ERS358107	4990394	Draft Genome	0.5053	68.72		S	S
ERS358120	5125509	Draft Genome	0.5073	73.87		S	S
ERS358134	5249224	Draft Genome	0.5036	74.96		R	R
ERS358177	5249885	Draft Genome	0.5061	77.97		R	S
ERS358185	5244804	Draft Genome	0.506	71.21		S	S
ERS358190	5119145	Draft Genome	0.5059	75.72		S	S
ERS358194	4990169	Draft Genome	0.507	76.74		S	S
ERS358195	5223108	Draft Genome	0.5058	66.9		S	S
ERS358201	5092115	Draft Genome	0.5065	63.57		S	S
ERS358219	4947289	Draft Genome	0.5057	83.79		S	S
ERS357010	5054093	Draft Genome	0.5078	106.64	R		S		S
ERS358225	5247249	Draft Genome	0.506	85.69		R	S
ERS358235	4953240	Draft Genome	0.5064	87.27		S	S
ERS358243	5036613	Draft Genome	0.5047	82.46		S	S
ERS358246	5158428	Draft Genome	0.5072	85.58		S	S
ERS358251	4845749	Draft Genome	0.506	94.7		S	S
ERS358260	4970006	Draft Genome	0.5049	84.98		R	R
ERS358265	4976305	Draft Genome	0.5054	79.3		S	S
ERS357013	5197286	Draft Genome	0.5054	81.09	R		R		S
ERS357137	4914700	Draft Genome	0.5051	65.14	S		S	S	S
ERS357142	5342359	Draft Genome	0.5063	61.39	R		S	R	S
ERS357168	5127179	Draft Genome	0.5028	68.64		S	S
ERS357171	4917669	Draft Genome	0.5069	79.48		S	S
ERS357174	5074396	Draft Genome	0.5058	76.66		S	S
ERS357231	5022343	Draft Genome	0.5063	77.31		R	S
ERS357248	5216823	Draft Genome	0.5053	75.42		R	S
ERS357264	4980680	Draft Genome	0.5053	73		S	S
ERS357269	5117761	Draft Genome	0.5038	69.22		S	S
ERS357283	5071969	Draft Genome	0.5053	71.45		S	S
ERS356952	5121517	Draft Genome	0.5054	72.7	S		S		S
ERS357296	5029002	Draft Genome	0.5057	72.3		R	S
ERS357300	5141705	Draft Genome	0.5043	72.91		R	S
ERS357312	4813167	Draft Genome	0.5053	82.21		R	S
ERS357322	4958007	Draft Genome	0.5055	79.79		S	S
ERS357326	5024218	Draft Genome	0.5045	75.54		S	S
ERS357327	4936074	Draft Genome	0.5068	78.73		S	S
ERS357332	5220594	Draft Genome	0.5044	73.2		R	S
ERS357334	5176228	Draft Genome	0.5039	79.09		R	S
ERS357337	5062741	Draft Genome	0.5072	80.4		R	S
ERS357339	4761002	Draft Genome	0.5072	87.48		S	S
ERS356976	5363060	Draft Genome	0.5051	62.87	R		S	S	S
ERS357349	5098990	Draft Genome	0.5032	80.71		S	S
ERS357352	5026468	Draft Genome	0.5048	79.34		R	S
ERS357363	5267604	Draft Genome	0.5045	76.19		R	S
ERS357379	5009506	Draft Genome	0.5043	70.22		R	R
ERS357388	5038991	Draft Genome	0.5054	66.61		S	S
ERS357391	5220895	Draft Genome	0.507	75.04		R	S
ERS357393	5220243	Draft Genome	0.507	68.38		R	S
ERS357395	5114790	Draft Genome	0.5042	75.77		S	S
ERS357402	5015462	Draft Genome	0.5043	78.52		S	S
ERS357404	5086439	Draft Genome	0.5041	78.91		S	S
ERS356983	5081751	Draft Genome	0.5035	75.12	R		R	R	S
ERS357411	5120041	Draft Genome	0.505	72.77		R	S
ERS357412	5194079	Draft Genome	0.5039	66.12		R	S
ERS357436	5128454	Draft Genome	0.5043	69.34		R	S
ERS357448	5358543	Draft Genome	0.5065	66.14		R	S
ERS357475	4813215	Draft Genome	0.5071	78.12		S	S
ERS357576	5056877	Draft Genome	0.5048	79.66		S	S
ERS357581	4996222	Draft Genome	0.5057	80.63		S	S
ERS357586	5333631	Draft Genome	0.5061	73.68		R	R
ERS357590	5034807	Draft Genome	0.5065	79.22		R	S
ERS357600	4984160	Draft Genome	0.507	74.41		R	S
ERS356992	4905617	Draft Genome	0.5065	77.45	S		S	S	S
ERS357619	5193639	Draft Genome	0.5069	80.66		R	S
ERS357639	4946411	Draft Genome	0.5062	80.59		S	S
ERS357659	5002694	Draft Genome	0.5043	85.71		S	S
ERS357663	4924390	Draft Genome	0.5078	83.83		S	S
ERS357671	5377024	Draft Genome	0.5043	83.56		R	S
ERS357673	5323975	Draft Genome	0.504	78.26		R	S
ERS357677	5089585	Draft Genome	0.5054	70.66		R	S
ERS357682	5241012	Draft Genome	0.507	76.25		R	R
ERS357710	5225172	Draft Genome	0.5034	81.26		R	S
ERS356997	5094614	Draft Genome	0.5045	75.19	S		S		S
ERS357721	5081698	Draft Genome	0.505	78.43		S	S
ERS357722	4989098	Draft Genome	0.5086	87.83		R	R
ERS357723	5096473	Draft Genome	0.5029	84.71		S	S
ERS357726	4970077	Draft Genome	0.506	85.03		R	R
ERS357734	5235641	Draft Genome	0.5052	75.2		R	R
ERS357750	4925975	Draft Genome	0.5055	78.17		R	S
ERS357764	5167781	Draft Genome	0.5067	79.58		R	S
ERS357774	5084839	Draft Genome	0.5056	86.77		R	R
ERS357828	5201975	Draft Genome	0.5073	80.6		R	S
ERS357847	5126890	Draft Genome	0.5068	88.56		R	S
ERS357009	4810774	Draft Genome	0.5068	80.68	R		S		R
ERS357913	5094505	Draft Genome	0.5055	86.73		R	R
ERS357914	4831331	Draft Genome	0.5053	88.81		R	S
ERS357921	5146764	Draft Genome	0.504	80.34		S	S
ERS357977	4929620	Draft Genome	0.507	77.26		R	S
ERS357990	5027136	Draft Genome	0.5052	78.04		S	S
ERS358043	5002261	Draft Genome	0.5062	80.62		R	R
ERS358046	5209300	Draft Genome	0.5063	85.29		R	S
ERS358051	5084231	Draft Genome	0.5028	83.8		S	S
ERS358085	5161305	Draft Genome	0.5036	77.7		S	S
ERS358086	5124535	Draft Genome	0.5057	83		R	S
ERS357039	5143087	Draft Genome	0.5047	77	R		S	S	S
ERS358089	5117738	Draft Genome	0.5066	68.88		R	R
ERS358153	4950365	Draft Genome	0.5067	75.63		S	S
ERS358159	5211712	Draft Genome	0.506	75.02		R	S
ERS358160	5523353	Draft Genome	0.5031	71.07		R	R
ERS358165	5156617	Draft Genome	0.5058	73.26		R	R
ERS358168	5253078	Draft Genome	0.506	68.49		R	R
ERS358169	5087671	Draft Genome	0.5061	74.51		S	S
ERS358176	5126014	Draft Genome	0.5055	70.66		R	S
ERS358181	5094610	Draft Genome	0.5053	65.62		R	S
ERS358205	4844073	Draft Genome	0.5068	73.81		R	R
ERS357100	5032196	Draft Genome	0.5035	77.45	S		S	S	S
ERS358231	5134536	Draft Genome	0.5036	68.56		R	R
ERS358233	5036415	Draft Genome	0.5051	70.33		S	S
ERS358247	5413877	Draft Genome	0.5031	66.96		R	S
ERS358249	5007101	Draft Genome	0.5057	73.9		S	S
ERS358252	5106992	Draft Genome	0.5065	80.59		R	R
ERS358256	5209069	Draft Genome	0.5041	77.06		R	R
ERS358271	5213574	Draft Genome	0.5037	70.74		R	R
ERS357113	5096028	Draft Genome	0.505	60.88	R		R	R	S
ERS357274	4976878	Draft Genome	0.5051	74.03		S	S
ERS357281	5082739	Draft Genome	0.5045	74.88		S	S
ERS357306	4995304	Draft Genome	0.5042	79.47		S	S
ERS357308	4997101	Draft Genome	0.5075	81.45		R	S
ERS357314	5272639	Draft Genome	0.504	75.13		R	S
ERS357320	4698403	Draft Genome	0.5073	88.39		S	S
ERS357321	5030016	Draft Genome	0.506	82.76		S	S
ERS357325	4731132	Draft Genome	0.5059	81.77		R	S
ERS357336	5019660	Draft Genome	0.5052	78.11		R	S
ERS357338	5439702	Draft Genome	0.5056	79.04		R	S
ERS357081	5115814	Draft Genome	0.5052	92.38	R		R	R	S
ERS357341	5074010	Draft Genome	0.5052	84.14		R	R
ERS357344	5235246	Draft Genome	0.5041	83.33		R	R
ERS357345	5204405	Draft Genome	0.5043	93.29		R	R
ERS357346	5158660	Draft Genome	0.5061	92.37		R	S
ERS357353	5205749	Draft Genome	0.5041	88.54		R	R
ERS357354	5024222	Draft Genome	0.505	76.89		R	S
ERS357356	4772167	Draft Genome	0.5068	80.88		R	R
ERS357360	5170154	Draft Genome	0.5025	80.03		S	S
ERS357364	5102124	Draft Genome	0.5055	81.19		R	R
ERS357369	4808830	Draft Genome	0.5055	87.69		R	R
ERS357092	5232828	Draft Genome	0.5063	78.55	R		S	S	S
ERS357372	5155420	Draft Genome	0.5038	82.16		R	S
ERS357376	5046786	Draft Genome	0.5024	81.32		S	S
ERS357386	5096570	Draft Genome	0.507	84.82		R	S
ERS357415	5294946	Draft Genome	0.5019	71.49		R	S
ERS357418	5205811	Draft Genome	0.5036	66.58		R	R
ERS357421	4776720	Draft Genome	0.5062	86.88		S	S
ERS357440	5029314	Draft Genome	0.504	75.81		S	S
ERS357449	5148249	Draft Genome	0.5035	83.88		R	S
ERS357578	5044750	Draft Genome	0.5052	80		S	S
ERS357584	5291066	Draft Genome	0.5055	75.93		R	R
ERS357127	4994714	Draft Genome	0.5052	92.66	R		S		S
ERS357585	5084041	Draft Genome	0.5045	82		S	S
ERS357596	5140975	Draft Genome	0.5045	75.99		S	S
ERS357607	4952748	Draft Genome	0.506	78.99		S	S
ERS357614	5215223	Draft Genome	0.5071	69.15		R	R
ERS357620	5138590	Draft Genome	0.5068	77.35		R	S
ERS357631	4899811	Draft Genome	0.5058	82.53		S	S
ERS357644	4908298	Draft Genome	0.5046	82.01		R	R
ERS357645	5206269	Draft Genome	0.5043	82.47		S	S
ERS357654	4917739	Draft Genome	0.5051	88.52		R	R
ERS357667	4695731	Draft Genome	0.5067	86.98		S	S
ERS357143	4942400	Draft Genome	0.5042	85.32	S		S		S
ERS357686	5058982	Draft Genome	0.5067	86.09		R	S
ERS357695	4972670	Draft Genome	0.5079	85.28		R	R
ERS357704	5161713	Draft Genome	0.5069	86.83		R	S
ERS357711	4843499	Draft Genome	0.5053	90.98		S	S
ERS357713	5184385	Draft Genome	0.5059	83.24		S	S
ERS357728	5119548	Draft Genome	0.5074	84.82		R	R
ERS357729	5171707	Draft Genome	0.5028	86.03		R	R
ERS357736	5147749	Draft Genome	0.5051	75.47		R	R
ERS357745	5109096	Draft Genome	0.5068	76.74		S	S
ERS357753	5167098	Draft Genome	0.5037	79.24		S	S
ERS357147	4979796	Draft Genome	0.5046	90.25	S		S	S	S
ERS357771	5091070	Draft Genome	0.5042	78.93		S	S
ERS357777	4916043	Draft Genome	0.5068	87.95		R	R
ERS357800	4670206	Draft Genome	0.507	87.1		S	S
ERS357830	5204996	Draft Genome	0.5055	79.85		R	R
ERS357927	5137645	Draft Genome	0.5031	87.19		R	S
ERS357946	5250979	Draft Genome	0.506	78.64		R	R
ERS358095	5271535	Draft Genome	0.5071	79.21		R	S
ERS358133	4876872	Draft Genome	0.5068	86.32		S	S
ERS358136	4971802	Draft Genome	0.5058	75.04	R		S		S
ERS358138	5029012	Draft Genome	0.5074	75.83	R		R	R	S
ERS357195	4809932	Draft Genome	0.5057	94.91		R	R
ERS358140	5280451	Draft Genome	0.5055	75.29		R	S
ERS358141	4888292	Draft Genome	0.5075	87.82		S	S
ERS358144	5110435	Draft Genome	0.5054	79.26		R	S
ERS358146	5119386	Draft Genome	0.5049	82.17		S	S
ERS358148	4989814	Draft Genome	0.506	78.31		R	S
ERS358151	5156713	Draft Genome	0.5044	77.71		R	R
ERS358156	5028429	Draft Genome	0.5058	79.91		S	S
ERS358162	5154143	Draft Genome	0.5044	76.14		R	R
ERS358164	5134980	Draft Genome	0.5038	80.46		R	R
ERS358173	4851971	Draft Genome	0.5065	87.93		S	S
ERS357240	5021925	Draft Genome	0.505	83.28		S	S
ERS358174	5165216	Draft Genome	0.5067	73.18		R	S
ERS358178	5188493	Draft Genome	0.5068	81.71		R	S
ERS358182	4791986	Draft Genome	0.5079	79.47		S	S
ERS358183	5067987	Draft Genome	0.5059	75.59		S	S
ERS358184	5264319	Draft Genome	0.5063	68.63		S	S
ERS358186	4886008	Draft Genome	0.507	77.17		R	S
ERS358189	5026585	Draft Genome	0.506	75.66		S	S
ERS358214	4766715	Draft Genome	0.5059	81.36		S	S
ERS358216	4913900	Draft Genome	0.5056	72.05		S	S
ERS358217	4980930	Draft Genome	0.5043	73.13		R	R
ERS357255	5151208	Draft Genome	0.5059	83.58		S	S
ERS358218	5302648	Draft Genome	0.5047	69.07		R	R
ERS358222	5099987	Draft Genome	0.5033	63.26		R	R
ERS358229	5066367	Draft Genome	0.5054	68.2		R	R
ERS358238	5125419	Draft Genome	0.5031	74.31		R	R
ERS358244	5057567	Draft Genome	0.5029	77.37		S	S
ERS358259	4943383	Draft Genome	0.5042	79.28		R	R
ERS358264	5144598	Draft Genome	0.5046	69.87		R	R
ERS357266	4624572	Draft Genome	0.5076	86.11		S	S
ERS357020	5095905	Draft Genome	0.5039	49.47	R		R	S	S
ERS357207	5102202	Draft Genome	0.5066	48.85	S		S	S	S
ERS357254	5170707	Draft Genome	0.5041	57.25		R	R
ERS357261	5238861	Draft Genome	0.504	60.66		R	S
ERS357262	5275255	Draft Genome	0.5044	58.59		R	R
ERS357272	5008229	Draft Genome	0.5052	71.74		S	S
ERS357280	5114637	Draft Genome	0.5051	66.98		S	S
ERS357319	5050679	Draft Genome	0.5057	68.53		S	S
ERS357357	4805687	Draft Genome	0.5067	68.29		R	S
ERS357390	5086311	Draft Genome	0.5049	58.72		S	S
ERS356757	4963737	Draft Genome	0.5071	68.49	R		S
ERS357463	5098128	Draft Genome	0.5057	62.01		R	S
ERS357523	5073440	Draft Genome	0.5048	59.83		S	S
ERS357553	4937248	Draft Genome	0.5053	64.41		S	S
ERS357589	5083710	Draft Genome	0.5044	65.05		R	S
ERS357801	5140525	Draft Genome	0.5082	58		R	R
ERS357817	5107910	Draft Genome	0.5077	64.42		R	R
ERS357840	5154707	Draft Genome	0.5056	64.95		R	R
ERS357880	5124423	Draft Genome	0.5056	63.99		R	S
ERS357934	5039017	Draft Genome	0.505	65.22		R	R
ERS357940	5314388	Draft Genome	0.5036	65.95		R	R
ERS356796	5207589	Draft Genome	0.5065	56.48	S		S		S
ERS357957	5165289	Draft Genome	0.5068	61		R	R
ERS357979	5216982	Draft Genome	0.5065	66.62		R	R
ERS357991	5074551	Draft Genome	0.5061	55.05		R	S
ERS358017	5271835	Draft Genome	0.5058	51.68		R	S
ERS358030	5112204	Draft Genome	0.5056	63.32		R	R
ERS358084	5264901	Draft Genome	0.506	55.74		R	R
ERS358106	5111187	Draft Genome	0.5072	66.59		R	S
ERS358179	4862908	Draft Genome	0.5057	73.4		S	S
ERS358187	5118170	Draft Genome	0.5056	64.02		S	S
ERS356829	5122619	Draft Genome	0.5066	62.19	R		S	S	S
ERS356852	5032551	Draft Genome	0.5066	61.18	R		S	S	S
ERS356854	5075676	Draft Genome	0.5057	61.57	R		R		S
ERS356881	5001417	Draft Genome	0.5064	64.29	R		R	S	S
ERS356910	5171997	Draft Genome	0.507	61.58	R		R		R
ERS356937	5142019	Draft Genome	0.5063	54.2	S		S		S
ERS356799	4891770	Draft Genome	0.5043	62.67	S		S		S
ERS356802	5104608	Draft Genome	0.5054	57.12	R		S	S	S
ERS356803	5012596	Draft Genome	0.5048	67.5	S		S	S	S
ERS356817	4961100	Draft Genome	0.5052	72.02	R		R		S
ERS356818	4975582	Draft Genome	0.5056	75.47	S		S	S	S
ERS356821	5120109	Draft Genome	0.505	78.81	S		S	S	S
ERS356856	4824327	Draft Genome	0.5043	85.37	S		S	S	S
ERS356868	4879198	Draft Genome	0.5077	72.97	R		R		S
ERS356870	5076608	Draft Genome	0.5058	64.51	R		R	S	S
ERS356882	5077398	Draft Genome	0.5056	64.38	S		S	S	S
ERS356753	5156034	Draft Genome	0.5052	76.78	R		R		S
ERS356899	4929092	Draft Genome	0.5055	70.28	S		S	S	S
ERS356912	5153473	Draft Genome	0.5061	73.44	R		S		S
ERS356918	5051316	Draft Genome	0.5045	73.23	S		S	S	S
ERS357041	5199136	Draft Genome	0.5063	78.76	R		S	S	S
ERS357055	5017300	Draft Genome	0.5052	72.53	S		S	S	S
ERS357057	5100241	Draft Genome	0.5046	68.93	S		S	S	S
ERS357060	5341952	Draft Genome	0.5032	63.72	R		S		S
ERS357062	4889415	Draft Genome	0.5048	68.71	R		S	R	S
ERS357064	5174363	Draft Genome	0.5041	57.88	R		R	R	S
ERS357065	4819326	Draft Genome	0.5064	61.47	R		S	S	S
ERS356754	5110764	Draft Genome	0.5067	74.22	R		R		R
ERS357066	4986648	Draft Genome	0.5051	58	R		S		S
ERS357069	4977202	Draft Genome	0.5042	66.51	R		S	S	S
ERS357073	5215073	Draft Genome	0.5048	60.16	S		S		S
ERS357079	5125586	Draft Genome	0.5043	56.13	R		R	R	S
ERS357087	5213706	Draft Genome	0.5051	60.32	R		S	S	S
ERS357105	5237369	Draft Genome	0.5068	54.39	R		S		S
ERS357216	4841228	Draft Genome	0.5063	65.93		S	S
ERS357218	5021378	Draft Genome	0.5051	70.4		S	S
ERS357224	4615603	Draft Genome	0.5075	70.91		R	S
ERS356761	4874363	Draft Genome	0.5064	83.16	S		S	S	S
ERS357233	5028281	Draft Genome	0.5042	62.17		S	S
ERS357234	5136857	Draft Genome	0.5045	76.2		S	S
ERS357238	4689256	Draft Genome	0.5074	81.71		R	R
ERS357292	5144542	Draft Genome	0.5043	62.18		R	S
ERS357401	5120257	Draft Genome	0.5063	63.09		S	S
ERS357410	5195481	Draft Genome	0.5044	63.91		S	S
ERS357413	5127488	Draft Genome	0.5049	67.64		R	R
ERS357417	4989356	Draft Genome	0.5056	62.56		S	S
ERS357429	5161826	Draft Genome	0.5078	76.97		R	R
ERS356767	5079818	Draft Genome	0.5041	80.82	S		S	S	S
ERS357433	5048827	Draft Genome	0.5074	68.28		S	S
ERS357438	5141391	Draft Genome	0.5057	62.44		R	S
ERS357450	5088472	Draft Genome	0.5051	62.15		S	S
ERS357459	5402713	Draft Genome	0.5052	47.79		R	S
ERS357461	4886023	Draft Genome	0.506	58.65		S	S
ERS357482	5111449	Draft Genome	0.5078	63.25		R	R
ERS357499	5299652	Draft Genome	0.5042	65.7		R	R
ERS357511	5333856	Draft Genome	0.5046	85.84		R	R
ERS357537	4916113	Draft Genome	0.5053	84.69		R	S
ERS357540	5102830	Draft Genome	0.5072	72.8		R	R
ERS356768	5113897	Draft Genome	0.5073	80.01	R		S		R
ERS357552	5161701	Draft Genome	0.5078	72.64		R	R
ERS357554	4931738	Draft Genome	0.5046	60.71		S	S
ERS357564	5063956	Draft Genome	0.5052	67.14		S	S
ERS357878	5037860	Draft Genome	0.5047	66.18		S	S
ERS357902	5039969	Draft Genome	0.5047	66.59		R	S
ERS358012	5184961	Draft Genome	0.5041	84.93		R	R
ERS358028	5059034	Draft Genome	0.5055	80.92		R	R
ERS358035	5146701	Draft Genome	0.5052	75.63		R	S
ERS358079	4901857	Draft Genome	0.5053	69.1		S	S
ERS358105	5073218	Draft Genome	0.506	68.87		S	S
ERS356770	5191946	Draft Genome	0.5047	80.11	R		R	R	R
ERS358223	4984301	Draft Genome	0.5053	67.88		S	S
ERS356790	5033282	Draft Genome	0.5076	83.62	R		S	R	S
ERS356798	4881856	Draft Genome	0.5056	68.66	S		S		S
ERS357622	4981638	Draft Genome	0.5042	151.99		S	S
ERS379216	4879845	Draft Genome	0.5059	83.68		S	S
ERS379217	5246233	Draft Genome	0.5064	75.51		R	R
ERS379218	5046599	Draft Genome	0.5061	81.18		R	R
ERS379219	5047916	Draft Genome	0.5038	78.44		S	S
ERS379220	4839710	Draft Genome	0.5074	81.3		R	S
ERS379221	5121274	Draft Genome	0.5051	80.89		R	S
ERS379222	5087398	Draft Genome	0.5042	79.57		R	S
ERS379223	5260682	Draft Genome	0.5047	80.26		R	R
ERS379224	5050694	Draft Genome	0.5041	83.52		S	S
ERS379225	5193248	Draft Genome	0.505	84.15		R	R
ERS379226	5010543	Draft Genome	0.5039	76.5		S	S
ERS838778	6558856	Draft Genome	0.4998	98.03	R		R	R	S
ERS838795	5219691	Draft Genome	0.5067	103.65	R		R	R	R
ERS838804	5239085	Draft Genome	0.506	113.89	R		S	R	R
ERS838810	4826617	Draft Genome	0.5059	133.21	R		S	R	R
ERS838812	5374641	Draft Genome	0.5065	118.29	R		R	R
ERS838816	5371570	Draft Genome	0.5032	120.01	R		R	R	S
ERS838819	4668683	Draft Genome	0.5065	139.06	R		R	R	R
ERS838833	4823266	Draft Genome	0.5044	133.89	R		S	R	S
ERS838837	5099787	Draft Genome	0.5067	133.24	R		S	R	S
ERS838844	5025228	Draft Genome	0.5071	116.79	R		S	R	S
ERS838862	5091020	Draft Genome	0.5072	125.93	R		S	R	R
ERS838866	5090221	Draft Genome	0.5072	120.66	R		S	R	R
ERS838891	5080187	Draft Genome	0.5067	128.52	R		R	R	R
ERS838899	4952137	Draft Genome	0.5056	134.45	R		S	R	R
ERS838900	4971865	Draft Genome	0.5064	132.81	R		S	R	R
ERS838904	4794609	Draft Genome	0.5071	144.69	R		R	R	S
ERS838905	4795814	Draft Genome	0.5071	123.17	R		R	R	S
ERS838906	5221094	Draft Genome	0.5048	117.77	R		R	R	R
ERS838909	4807678	Draft Genome	0.509	135.89	R		R	R	R
ERS838911	4716092	Draft Genome	0.507	140.78	R		S	R	R
ERS838851	4881276	Draft Genome	0.5068	134.75	R		S	R	R
ERS838887	5310433	Draft Genome	0.505	125.03	R		R	R	R
ERS838922	5664523	Draft Genome	0.5016	119.73	R		S	R	R
ERS838932	5255168	Draft Genome	0.5032	135.32	R		S	R	R
ERS838948	4826137	Draft Genome	0.5083	131.48	R		S	R	S
ERS838967	4895778	Draft Genome	0.5075	132.88	R		S	R	R
ERS838979	5086021	Draft Genome	0.5067	123.05	R		R	R	R
ERS838996	4986377	Draft Genome	0.5035	129.29	R		S	R	S
ERS839004	4874894	Draft Genome	0.5087	144.28	R		S	R	R
ERS839012	4860373	Draft Genome	0.5059	130.91	R		R	R	R
ERS839018	5263227	Draft Genome	0.5052	138.01	R		S	R	R
ERS838773	5267580	Draft Genome	0.5022	133.92	R		S	R	R
ERS838774	5090884	Draft Genome	0.5071	134.12	R		S	R	S
ERS838775	5439489	Draft Genome	0.5054	120.95	R		R	R	R
ERS838776	6170603	Draft Genome	0.5001	105.53	R		S	R	R
ERS838777	5564769	Draft Genome	0.5021	112.47	R		S	R	R
ERS838779	5209963	Draft Genome	0.5069	129.99	R		R	R	R
ERS838780	5241333	Draft Genome	0.5042	136.23	R		R	R	R
ERS838781	5049157	Draft Genome	0.507	138.19	R		R	R	S
ERS838782	5216173	Draft Genome	0.5067	138.97	R		R	R	R
ERS838783	5308996	Draft Genome	0.5076	136.11	R		R	R	R
ERS838784	5296843	Draft Genome	0.5045	126.15	R		S	R	R
ERS838785	5242269	Draft Genome	0.5059	137.67	R		R	R
ERS838786	4956502	Draft Genome	0.5053	131.02	R		S	R	R
ERS838787	5267653	Draft Genome	0.506	139.96	R		R	R	R
ERS838788	5281815	Draft Genome	0.5036	131.09	R		R	R
ERS838791	4734769	Draft Genome	0.5079	156.2	R		S	R	R
ERS838823	5250143	Draft Genome	0.5057	106.61	R		R	R	R
ERS838825	5194405	Draft Genome	0.5064	105.46	R		R	R	R
ERS838827	5271590	Draft Genome	0.5047	106.46	R		S	R	R
ERS838829	5154527	Draft Genome	0.505	121.14	R		R	R	R
ERS838831	4854729	Draft Genome	0.5062	138.86	R		S	R	R
ERS838835	5096937	Draft Genome	0.5065	134.18	R		R	R	R
ERS838839	5143111	Draft Genome	0.5066	126.97	R		R	R	R
ERS838841	4810114	Draft Genome	0.5063	122.1	R		S	R	R
ERS838842	5379625	Draft Genome	0.5044	111.09	R		S	R	S
ERS838846	5456611	Draft Genome	0.5037	110.76	R		S	R
ERS838793	5188713	Draft Genome	0.5055	139.58	R		R	R	R
ERS838848	5206676	Draft Genome	0.5064	113.95	R		R	R	R
ERS838850	5337431	Draft Genome	0.5046	131.85	R		R	R	R
ERS838853	5084328	Draft Genome	0.5042	149.22	R		S	R	R
ERS838855	4939005	Draft Genome	0.5077	136.79	R		R	R	R
ERS838858	5141735	Draft Genome	0.5044	121.53	R		S	R	R
ERS838860	5005315	Draft Genome	0.507	134.46	R		R	R	R
ERS838864	5211803	Draft Genome	0.5058	131.38	R		S	R	R
ERS838868	4841622	Draft Genome	0.5076	119.05	R		S	R	S
ERS838870	5103571	Draft Genome	0.5055	138.98	R		S	R	R
ERS838872	4934066	Draft Genome	0.5062	137.69	R		S	R	S
ERS838797	5107363	Draft Genome	0.5078	135.47	R		R	R	S
ERS838874	4810273	Draft Genome	0.5073	163.1	R		S	R	S
ERS838876	4853030	Draft Genome	0.5048	148.04	R		R	R	R
ERS838878	5112271	Draft Genome	0.5052	125.37	R		S	R	S
ERS838880	5211505	Draft Genome	0.5045	140.51	R		S	R	R
ERS838882	4997661	Draft Genome	0.5049	156.43	R		R	R	R
ERS838884	5228798	Draft Genome	0.5049	142.42	R		S	R	S
ERS838886	5291242	Draft Genome	0.5056	121.2	R		S	R	R
ERS838888	5306892	Draft Genome	0.5056	121.92	R		R	R	R
ERS838889	5343170	Draft Genome	0.5041	123.76	R		R	R	R
ERS838890	5141246	Draft Genome	0.5059	154.59	R		S	R	R
ERS838799	5143020	Draft Genome	0.5048	136.55	R		S	R	R
ERS838892	5065841	Draft Genome	0.5047	152.9	R		R	R	R
ERS838893	5144961	Draft Genome	0.507	163.4	R		S	R	S
ERS838895	5150657	Draft Genome	0.5044	144.5	R		S	R	R
ERS838896	5101969	Draft Genome	0.5042	109.53	R		S	R	R
ERS838897	4948843	Draft Genome	0.5061	144.21	R		R	R	R
ERS838898	4951740	Draft Genome	0.5056	143.46	R		S	R	R
ERS838901	4826873	Draft Genome	0.5057	165.15	R		R	R	R
ERS838902	4604174	Draft Genome	0.5069	138.92	R		S	R	S
ERS838903	4604364	Draft Genome	0.5068	152.94	R		S	R	S
ERS838801	5216497	Draft Genome	0.5066	127.86	R		R	R	R
ERS838907	5194150	Draft Genome	0.5055	108.98	R		S	R	R
ERS838908	5192565	Draft Genome	0.5055	108.42	R		S	R	R
ERS838910	4783268	Draft Genome	0.5071	118.36	R		S	R	R
ERS838912	5077875	Draft Genome	0.5032	115.59	R		S	R
ERS838913	4802412	Draft Genome	0.5062	133.07	R		S	R
ERS838914	4759883	Draft Genome	0.5073	139.14	R		S	R	R
ERS838915	4912873	Draft Genome	0.5049	150.5	R		S	R	R
ERS838916	5044671	Draft Genome	0.5046	123.77	R		R	R	S
ERS838917	5311866	Draft Genome	0.5064	113.48	R		R	R	R
ERS838918	4721135	Draft Genome	0.5054	133.19	R		S	R	R
ERS838805	5248028	Draft Genome	0.5057	136.38	R		R	R	R
ERS838789	5046327	Draft Genome	0.5057	123.74	R		R	R	R
ERS838792	5816272	Draft Genome	0.4981	102.22	R		S	R	S
ERS838794	4711672	Draft Genome	0.507	137.13	R		S	R	R
ERS838796	5110951	Draft Genome	0.5045	123.33	R		S	R	S
ERS838798	5144858	Draft Genome	0.5039	133.6	R		R	R	R
ERS838800	4966884	Draft Genome	0.5067	128.7	R		S	R	S
ERS838802	5426064	Draft Genome	0.5024	112.14	R		S	R	R
ERS838803	4840110	Draft Genome	0.5067	127.78	R		S	R	R
ERS838806	4992822	Draft Genome	0.5051	130.54	R		R	R	R
ERS838808	5025366	Draft Genome	0.5072	135.28	R		S	R	R
ERS838807	4910725	Draft Genome	0.5038	141.64	R		S	R	S
ERS838809	4927798	Draft Genome	0.5038	152.13	R		S	R	S
ERS838811	4769192	Draft Genome	0.5076	126.09	R		S	R	R
ERS838813	4765955	Draft Genome	0.5078	139.51	R		S	R	R
ERS838815	4850051	Draft Genome	0.5059	68.33	R		S	R	S
ERS838817	4855373	Draft Genome	0.5059	72.05	R		S	R	S
ERS838820	4926495	Draft Genome	0.5039	69.37	R		S	R	S
ERS838822	4916912	Draft Genome	0.504	134.45	R		S	R	S
ERS838824	4930224	Draft Genome	0.5081	143.25	R		R	R	R
ERS838826	4945809	Draft Genome	0.5063	131.43	R		R	R	S
ERS838814	4929264	Draft Genome	0.5049	151.34	R		S	R	S
ERS838828	5354892	Draft Genome	0.5045	127.13	R		S	R	R
ERS838830	4918234	Draft Genome	0.5065	140.24	R		R	R	S
ERS838832	4910014	Draft Genome	0.5056	65.57	R		S	R	S
ERS838834	4904857	Draft Genome	0.5057	67.75	R		S	R	S
ERS838836	4905831	Draft Genome	0.5057	134.74	R		S	R	S
ERS838838	5256551	Draft Genome	0.5031	119.33	R		S	R	R
ERS838840	5098467	Draft Genome	0.507	127.5	R		S	R	S
ERS838843	4649789	Draft Genome	0.5069	144.94	R		R	R	R
ERS838845	5213884	Draft Genome	0.5066	122.85	R		R	R	R
ERS838847	5121360	Draft Genome	0.5057	137.93	R		R	R	R
ERS838818	4854329	Draft Genome	0.5062	144.38	R		S	R	R
ERS838849	4865086	Draft Genome	0.5076	130.27	R		S	R	R
ERS838852	4464925	Draft Genome	0.5089	158.89	R		S	R	S
ERS838854	4912221	Draft Genome	0.5065	129.84	R		S	R
ERS838856	4827132	Draft Genome	0.505	146.51	R		S	R	S
ERS838857	5187037	Draft Genome	0.5036	127.04	R		R	R	R
ERS838821	5115093	Draft Genome	0.5066	113.14	R		R	R	R
ERS838877	4862498	Draft Genome	0.5059	122.45	R		R	R	R
ERS838879	4746455	Draft Genome	0.5075	127.47	R		S	R	R
ERS838881	4758056	Draft Genome	0.5063	128.49	R		S	R
ERS838883	5547890	Draft Genome	0.5022	112.6	R		S	R	R
ERS838885	5545228	Draft Genome	0.5023	111.2	R		S	R	R
ERS838920	5278098	Draft Genome	0.5048	122.62	R		R	R	R
ERS838924	4946335	Draft Genome	0.505	106.7	R		S	R	S
ERS838925	4876002	Draft Genome	0.5062	134.74	R		S	R	R
ERS838930	5293679	Draft Genome	0.5052	122.44	R		S	R	R
ERS838942	5048855	Draft Genome	0.5055	136.09	R		S	R	R
ERS838859	4982731	Draft Genome	0.5058	118.54	R		R	R	R
ERS838946	5396701	Draft Genome	0.5056	115.78	R		S	R	R
ERS838954	4985485	Draft Genome	0.5052	139.31	R		R	R	R
ERS838970	5028106	Draft Genome	0.5045	148.22	R		S	R	R
ERS838973	5074230	Draft Genome	0.5043	139.3	R		S	R	R
ERS838982	4793863	Draft Genome	0.507	128	R		S	R	R
ERS838984	4691316	Draft Genome	0.5075	138.54	R		S	R	R
ERS838992	5324661	Draft Genome	0.5071	117.77	R		R	R
ERS838998	4879602	Draft Genome	0.5062	143.42	R		R	R	R
ERS839000	4894497	Draft Genome	0.5054	151.21	R		R	R	R
ERS839002	4881611	Draft Genome	0.5062	151.31	R		S	R	R
ERS838861	4947086	Draft Genome	0.5065	108.21	R		S	R	S
ERS839005	4906991	Draft Genome	0.5036	151.38	R		S	R	R
ERS839009	4904964	Draft Genome	0.5046	127.95	R		R	R	R
ERS839020	5255085	Draft Genome	0.5061	122.17	R		R	R	R
ERS838863	5025017	Draft Genome	0.5056	120.52	R		R	R	R
ERS838955	4899219	Draft Genome	0.5073	132.7	R		S		S
ERS838865	5121011	Draft Genome	0.5042	104.97	R		S	R	R
ERS838867	4865953	Draft Genome	0.5055	122.75	R		S	R	S
ERS838869	4771384	Draft Genome	0.5072	124.08	R		S	R	S
ERS838871	4729570	Draft Genome	0.507	131.75	R		S	R	R
ERS839037	4909350	Draft Genome	0.5057	114.81	R		S	R	S
ERS838873	4752932	Draft Genome	0.5054	122.76	R		S	R
ERS1995070	5256371	Draft Genome	0.5025	49.81	R			S	S
ERS1995071	5130097	Draft Genome	0.5039	45.37	R			S	S
ERS1995072	4742443	Draft Genome	0.5071	53.88	R			S	S
ERS1995073	5039225	Draft Genome	0.5043	44.89	S			S	S
ERS1995075	5608063	Draft Genome	0.5043	40.16	R			S	S
ERS1994945	4958665	Draft Genome	0.5052	46.61	R			S	S
ERS1995095	4983286	Draft Genome	0.5059	50.07	S			S	S
ERS1995097	4976195	Draft Genome	0.5061	48.82	S			S	S
ERS1995098	4700690	Draft Genome	0.5069	49.87	S			S	S
ERS1994946	5734697	Draft Genome	0.5009	39.13	R			S	S
ERS1995100	4508745	Draft Genome	0.5069	52.51	S			S	S
ERS1995103	5334765	Draft Genome	0.5061	46.81	S			S	S
ERS1995104	4748799	Draft Genome	0.5081	50.13	S			S	S
ERS1995106	4761186	Draft Genome	0.507	45.13	R			R	R
ERS1995112	4850716	Draft Genome	0.5068	44.08	S			S	S
ERS1995113	5030116	Draft Genome	0.5055	50.83	S			S	S
ERS1995114	5376968	Draft Genome	0.5062	45.2	R			S	R
ERS1994947	5057683	Draft Genome	0.5074	53	R			S	S
ERS1995115	5379279	Draft Genome	0.5044	45.86	R			R	R
ERS1995116	5179585	Draft Genome	0.5051	45.45	R			S	S
ERS1995117	5700670	Draft Genome	0.5032	42.4	R			R	R
ERS1995118	5306871	Draft Genome	0.5025	47.5	S			S	S
ERS1995119	5136301	Draft Genome	0.5038	43.62	R			R	R
ERS1995122	4847470	Draft Genome	0.507	47.65	R			R	S
ERS1995124	4723466	Draft Genome	0.5066	46.4	R			S	S
ERS1995126	5248648	Draft Genome	0.5054	47.13	R			R	S
ERS1995127	4960303	Draft Genome	0.5058	46.58	R			S	R
ERS1994948	5232027	Draft Genome	0.5064	48.72	R			S	S
ERS1995128	4827712	Draft Genome	0.507	46.98	S			S	S
ERS1995131	5105392	Draft Genome	0.5067	40.73	R			S	S
ERS1995132	5052541	Draft Genome	0.5044	42.32	R			R	S
ERS1995133	4895243	Draft Genome	0.5049	47.99	R			S	S
ERS1995137	5142988	Draft Genome	0.504	42.5	R			R	R
ERS1995138	4774351	Draft Genome	0.5049	51.42	R			R	R
ERS1995140	5138777	Draft Genome	0.5036	45.32	R			S	S
ERS1995141	5045787	Draft Genome	0.5065	42.64	S			S	S
ERS1994950	5872513	Draft Genome	0.5022	48.49	R			S	S
ERS1995146	5023780	Draft Genome	0.5054	44.22	S			S	R
ERS1995150	5150231	Draft Genome	0.5052	48.74	R			S	S
ERS1995152	5310642	Draft Genome	0.5064	54.75	S			S	R
ERS1995155	5278402	Draft Genome	0.506	47.22	R			S	S
ERS1995156	5149482	Draft Genome	0.5052	46.71	R			R	S
ERS1995157	5314808	Draft Genome	0.5074	39.94	R			R	R
ERS1995162	5332433	Draft Genome	0.5047	40.61	R			S	R
ERS1994951	5453842	Draft Genome	0.5031	49.84	S			S	S
ERS1995167	5368765	Draft Genome	0.5045	40.69	R			S	S
ERS1995168	5144402	Draft Genome	0.505	52.2	R			S	S
ERS1995170	4875350	Draft Genome	0.506	48.19	R			S	S
ERS1995171	5077415	Draft Genome	0.5074	51.46	R			R	S
ERS1995172	5305035	Draft Genome	0.5063	52.06	R			S	S
ERS1995173	4952171	Draft Genome	0.5062	49.98	R			S	S
ERS1995174	5323839	Draft Genome	0.5057	49.34	S			S	S
ERS1995175	5056903	Draft Genome	0.5072	46.03	R			S	S
ERS1995176	5191716	Draft Genome	0.504	42.68	R			S	S
ERS1995177	5796508	Draft Genome	0.5006	39.3	R			R	S
ERS1994952	5157577	Draft Genome	0.5057	43.11	R			S	S
ERS1995178	5577126	Draft Genome	0.5024	44.19	S			S	S
ERS1995179	5948092	Draft Genome	0.5007	36.58	S			S	S
ERS1995180	9286860	Draft Genome	0.5122	25.41	R			R	S
ERS1995181	5529354	Draft Genome	0.5044	37.24	R			R	S
ERS1995182	5095061	Draft Genome	0.505	37.7	S			S	S
ERS1995184	5506223	Draft Genome	0.5028	40.1	S			R	S
ERS1995185	5185761	Draft Genome	0.5068	41.94	S			S	S
ERS1995186	5096249	Draft Genome	0.5051	50.07	R			S	S
ERS1995187	5863253	Draft Genome	0.5005	36.25	R			R	S
ERS1995188	5165416	Draft Genome	0.5075	42.53	R			S	S
ERS1994956	5489144	Draft Genome	0.5046	45.69	R			S	S
ERS1995189	5089533	Draft Genome	0.505	45.28	R			S	S
ERS1995192	5084622	Draft Genome	0.5073	43.67	R			R	S
ERS1995193	5174551	Draft Genome	0.5048	39.31	R			S	S
ERS1995194	5755741	Draft Genome	0.5035	30.51	R			S	S
ERS1995195	5337480	Draft Genome	0.5063	33.52	R			R	S
ERS1995197	5244763	Draft Genome	0.5065	43.86	R			S	S
ERS1995198	5920740	Draft Genome	0.504	41.75	R			R	S
ERS1995199	4701898	Draft Genome	0.5072	48.66	S			S	S
ERS1995200	4997248	Draft Genome	0.5044	42.41	R			S	S
ERS1995201	5517856	Draft Genome	0.5041	36.83	R			S	S
ERS1994958	5420712	Draft Genome	0.5058	49	R			S	S
ERS1994919	5343047	Draft Genome	0.5063	46.07	R			R	R
ERS1995202	5233773	Draft Genome	0.5068	45.56	R			S	S
ERS1995203	5483357	Draft Genome	0.5052	34.99	S			S	S
ERS1995206	5365035	Draft Genome	0.5049	37.92	S			S	S
ERS1995210	5825349	Draft Genome	0.502	43.17	R			R	R
ERS1995213	6280398	Draft Genome	0.5006	41.06	R			R	R
ERS1995214	5687831	Draft Genome	0.5042	49.02	R			R	S
ERS1995215	5017300	Draft Genome	0.5066	44.81	R			R	R
ERS1994961	5124867	Draft Genome	0.5053	41.95	R			S	S
ERS1995216	5252683	Draft Genome	0.505	46.78	R			R	R
ERS1995217	5323299	Draft Genome	0.5045	46.46	R			R	R
ERS1995218	5292173	Draft Genome	0.5038	52.4	R			R	R
ERS1995219	5386628	Draft Genome	0.5064	42.63	R			R	S
ERS1995220	6044578	Draft Genome	0.5012	31.49	R			R	R
ERS1995221	5370972	Draft Genome	0.5046	39.94	R			R	R
ERS1995223	4914153	Draft Genome	0.5073	48.56	R			R	R
ERS1995224	4956904	Draft Genome	0.508	44.5	R			R	R
ERS1995225	5415248	Draft Genome	0.5043	43.51	R			R	S
ERS1995227	5627940	Draft Genome	0.5029	38.44	R			R	R
ERS1994963	5268303	Draft Genome	0.5061	53.49	R			S	R
ERS1995229	4815439	Draft Genome	0.5068	51.5	R			R	R
ERS1995231	5316039	Draft Genome	0.5045	40.37	R			R	R
ERS1995232	5354895	Draft Genome	0.5059	32.82	R			R	R
ERS1995233	5384107	Draft Genome	0.5059	43.43	R			R	R
ERS1995235	5672963	Draft Genome	0.5026	37.09	R			R	R
ERS1995236	5044237	Draft Genome	0.5048	38.5	R			R	R
ERS1995238	5013878	Draft Genome	0.5066	43.62	R			R	R
ERS1995239	5986630	Draft Genome	0.5031	41.04	R			R	S
ERS1995240	5345148	Draft Genome	0.506	37.07	R			R	R
ERS1995241	5157677	Draft Genome	0.5076	46.49	R			R	R
ERS1995242	5161779	Draft Genome	0.5079	38.93	R			R	S
ERS1995244	4985803	Draft Genome	0.5041	41.62	R			R	S
ERS1995245	5391779	Draft Genome	0.5061	35.21	R			R	R
ERS1995248	5029472	Draft Genome	0.5043	35.16	R			R	R
ERS1995250	4943120	Draft Genome	0.5077	43.14	R			R	R
ERS1995252	4855825	Draft Genome	0.5032	49.24	R			R	R
ERS1995253	4899048	Draft Genome	0.5071	46.36	R			R	R
ERS1995254	5223652	Draft Genome	0.5075	44.23	R			R	R
ERS1995255	5106804	Draft Genome	0.5055	41.86	R			R	R
ERS1995256	5146380	Draft Genome	0.5062	42.72	R			R	R
ERS1995258	4968669	Draft Genome	0.5058	42.68	R			R	R
ERS1995259	5128095	Draft Genome	0.5054	42.09	R			R	S
ERS1995260	5546990	Draft Genome	0.5038	37.34	R			R	R
ERS1995262	6199467	Draft Genome	0.5043	36.63	R			R	S
ERS1995286	6144922	Draft Genome	0.5011	34.47	R			R	S
ERS1995287	4935508	Draft Genome	0.5071	48.96	R			R	S
ERS1995288	5367414	Draft Genome	0.5052	38.46	R			R	S
ERS1995291	5295869	Draft Genome	0.5047	40.95	S			S	S
ERS1995293	5210623	Draft Genome	0.5058	36.03	R			S	R
ERS1995297	4702092	Draft Genome	0.5069	45.86	R			S	S
ERS1995264	5507184	Draft Genome	0.5017	34.03	R			S	S
ERS1995265	4883673	Draft Genome	0.5056	42.7	R			S	S
ERS1995269	5352318	Draft Genome	0.5071	40.22	R			S	S
ERS1995270	5062698	Draft Genome	0.5045	40.42	R			S	S
ERS1995273	5146739	Draft Genome	0.5049	40.24	R			R	S
ERS1995274	4714096	Draft Genome	0.5056	48.25	R			S	S
ERS1994970	4670872	Draft Genome	0.5075	45.35	R			S	S
ERS1995275	5674337	Draft Genome	0.504	35.43	S			S	S
ERS1995276	6956299	Draft Genome	0.497	30.99	R			R	S
ERS1995277	5282390	Draft Genome	0.5084	36.84	S			S	S
ERS1995279	5619973	Draft Genome	0.5055	36.31	S			S	S
ERS1995280	5034413	Draft Genome	0.5047	38.77	R			S	S
ERS1995281	5013349	Draft Genome	0.5055	43.76	R			S	R
ERS1995282	5329146	Draft Genome	0.506	37.11	R			R	S
ERS1994918	5226062	Draft Genome	0.5062	35.8	R			R	R
ERS1994920	5179843	Draft Genome	0.5078	41.88	R			R	R
ERS1994921	5293173	Draft Genome	0.5061	44.08	R			R	R
ERS1994922	5227310	Draft Genome	0.5075	36.3	R			R	R
ERS1994923	5067655	Draft Genome	0.5068	41.59	R			R	R
ERS1994924	6040652	Draft Genome	0.5014	30.87	R			R	R
ERS1994927	5366632	Draft Genome	0.5053	35.41	R			R	R
ERS1994928	5209415	Draft Genome	0.5044	38.41	R			R	R
ERS1994932	5294579	Draft Genome	0.5045	43.79	R			R	R
ERS1994934	4859164	Draft Genome	0.5068	40.5	R			S	S
ERS1994935	5401206	Draft Genome	0.5048	33.73	R			S	S
ERS1994936	5631135	Draft Genome	0.5056	33.65	R			R	S
ERS1994938	6103564	Draft Genome	0.5017	30.16	R			R	S
ERS1994940	4892637	Draft Genome	0.506	39.84	S			S	S
ERS1994941	5334868	Draft Genome	0.5046	40.12	R			S	S
ERS1994942	5740948	Draft Genome	0.5009	35.96	S			S	S
ERS1994949	5667310	Draft Genome	0.5028	36.38	R			S	S
ERS1994953	5316556	Draft Genome	0.5069	38.41	R			S	S
ERS1994954	4758909	Draft Genome	0.5064	49.06	R			R	R
ERS1994955	4678018	Draft Genome	0.5068	45.4	R			S	R
ERS1994957	5602657	Draft Genome	0.5059	37.51	S			S	S
ERS1994959	5908415	Draft Genome	0.5029	42.86	R			S	R
ERS1994960	6274118	Draft Genome	0.5004	33.89	R			S	S
ERS1994962	6066683	Draft Genome	0.5013	32.41	R			R	R
ERS1994965	5343506	Draft Genome	0.5033	38.66	R			S	S
ERS1994980	4968746	Draft Genome	0.5068	44.12	S			S	S
ERS1994925	5286847	Draft Genome	0.5042	44.09	R			R	R
ERS1995017	6124887	Draft Genome	0.4999	36.41	R			R	R
ERS1995018	5273817	Draft Genome	0.5045	45.25	R			R	R
ERS1995019	5346003	Draft Genome	0.5049	44.93	R			R	R
ERS1995021	5170071	Draft Genome	0.5073	48.44	R			R	R
ERS1995023	4983093	Draft Genome	0.505	50.34	R			R	R
ERS1995029	4817975	Draft Genome	0.5049	44.65	R			S	S
ERS1995059	5375728	Draft Genome	0.5068	33.75	R			R	S
ERS1995105	4660346	Draft Genome	0.5079	49.37	S			S	S
ERS1995107	5168307	Draft Genome	0.5037	39.36	R			S	S
ERS1995110	5031319	Draft Genome	0.5052	39.85	S			S	S
ERS1995111	4724309	Draft Genome	0.5078	42.28	R			R	R
ERS1995120	4897521	Draft Genome	0.5049	40.93	R			S	S
ERS1995123	5201011	Draft Genome	0.5034	39.1	R			S	S
ERS1995134	5233755	Draft Genome	0.5062	42.14	R			S	R
ERS1995135	5301837	Draft Genome	0.5072	38.41	R			R	R
ERS1995136	5186700	Draft Genome	0.504	35.23	R			R	S
ERS1995139	5205940	Draft Genome	0.5051	38.19	R			S	S
ERS1995144	5776964	Draft Genome	0.5023	36.72	R			S	R
ERS1995145	5282960	Draft Genome	0.5066	37.87	R			R	R
ERS1995148	5071388	Draft Genome	0.5054	38.7	R			S	S
ERS1995149	4723942	Draft Genome	0.4976	45.01	R			S	S
ERS1995151	4697070	Draft Genome	0.5079	44.1	R			S	R
ERS1995153	5221328	Draft Genome	0.5071	39.64	R			R	R
ERS1995154	5102127	Draft Genome	0.5038	40.14	R			R	R
ERS1995159	5287188	Draft Genome	0.5054	38.2	R			R	R
ERS1994979	5215474	Draft Genome	0.5058	45.95	R			S	S
ERS1995160	4939523	Draft Genome	0.5071	38.15	R			S	R
ERS1995161	5095794	Draft Genome	0.506	41.38	R			S	S
ERS1995163	5129900	Draft Genome	0.5049	40.09	R			S	S
ERS1995164	5081429	Draft Genome	0.5057	49.23	R			R	R
ERS1995165	5124195	Draft Genome	0.5045	37.42	S			S	S
ERS1995166	5217313	Draft Genome	0.5065	39.94	R			R	R
ERS1995183	5288496	Draft Genome	0.5037	40.4	R			S	S
ERS1995190	5500568	Draft Genome	0.5009	36.3	S			S	S
ERS1995196	5347363	Draft Genome	0.5043	33.54	R			S	S
ERS1995207	5165238	Draft Genome	0.506	39.92	S			S	S
ERS1995208	5882693	Draft Genome	0.5043	37.3	R			R	S
ERS1995209	5114949	Draft Genome	0.5042	43.87	R			R	S
ERS1995211	5194047	Draft Genome	0.5078	40.18	R			R	R
ERS1995222	5209189	Draft Genome	0.5045	36.99	R			R	S
ERS1995226	5003211	Draft Genome	0.5073	42.9	R			R	R
ERS1995228	5204215	Draft Genome	0.5065	43.76	R			R	S
ERS1995230	5197243	Draft Genome	0.5044	42.48	R			R	R
ERS1995237	5233690	Draft Genome	0.5073	39.84	R			R	R
ERS1995243	5169586	Draft Genome	0.505	42.03	R			R	S
ERS1995244	4985803	Draft Genome	0.5041	41.62	R			R	R
ERS1995247	5011444	Draft Genome	0.5068	44.01	R			R	R
ERS1995249	5187885	Draft Genome	0.5062	36.8	R			R	S
ERS1995251	4800291	Draft Genome	0.5076	45.42	R			R	S
ERS1995257	5475698	Draft Genome	0.5024	40.38	R			R	S
ERS1995261	5291753	Draft Genome	0.5053	39.79	R			S	S
ERS1995263	5138848	Draft Genome	0.507	40.27	R			R	S
ERS1995289	6152808	Draft Genome	0.5026	32.69	S			S	S
ERS1995292	4644559	Draft Genome	0.5068	40.32	R			S	S
ERS1995295	4727796	Draft Genome	0.5077	41.57	R			S	S
ERS1995266	5038501	Draft Genome	0.5074	38.33	R			S	S
ERS1995267	5069967	Draft Genome	0.5062	33.88	R			S	S
ERS1995271	5281236	Draft Genome	0.5053	38.03	R			S	S
ERS1995278	5589270	Draft Genome	0.5061	32.45	R			S	S
ERS1995283	5094893	Draft Genome	0.5046	37.3	R			S	S
ERS1995284	4757758	Draft Genome	0.5066	38.85	R			S	S
ERS1995285	5448896	Draft Genome	0.5045	33.09	R			S	S
ERS1995299	4597608	Draft Genome	0.506	38.8	S			S	S
ERS1995300	5125463	Draft Genome	0.5037	37.26	R			S	R
ERS1994926	6018202	Draft Genome	0.5024	42.27	R			R	R
ERS1994996	4907438	Draft Genome	0.5072	50.06	R			S	S
ERS1994929	5170533	Draft Genome	0.5073	48.8	R			R	S
ERS1995013	5079792	Draft Genome	0.5055	51.42	R			S	S
ERS1995020	5185914	Draft Genome	0.5072	52.72	R			R	R
ERS1995022	5320492	Draft Genome	0.5056	61.66	R			R	R
ERS1994930	5076304	Draft Genome	0.508	47.42	R			R	S
ERS1994931	5298931	Draft Genome	0.5038	45.12	R			R	S
ERS1994933	5169583	Draft Genome	0.5074	47.86	R			R	R
ERS1995057	4982089	Draft Genome	0.5051	39.8	S			S	S
ERS1994937	6006209	Draft Genome	0.5024	35.9	R			S	S
ERS1995058	5250384	Draft Genome	0.5069	40.37	S			S	R
ERS1995060	5202557	Draft Genome	0.5069	46.39	S			S	S
ERS1995061	5051910	Draft Genome	0.5054	50.2	R			S	S
ERS1995062	5302102	Draft Genome	0.5034	46.94	R			S	S
ERS1995064	5280206	Draft Genome	0.5051	47.42	S			S	S
ERS1995065	6283126	Draft Genome	0.4995	37.37	R			S	S
ERS1995066	4802275	Draft Genome	0.5064	39.92	S			S	S
ERS1995067	5122271	Draft Genome	0.5067	41.62	S			S	R
ERS1995068	5102027	Draft Genome	0.5054	46.02	R			S	S
ERS1995069	5243070	Draft Genome	0.5047	43.69	R			S	S
ERS1994939	5700754	Draft Genome	0.5036	34.19	R			S	S
