# Supplementary material for: PARMAP: A Pan-Genome-Based Computational Framework for Predicting Antimicrobial Resistance
Source: Front Microbiol. 2020 Oct 22;11:578795. doi: 10.3389/fmicb.2020.578795 (PMC7642336; doi:10.3389/fmicb.2020.578795)
Supplement: Supplementary file 3 [file Data_Sheet_3.ZIP › supplementary table 2.xlsx]

## Sheet: Sheet1
Table S2: Potential gene alleles associated with AMR in N. gonorrhoeae
Gene allele	Predicted gene name	eggNOG annotation	Ciprofloxacin	Tetracycline	Azithromycin	Cefixime	Penicillin
Cluster10128_ERR1067710_USAGM000270		Autotransporter beta-domain			YES
Cluster1023_ERR1067711_USAGM001611	ARGS	arginyL-tRNA synthetase			YES
Cluster10250_ERR1067730_USAGM001172	NMB1132	T5orf172			YES
Cluster10282_ERR1082163_USAGM000019	YDJA	nitroreductase			YES
Cluster10443_ERR1067813_USAGM000918		Sulfatase			YES
Cluster10480_ERR1067755_USAGM000726	PILP	Pilus assembly protein			YES
Cluster10480_ERR1067813_USAGM001605	PILP	Pilus assembly protein			YES
Cluster10584_ERR1067711_USAGM000243					YES
Cluster10584_ERR1067711_USAGM000624					YES
Cluster10584_ERR1067768_USAGM000803					YES
Cluster10584_ERR1067890_USAGM000631					YES
Cluster10807_ERR1067711_USAGM001606	ISPF	Involved in the biosynthesis of isopentenyl diphosphate (IPP) and dimethylallyl diphosphate (DMAPP), two major building blocks of isoprenoid compounds. Catalyzes the conversion of 4- diphosphocytidyl-2-C-methyl-D-erythritol 2-phosphate (CDP-ME2P) to 2-C-methyl-D-erythritol 2,4-cyclodiphosphate (ME-CPP) with a corresponding release of cytidine 5-monophosphate (CMP) (By similarity)			YES
Cluster10822_ERR1067711_USAGM001024	AZLC	AzlC Family			YES
Cluster1088_ERR1067802_USAGM000926	DLD	d-lactate dehydrogenase			YES
Cluster10894_ERR1067709_USAGM001320		Hydrolyase, Fe-S type, tartrate fumarate subfamily, alpha subunit			YES
Cluster10947_ERR191813_USAGM000003	PILA	Fimbrial protein			YES
Cluster10947_ERR855165_USAGM000812	PILA	Fimbrial protein			YES
Cluster10952_ERR1067711_USAGM000404		Uncharacterized protein conserved in bacteria (DUF2199)			YES
Cluster1115_ERR1067769_USAGM000053	FHS	Formyltetrahydrofolate synthetase			YES
Cluster111_ERR1067813_USAGM000755	HRPA	helicase			YES
Cluster11331_ERR1067710_USAGM000638		Siphovirus Gp157			YES
Cluster11331_ERR1067715_USAGM000410		Siphovirus Gp157			YES
Cluster11331_ERR1067783_USAGM000659		Siphovirus Gp157			YES
Cluster11354_ERR1067755_USAGM000772		Fimbrial protein			YES
Cluster11381_ERR854962_USAGM001453	CTSG	Prepilin-type N-cleavage methylation domain protein			YES
Cluster113_ERR1067711_USAGM000428	RECC	Exodeoxyribonuclease V, gamma subunit			YES
Cluster113_ERR1067747_USAGM001727	RECC	Exodeoxyribonuclease V, gamma subunit			YES
Cluster11490_ERR1067711_USAGM001560	TRBC	Type-F conjugative transfer system pilin assembly protein TrbC			YES
Cluster11494_ERR1067801_USAGM000631					YES
Cluster11494_ERR1082163_USAGM001287					YES
Cluster11496_ERR1067802_USAGM001551		Fimbrial protein			YES
Cluster11609_ERR1067711_USAGM000036					YES
Cluster11610_ERR1067709_USAGM001601	RIBH	Catalyzes the formation of 6,7-dimethyl-8- ribityllumazine by condensation of 5-amino-6-(D- ribitylamino)uracil with 3,4-dihydroxy-2-butanone 4-phosphate. This is the penultimate step in the biosynthesis of riboflavin (By similarity)			YES
Cluster11611_ERR1067802_USAGM001355	YQHA	UPF0114 protein			YES
Cluster11710_ERR1082163_USAGM001298					YES
Cluster11811_ERR1067711_USAGM001556					YES
Cluster118_ERR1067802_USAGM000060	MTRD	acriflavin resistance protein			YES
Cluster1195_ERR1067711_USAGM001259	YIDC	Required for the insertion and or proper folding and or complex formation of integral membrane proteins into the membrane. Involved in integration of membrane proteins that insert both dependently and independently of the Sec translocase complex, as well as at least some lipoproteins. Aids folding of multispanning membrane proteins (By similarity)			YES
Cluster12030_ERR1067721_USAGM001677	OCAR_7162	Membrane			YES
Cluster12055_ERR1067709_USAGM000566	HNEAP_0479	Transposase			YES
Cluster12055_ERR1067711_USAGM000020	HNEAP_0479	Transposase			YES
Cluster1214_ERR1082163_USAGM001396	GROL	Prevents misfolding and promotes the refolding and proper assembly of unfolded polypeptides generated under stress conditions (By similarity)			YES
Cluster1215_ERR1082163_USAGM000018	EPTA	Sulfatase			YES
Cluster12173_ERR1067802_USAGM000457	NSRR	BadM Rrf2 family transcriptional regulator			YES
Cluster12539_ERR1067757_USAGM001009		Fimbrial protein			YES
Cluster12539_ERR1067823_USAGM001298		Fimbrial protein			YES
Cluster12558_ERR1067723_USAGM000389	SCLAV_1575	DoxX Family			YES
Cluster12691_ERR1067838_USAGM000258		Transposase			YES
Cluster1281_ERR1067747_USAGM001035		biosynthesis			YES
Cluster12821_ERR1067802_USAGM001552	PILA	Fimbrial protein			YES
Cluster13110_ERR1067711_USAGM001122	PILE	Type IV pilus-associated protein PilV			YES
Cluster13173_ERR1067746_USAGM000216	ISCU	fes cluster assembly scaffold iscu			YES
Cluster13230_ERR1067711_USAGM001595					YES
Cluster13230_ERR1067802_USAGM000511					YES
Cluster13230_SRR2736156_USAGM000903					YES
Cluster1335_ERR1067813_USAGM001556	LCFB	Long-chain-fatty-acid-CoA ligase			YES
Cluster13360_SRR2736224_USAGM000107	AZLC	AzlC family			YES
Cluster13414_ERR1067747_USAGM000085		Adhesin component			YES
Cluster13426_ERR1067711_USAGM000034					YES
Cluster13426_ERR1067723_USAGM001066					YES
Cluster13474_ERR1067711_USAGM000355	YPAA	Membrane			YES
Cluster1351_ERR1067813_USAGM001050	LCTP	Transporter, lactate permease family			YES
Cluster13537_ERR1067711_USAGM000683	RPSF	Binds together with S18 to 16S ribosomal RNA (By similarity)			YES
Cluster1366_ERR1067711_USAGM000976	HSDM	type I restriction-modification system			YES
Cluster13678_ERR1067712_USAGM000988		Fimbrial protein			YES
Cluster13678_ERR1067749_USAGM000086	PILA	Fimbrial protein			YES
Cluster1367_ERR1067711_USAGM000080	PURH	bifunctional purine biosynthesis protein PurH			YES
Cluster13715_ERR1082163_USAGM001285					YES
Cluster13760_ERR1067783_USAGM001210					YES
Cluster13836_ERR1067783_USAGM001669		Transcriptional regulator			YES
Cluster1385_ERR1067783_USAGM001519		YhbX YhjW YijP YjdB family protein			YES
Cluster1385_ERR1067813_USAGM000754		YhbX YhjW YijP YjdB family protein			YES
Cluster138_ERR1067711_USAGM000627		tape measure			YES
Cluster138_ERR855021_USAGM000137		tape measure			YES
Cluster14026_ERR1067711_USAGM000241					YES
Cluster14026_ERR1067723_USAGM000984					YES
Cluster14077_ERR855021_USAGM001132					YES
Cluster1423_ERR1067714_USAGM000038	EMRB	drug resistance transporter EmrB QacA			YES
Cluster14370_ERR1067711_USAGM001668	OCAR_4246	Peptidase propeptide and YPEB domain protein			YES
Cluster14371_ERR1067755_USAGM001709		Inherit from COG: helicase			YES
Cluster1443_ERR1067813_USAGM000480	PURF	glutamine phosphoribosylpyrophosphate amidotransferase			YES
Cluster14494_ERR1067711_USAGM000529					YES
Cluster1463_ERR1067711_USAGM001657	MVIN	integral membrane protein mvin			YES
Cluster14754_ERR1067712_USAGM000904					YES
Cluster14765_ERR1067711_USAGM000035	VPR	serine protease			YES
Cluster14794_ERR1067730_USAGM000318					YES
Cluster14794_ERR1067838_USAGM001255					YES
Cluster147_ERR1067802_USAGM000863	UVRA	The UvrABC repair system catalyzes the recognition and processing of DNA lesions. UvrA is an ATPase and a DNA-binding protein. A damage recognition complex composed of 2 UvrA and 2 UvrB subunits scans DNA for abnormalities. When the presence of a lesion has been verified by UvrB, the UvrA molecules dissociate (By similarity)			YES
Cluster14852_ERR1067711_USAGM000169					YES
Cluster15102_ERR1067796_USAGM001414	PCRYO_0718	Transposase			YES
Cluster15128_ERR1067711_USAGM000194					YES
Cluster1522_ERR1067711_USAGM000844					YES
Cluster1529_ERR1067711_USAGM001533	GUAB	Catalyzes the conversion of inosine 5'-phosphate (IMP) to xanthosine 5'-phosphate (XMP), the first committed and rate- limiting step in the de novo synthesis of guanine nucleotides, and therefore plays an important role in the regulation of cell growth (By similarity)			YES
Cluster15327_ERR1067711_USAGM000831		drug resistance transporter, Bcr CflA			YES
Cluster1536_ERR1067756_USAGM001272	MURC	Cell wall formation (By similarity)			YES
Cluster15387_ERR1067723_USAGM001484					YES
Cluster15457_ERR1067750_USAGM000837	FHAB	filamentous hemagglutinin			YES
Cluster15504_ERR1067802_USAGM001447	FRP	NADPH-flavin oxidoreductase			YES
Cluster1572_ERR1067711_USAGM001771	PPX	ppx gppa phosphatase (EC			YES
Cluster1572_ERR1067747_USAGM000772	PPX	ppx gppa phosphatase (EC			YES
Cluster1572_ERR1067832_USAGM001819	PPX	ppx gppa phosphatase (EC			YES
Cluster15753_ERR1067802_USAGM001446	FRP	NADPH-flavin oxidoreductase			YES
Cluster15896_ERR1067709_USAGM001716					YES
Cluster15956_ERR956677_USAGM000183		Bola family			YES
Cluster1613_ERR1067747_USAGM000818		Protein of unknown function (DUF560)			YES
Cluster1615_ERR854868_USAGM001373					YES
Cluster1623_ERR1067713_USAGM000037	COMM	Mg chelatase subunit ChlI			YES
Cluster16290_ERR1067710_USAGM000593					YES
Cluster16291_ERR855021_USAGM000357	OATA	acyltransferase 3			YES
Cluster16370_ERR1067733_USAGM000773					YES
Cluster1647_ERR1082163_USAGM000801	OLIA	oligopeptide transporter			YES
Cluster16570_ERR1067711_USAGM001561					YES
Cluster16709_ERR1082163_USAGM001414	ALDA	Dehydrogenase			YES
Cluster16783_ERR1067809_USAGM001368					YES
Cluster16841_ERR1067720_USAGM000152					YES
Cluster16841_ERR1067747_USAGM000727					YES
Cluster1684_ERR1067747_USAGM000086	MQO	Malate dehydrogenase quinone			YES
Cluster1684_ERR1082163_USAGM001716	MQO	Malate dehydrogenase quinone			YES
Cluster1699_ERR1067711_USAGM000403	UBID	Catalyzes the decarboxylation of 3-octaprenyl-4-hydroxy benzoate to 2-octaprenylphenol (By similarity)			YES
Cluster1700_ERR1067715_USAGM001687	MURE	Catalyzes the addition of meso-diaminopimelic acid to the nucleotide precursor UDP-N-acetylmuramoyl-L-alanyl-D-glutamate (UMAG) in the biosynthesis of bacterial cell-wall peptidoglycan (By similarity)			YES
Cluster175_ERR1067711_USAGM000846	LBPA	Receptor			YES
Cluster17883_ERR1067711_USAGM000032					YES
Cluster1789_ERR1067802_USAGM001253	TRKH	Low-affinity potassium transport system. Interacts with Trk system potassium uptake protein TrkA (By similarity)			YES
Cluster1812_ERR1067779_USAGM000470	SDAA	l-serine dehydratase			YES
Cluster18206_ERR1067805_USAGM000649		Protein of unknown function (DUF533)			YES
Cluster1821_ERR1067783_USAGM001014		Spermine/spermidine synthase			YES
Cluster1821_ERR1067802_USAGM000786		Spermine/spermidine synthase			YES
Cluster1822_ERR1067713_USAGM000872	GND	Catalyzes the oxidative decarboxylation of 6- phosphogluconate to ribulose 5-phosphate and CO(2), with concomitant reduction of NADP to NADPH (By similarity)			YES
Cluster1823_ERR1067711_USAGM001756	MLTA	membrane-bound lytic murein transglycosylase			YES
Cluster1823_ERR1067755_USAGM000777	MLTA	membrane-bound lytic murein transglycosylase			YES
Cluster1823_ERR1067787_USAGM000998	MLTA	membrane-bound lytic murein transglycosylase			YES
Cluster18474_ERR223648_USAGM001197					YES
Cluster18516_ERR1067747_USAGM000718					YES
Cluster18523_ERR1067711_USAGM000416					YES
Cluster18580_ERR1067730_USAGM000337					YES
Cluster18581_ERR1067721_USAGM001239					YES
Cluster185_ERR1067813_USAGM000829	ILES	amino acids such as valine, to avoid such errors it has two additional distinct tRNA(Ile)-dependent editing activities. One activity is designated as 'pretransfer' editing and involves the hydrolysis of activated Val-AMP. The other activity is designated 'posttransfer' editing and involves deacylation of mischarged Val-tRNA(Ile) (By similarity)			YES
Cluster19050_ERR1067716_USAGM001462					YES
Cluster1911_ERR1067711_USAGM000518	LEUC	Catalyzes the isomerization between 2-isopropylmalate and 3-isopropylmalate, via the formation of 2-isopropylmaleate (By similarity)			YES
Cluster1912_ERR1067711_USAGM000102	TBPB	Transferrin binding protein B			YES
Cluster1912_SRR2736224_USAGM001254	TBPB	Transferrin binding protein B			YES
Cluster1931_ERR1067711_USAGM000182	FUMC	fumarate hydratase Class II			YES
Cluster1944_ERR1067709_USAGM000576	GLMU	Catalyzes the last two sequential reactions in the de novo biosynthetic pathway for UDP-N-acetylglucosamine (UDP- GlcNAc). The C-terminal domain catalyzes the transfer of acetyl group from acetyl coenzyme A to glucosamine-1-phosphate (GlcN-1-P) to produce N-acetylglucosamine-1-phosphate (GlcNAc-1-P), which is converted into UDP-GlcNAc by the transfer of uridine 5- monophosphate (from uridine 5-tr…			YES
Cluster1955_ERR1067711_USAGM000111	AGCS	amino acid carrier protein			YES
Cluster1965_ERR1067709_USAGM000154	FFH	Involved in targeting and insertion of nascent membrane proteins into the cytoplasmic membrane. Binds to the hydrophobic signal sequence of the ribosome-nascent chain (RNC) as it emerges from the ribosomes. The SRP-RNC complex is then targeted to the cytoplasmic membrane where it interacts with the SRP receptor FtsY. Interaction with FtsY leads to the transfer of the RNC complex to the Sec transl…			YES
Cluster1965_ERR1067783_USAGM000629	FFH	Involved in targeting and insertion of nascent membrane proteins into the cytoplasmic membrane. Binds to the hydrophobic signal sequence of the ribosome-nascent chain (RNC) as it emerges from the ribosomes. The SRP-RNC complex is then targeted to the cytoplasmic membrane where it interacts with the SRP receptor FtsY. Interaction with FtsY leads to the transfer of the RNC complex to the Sec transl…			YES
Cluster1998_ERR1067802_USAGM000871	ERIC	Chloride channel			YES
Cluster201_ERR1067712_USAGM000773	TBP1	Transferrin-binding protein			YES
Cluster201_ERR1067747_USAGM000489	TBP1	Transferrin-binding protein			YES
Cluster201_ERR1067813_USAGM000467	TBP1	Transferrin-binding protein			YES
Cluster2020_ERR1067802_USAGM000059	OPRM	RND efflux system, outer membrane lipoprotein			YES
Cluster2037_ERR1067711_USAGM001501	SBMA	abc transporter, ATP-binding protein			YES
Cluster205_ERR1067755_USAGM001701	CJRC	Heme-utilization protein Hup			YES
Cluster2084_ERR855021_USAGM001018	HOM	homoserine dehydrogenase			YES
Cluster2110_ERR1067711_USAGM000499	HSDR	Type I site-specific deoxyribonuclease			YES
Cluster2125_ERR1067711_USAGM000988	PCNB	PolyA polymerase			YES
Cluster2138_ERR1067755_USAGM001069	ALGC	phosphomannomutase (EC 5.4.2.8)			YES
Cluster2139_ERR1067813_USAGM000951	GDHA	glutamate dehydrogenase			YES
Cluster2149_ERR1067711_USAGM000939	RADA	May play a role in the repair of endogenous alkylation damage (By similarity)			YES
Cluster2151_ERR1067747_USAGM000987	NHAC	Na H antiporter			YES
Cluster2153_ERR1067745_USAGM001109	POTF	Putrescine ABC transporter			YES
Cluster2154_ERR1067802_USAGM000540	YICE	Permease			YES
Cluster230_ERR1067745_USAGM001110	ALAS	Catalyzes the attachment of alanine to tRNA(Ala) in a two-step reaction alanine is first activated by ATP to form Ala- AMP and then transferred to the acceptor end of tRNA(Ala). Also edits incorrectly charged Ser-tRNA(Ala) and Gly-tRNA(Ala) via its editing domain (By similarity)			YES
Cluster2347_ERR1067711_USAGM001149	NQRA	NQR complex catalyzes the reduction of ubiquinone-1 to ubiquinol by two successive reactions, coupled with the transport of Na( ) ions from the cytoplasm to the periplasm. NqrA to NqrE are probably involved in the second step, the conversion of ubisemiquinone to ubiquinol (By similarity)			YES
Cluster2393_ERR1067711_USAGM001518	TILS	Ligates lysine onto the cytidine present at position 34 of the AUA codon-specific tRNA(Ile) that contains the anticodon CAU, in an ATP-dependent manner. Cytidine is converted to lysidine, thus changing the amino acid specificity of the tRNA from methionine to isoleucine (By similarity)			YES
Cluster2416_ERR855021_USAGM000791	PURD	Phosphoribosylglycinamide synthetase			YES
Cluster2443_ERR1067747_USAGM001038		Glycosyl transferases group 1			YES
Cluster2443_ERR1067783_USAGM001450		Glycosyl transferases group 1			YES
Cluster248_ERR854908_USAGM001280	GYRB	DNA gyrase negatively supercoils closed circular double- stranded DNA in an ATP-dependent manner and also catalyzes the interconversion of other topological isomers of double-stranded DNA rings, including catenanes and knotted rings (By similarity)			YES
Cluster2496_ERR1067711_USAGM000430	CCOP	C-type cytochrome. Part of the cbb3-type cytochrome c oxidase complex (By similarity)			YES
Cluster2541_ERR1067745_USAGM000228	PHRB2	deoxyribo-dipyrimidine photolyase			YES
Cluster254_ERR1067813_USAGM001788	TRAC	type-IV secretion system protein TraC			YES
Cluster2586_ERR855021_USAGM000340	ENO	Catalyzes the reversible conversion of 2- phosphoglycerate into phosphoenolpyruvate. It is essential for the degradation of carbohydrates via glycolysis (By similarity)			YES
Cluster258_ERR1067813_USAGM000414	ACNB	Aconitate hydratase 2			YES
Cluster268_ERR1067711_USAGM001534	GLND	Modifies, by uridylylation or deuridylylation the PII (GlnB) regulatory protein (By similarity)			YES
Cluster26_ERR1067747_USAGM000364		protease			YES
Cluster26_ERR855021_USAGM001468		protease			YES
Cluster2718_ERR855021_USAGM001114	MAEB	Malic enzyme			YES
Cluster2722_ERR1067713_USAGM000933	EFEB	Tat-translocated enzyme			YES
Cluster2731_ERR1067713_USAGM000748	YCGV	Outer membrane autotransporter			YES
Cluster2731_ERR1067722_USAGM000319	YCGV	Outer membrane autotransporter			YES
Cluster2731_ERR1067875_USAGM001344	YCGV	Outer membrane autotransporter			YES
Cluster2732_ERR1067747_USAGM001681	NTRX	Transcriptional regulator, Fis family			YES
Cluster2732_ERR1082163_USAGM000167	NTRX	Transcriptional regulator, Fis family			YES
Cluster2752_ERR1067747_USAGM000509	XTMB	Phage Terminase Large Subunit			YES
Cluster2829_ERR1067713_USAGM001544	RSMB	SUN protein			YES
Cluster2856_ERR1067711_USAGM000312	PGLB	Pilin glycosylation protein PglB			YES
Cluster2856_ERR1067747_USAGM001039	PGLB	Pilin glycosylation protein PglB			YES
Cluster2864_ERR1067711_USAGM001378	MNTH	membrane			YES
Cluster286_ERR1067711_USAGM001304	ACND	aconitate hydratase			YES
Cluster291_ERR1067711_USAGM001550		SNF2 family N-terminal domain			YES
Cluster291_ERR1067736_USAGM000188		SNF2 family N-terminal domain			YES
Cluster2959_ERR1067802_USAGM000061	ACRA	Efflux transporter, RND family, MFP subunit			YES
Cluster295_ERR1067711_USAGM000512	FIXI	heavy metal translocating p-type ATPase			YES
Cluster2961_ERR1067711_USAGM001441	MRP	ATP-binding protein			YES
Cluster2961_ERR1067747_USAGM000674	MRP	ATP-binding protein			YES
Cluster2961_ERR855021_USAGM000689	MRP	ATP-binding protein			YES
Cluster2994_ERR1067745_USAGM000862	CCA	Catalyzes the addition and repair of the essential 3'- terminal CCA sequence in tRNAs without using a nucleic acid template. Adds these three nucleotides in the order of C, C, and A to the tRNA nucleotide-73, using CTP and ATP as substrates and producing inorganic pyrophosphate. Also shows phosphatase, 2'- nucleotidase and 2',3'-cyclic phosphodiesterase activities. These phosphohydrolase activiti…			YES
Cluster3013_ERR1067716_USAGM001150					YES
Cluster3022_ERR1067711_USAGM001182	CYTX	Permease for cytosine purines, uracil, thiamine, allantoin			YES
Cluster3023_ERR1067711_USAGM000664	VPA0150	receptor			YES
Cluster3044_ERR1067747_USAGM000600	CYSJ	Component of the sulfite reductase complex that catalyzes the 6-electron reduction of sulfite to sulfide. This is one of several activities required for the biosynthesis of L- cysteine from sulfate. The flavoprotein component catalyzes the electron flow from NADPH - FAD - FMN to the hemoprotein component (By similarity)			YES
Cluster3085_ERR1067802_USAGM000105	OATA	acyltransferase 3			YES
Cluster310_ERR1067711_USAGM000188		Integrase core domain			YES
Cluster310_ERR1067730_USAGM000353		Integrase core domain			YES
Cluster3168_ERR1067812_USAGM000943		Glycosyl transferase (Group 1			YES
Cluster3180_ERR1067715_USAGM001075	CARA	carbamoyl-phosphate synthetase glutamine chain			YES
Cluster318_ERR1067730_USAGM000568	HGPB	receptor			YES
Cluster3196_ERR1067713_USAGM001548	SMF	DNA protecting protein DprA			YES
Cluster3220_ERR1067709_USAGM000437	APE1	Periplasmic Protein			YES
Cluster3224_ERR1067711_USAGM001034	ANIA	Nitrite reductase			YES
Cluster3338_ERR1067711_USAGM001123	MACA	macrolide-specific efflux protein macA			YES
Cluster3339_ERR1067711_USAGM001310	FTSZ	Essential cell division protein that forms a contractile ring structure (Z ring) at the future cell division site. The regulation of the ring assembly controls the timing and the location of cell division. One of the functions of the FtsZ ring is to recruit other cell division proteins to the septum to produce a new cell wall between the dividing cells. Binds GTP and shows GTPase activity (By sim…			YES
Cluster3339_ERR855021_USAGM001258	FTSZ	Essential cell division protein that forms a contractile ring structure (Z ring) at the future cell division site. The regulation of the ring assembly controls the timing and the location of cell division. One of the functions of the FtsZ ring is to recruit other cell division proteins to the septum to produce a new cell wall between the dividing cells. Binds GTP and shows GTPase activity (By sim…			YES
Cluster3423_ERR1067747_USAGM000257	HMBR	receptor			YES
Cluster3485_ERR1067747_USAGM000523		Caudovirus prohead protease			YES
Cluster3485_ERR1067755_USAGM001493		Caudovirus prohead protease			YES
Cluster3538_ERR1067711_USAGM000797	METX	Homoserine O-trans-acetylase			YES
Cluster3539_ERR1067802_USAGM000449	PRPC	citrate synthase			YES
Cluster364_ERR1067711_USAGM000835	PARC	Dna topoisomerase iv (Subunit a)			YES
Cluster3683_ERR1067747_USAGM001463	PHEA	chorismate mutase			YES
Cluster3706_ERR1067746_USAGM001348	RLUD	Pseudouridine synthase			YES
Cluster3706_ERR1067801_USAGM000974	RLUD	Pseudouridine synthase			YES
Cluster3747_ERR1067831_USAGM000569	TGT	Exchanges the guanine residue with 7-aminomethyl-7- deazaguanine in tRNAs with GU(N) anticodons (tRNA-Asp, -Asn, -His and -Tyr). After this exchange, a cyclopentendiol moiety is attached to the 7-aminomethyl group of 7-deazaguanine, resulting in the hypermodified nucleoside queuosine (Q) (7-(((4,5-cis- dihydroxy-2-cyclopenten-1-yl)amino)methyl)-7-deazaguanosine) (By similarity)			YES
Cluster37_ERR1067711_USAGM000617					YES
Cluster37_ERR1067755_USAGM001506					YES
Cluster37_ERR1082163_USAGM001296					YES
Cluster3822_ERR1067711_USAGM000059	ILVC	Alpha-keto-beta-hydroxylacyl reductoisomerase			YES
Cluster382_ERR1067711_USAGM000570	TOPA	Releases the supercoiling and torsional tension of DNA, which is introduced during the DNA replication and transcription, by transiently cleaving and rejoining one strand of the DNA duplex. Introduces a single-strand break via transesterification at a target site in duplex DNA. The scissile phosphodiester is attacked by the catalytic tyrosine of the enzyme, resulting in the formation of a DNA-(5'…			YES
Cluster382_ERR855021_USAGM001571	TOPA	Releases the supercoiling and torsional tension of DNA, which is introduced during the DNA replication and transcription, by transiently cleaving and rejoining one strand of the DNA duplex. Introduces a single-strand break via transesterification at a target site in duplex DNA. The scissile phosphodiester is attacked by the catalytic tyrosine of the enzyme, resulting in the formation of a DNA-(5'…			YES
Cluster383_ERR1067711_USAGM001277		receptor			YES
Cluster383_ERR1067747_USAGM000451		receptor			YES
Cluster384_ERR1067711_USAGM001661	RECQ	Atp-dependent dna helicase			YES
Cluster38_ERR855021_USAGM000035					YES
Cluster390_ERR1067711_USAGM000980	CLPA	ATP-dependent CLP protease ATP-binding subunit			YES
Cluster391_ERR1067747_USAGM001401	NRDA	Provides the precursors necessary for DNA synthesis. Catalyzes the biosynthesis of deoxyribonucleotides from the corresponding ribonucleotides (By similarity)			YES
Cluster3966_ERR855021_USAGM000358	OATA	acyltransferase 3			YES
Cluster3983_ERR1067747_USAGM001034	RIBD	Converts 2,5-diamino-6-(ribosylamino)-4(3h)-pyrimidinone 5'-phosphate into 5-amino-6-(ribosylamino)-2,4(1h,3h)- pyrimidinedione 5'-phosphate (By similarity)			YES
Cluster3984_ERR1067711_USAGM001396	FIXC	geranylgeranyl reductase			YES
Cluster3986_ERR1067711_USAGM000175		Zonular occludens toxin			YES
Cluster3991_ERR1067711_USAGM001031					YES
Cluster3998_ERR1067802_USAGM001112	CYSG	Siroheme synthase			YES
Cluster3998_ERR1067813_USAGM001754	CYSG	Siroheme synthase			YES
Cluster4018_ERR1082163_USAGM000744	HISC	Imidazole acetol-phosphate transaminase			YES
Cluster402_ERR1082163_USAGM000492	NUOG	oxidoreductase subunit g			YES
Cluster409_ERR1067813_USAGM000245		Inherit from proNOG: portal protein			YES
Cluster4124_ERR1067711_USAGM000679		Sel1 repeat protein			YES
Cluster4149_ERR1067822_USAGM001337		major facilitator Superfamily			YES
Cluster4150_ERR1067711_USAGM000967	MURB	Cell wall formation (By similarity)			YES
Cluster420_ERR1067813_USAGM000668	DING	Helicase			YES
Cluster4277_ERR1067804_USAGM000281	FUMA	Fumarate			YES
Cluster436_ERR1067802_USAGM000713	PILQ	type IV pilus secretin PilQ			YES
Cluster438_ERR1067813_USAGM000929	RELA	In eubacteria ppGpp (guanosine 3'-diphosphate 5-' diphosphate) is a mediator of the stringent response that coordinates a variety of cellular activities in response to changes in nutritional abundance (By similarity)			YES
Cluster438_ERR1082163_USAGM000317	RELA	In eubacteria ppGpp (guanosine 3'-diphosphate 5-' diphosphate) is a mediator of the stringent response that coordinates a variety of cellular activities in response to changes in nutritional abundance (By similarity)			YES
Cluster4395_ERR1067711_USAGM000752	FATC	ABC transporter permease protein			YES
Cluster4488_ERR1067711_USAGM000417	APBE	(LipO)protein			YES
Cluster4488_ERR1067813_USAGM000953	APBE	(LipO)protein			YES
Cluster4528_ERR1067709_USAGM001195	FETB	Iron chelate ABC transporter, periplasmic iron chelate-binding protein			YES
Cluster4528_ERR1067783_USAGM000107	FETB	Iron chelate ABC transporter, periplasmic iron chelate-binding protein			YES
Cluster453_ERR1067711_USAGM001126	PRIA	Primosomal protein n'			YES
Cluster4596_ERR1067711_USAGM001468	YCGV	Outer membrane autotransporter			YES
Cluster45_ERR1067784_USAGM001698	GLPCD	FAD linked oxidase domain protein			YES
Cluster4676_ERR1067709_USAGM001254	LGTB	lipopolysaccharide biosynthetic process			YES
Cluster4676_ERR1082163_USAGM001452	LGTB	lipopolysaccharide biosynthetic process			YES
Cluster4695_ERR1067711_USAGM001722	RLUC	Pseudouridine synthase			YES
Cluster4699_ERR1067813_USAGM000545	PURC	SAICAR synthetase			YES
Cluster472_ERR1067730_USAGM000583	FETA	receptor			YES
Cluster4753_ERR1067711_USAGM001764	OCAR_7534	Pyrimidine 5''-nucleotidase			YES
Cluster4753_ERR1067713_USAGM000937	OCAR_7534	Pyrimidine 5''-nucleotidase			YES
Cluster4785_ERR1067715_USAGM000685					YES
Cluster480_ERR1067711_USAGM000495	FHAB	filamentous hemagglutinin			YES
Cluster4848_ERR855021_USAGM000924	HOLB	DNA polymerase III subunit delta'			YES
Cluster491_ERR1067711_USAGM001754	METG	Is required not only for elongation of protein synthesis but also for the initiation of all mRNA translation through initiator tRNA(fMet) aminoacylation (By similarity)			YES
Cluster491_ERR1067802_USAGM001548	METG	Is required not only for elongation of protein synthesis but also for the initiation of all mRNA translation through initiator tRNA(fMet) aminoacylation (By similarity)			YES
Cluster491_ERR1082163_USAGM000848	METG	Is required not only for elongation of protein synthesis but also for the initiation of all mRNA translation through initiator tRNA(fMet) aminoacylation (By similarity)			YES
Cluster4925_ERR1067813_USAGM000917		Sulfatase			YES
Cluster492_ERR1067854_USAGM000934	PPK	Catalyzes the reversible transfer of the terminal phosphate of ATP to form a long-chain polyphosphate (polyP) (By similarity)			YES
Cluster4940_ERR1067813_USAGM001045	ISPH	Converts 1-hydroxy-2-methyl-2-(E)-butenyl 4-diphosphate into isopentenyl diphosphate (IPP) and dimethylallyl diphosphate (DMAPP) (By similarity)			YES
Cluster4941_ERR1067711_USAGM000207	RPFE	Signal peptide protein			YES
Cluster4942_ERR1067747_USAGM000349	CEUB	ABC transporter permease protein			YES
Cluster494_ERR1067715_USAGM000910		Phage portal protein			YES
Cluster5017_ERR1067802_USAGM000104	OATA	acyltransferase 3			YES
Cluster5037_ERR1067742_USAGM001789	HAPS_0366	Transposase			YES
Cluster5038_ERR1067711_USAGM001573					YES
Cluster5038_ERR1082171_USAGM000518					YES
Cluster5047_ERR1067711_USAGM001624	RIBF	riboflavin kinase FMN adenylyltransferase			YES
Cluster5047_ERR1067813_USAGM000830	RIBF	riboflavin kinase FMN adenylyltransferase			YES
Cluster506_ERR1067711_USAGM000598	OLIA	oligopeptide transporter			YES
Cluster5135_ERR1067715_USAGM000463	XANQ	permease			YES
Cluster5214_ERR1067711_USAGM000842	ERA	An essential GTPase that binds both GDP and GTP, with rapid nucleotide exchange. Plays a role in 16S rRNA processing and 30S ribosomal subunit biogenesis and possibly also in cell cycle regulation and energy metabolism (By similarity)			YES
Cluster5286_ERR1067813_USAGM000457	YFLS	Anion transporter			YES
Cluster5308_ERR1067717_USAGM000898	Y2191	prophage antirepressor			YES
Cluster5308_ERR1067804_USAGM000371	Y2191	prophage antirepressor			YES
Cluster5308_ERR1067813_USAGM000255	Y2191	BRO family, N-terminal domain			YES
Cluster5388_ERR1067813_USAGM001497	NOSF	ABC transporter			YES
Cluster5417_ERR1067813_USAGM000694	RSGA	May play a role in 30S ribosomal subunit biogenesis. Unusual circulary permuted GTPase that catalyzes rapid hydrolysis of GTP with a slow catalytic turnover (By similarity)			YES
Cluster5419_ERR1067711_USAGM000093	SPEB	agmatinase (EC 3.5.3.11)			YES
Cluster541_ERR855021_USAGM000178	PRLC	oligopeptidase A			YES
Cluster5427_ERR1082163_USAGM000802	OLIA	oligopeptide transporter			YES
Cluster5452_ERR1067711_USAGM001641		YhbX YhjW YijP YjdB family protein			YES
Cluster5481_ERR1067746_USAGM000860	THRB	homoserine kinase			YES
Cluster5485_ERR1067747_USAGM001266	NIT	nitrilase cyanide hydratase and apolipoprotein n-acyltransferase			YES
Cluster554_ERR1067711_USAGM000692	GLYS	Glycyl-tRNA synthetase beta subunit			YES
Cluster554_ERR1067755_USAGM000059	GLYS	Glycyl-tRNA synthetase beta subunit			YES
Cluster554_ERR1067813_USAGM001138	GLYS	Glycyl-tRNA synthetase beta subunit			YES
Cluster554_ERR1082163_USAGM001450	GLYS	Glycyl-tRNA synthetase beta subunit			YES
Cluster555_ERR1067756_USAGM000271	RMUC	Dna recombination protein			YES
Cluster5623_ERR1082163_USAGM001449	GLYQ	glycyl-tRNA synthetase, alpha subunit			YES
Cluster567_ERR1067813_USAGM001749	ILVD	Dihydroxy-acid dehydratase			YES
Cluster570_ERR1067711_USAGM000342	RECG	ATP-dependent DNA helicase recg			YES
Cluster5724_ERR1067711_USAGM001497	ARGB	nag kinase			YES
Cluster5781_ERR1067839_USAGM000366	PPNK	Catalyzes the phosphorylation of NAD to NADP. Utilizes ATP and other nucleoside triphosphates as well as inorganic polyphosphate as a source of phosphorus (By similarity)			YES
Cluster5882_ERR1067721_USAGM001322	BIOH	The physiological role of BioH is to remove the methyl group introduced by BioC when the pimeloyl moiety is complete. It allows to synthesize pimeloyl-ACP via the fatty acid synthetic pathway through the hydrolysis of the ester bonds of pimeloyl-ACP esters (By similarity)			YES
Cluster591_ERR1067711_USAGM001680	NUOL	subunit L			YES
Cluster5953_ERR1067711_USAGM000811	DAPA	Catalyzes the condensation of (S)-aspartate-beta- semialdehyde (S)-ASA and pyruvate to 4-hydroxy- tetrahydrodipicolinate (HTPA) (By similarity)			YES
Cluster6027_ERR1067711_USAGM001591	OGT	Involved in the cellular defense against the biological effects of O6-methylguanine (O6-MeG) in DNA. Repairs alkylated guanine in DNA by stoichiometrically transferring the alkyl group at the O-6 position to a cysteine residue in the enzyme. This is a suicide reaction the enzyme is irreversibly inactivated (By similarity)			YES
Cluster6117_ERR1067711_USAGM000865	YOCS	bile acid Na symporter			YES
Cluster6158_ERR1067711_USAGM000400	FOLP	dihydropteroate synthase			YES
Cluster6158_ERR1067783_USAGM000295	FOLP	dihydropteroate synthase			YES
Cluster6168_ERR1082163_USAGM000357	FOLP	dihydropteroate synthase			YES
Cluster6221_ERR1067747_USAGM000533	ERUM2640	Phage conserved hypothetical protein BR0599			YES
Cluster6343_ERR1067711_USAGM000222	COAE	Catalyzes the phosphorylation of the 3'-hydroxyl group of dephosphocoenzyme A to form coenzyme A (By similarity)			YES
Cluster6390_ERR1067721_USAGM000535	LGTB	lacto-N-neotetraose biosynthesis glycosyl transferase			YES
Cluster6390_ERR1067810_USAGM000917	LGTB	lacto-N-neotetraose biosynthesis glycosyl transferase			YES
Cluster6390_ERR1082163_USAGM001455	LGTB	lacto-N-neotetraose biosynthesis glycosyl transferase			YES
Cluster639_ERR1067711_USAGM000632	BETT	high-affinity choline transport protein			YES
Cluster6422_ERR1067711_USAGM001336	BMUL_1120	molybdopterin binding domain			YES
Cluster6441_ERR191780_USAGM001201	PILA	Fimbrial protein			YES
Cluster6572_ERR1067745_USAGM001607		amino acid abc transporter			YES
Cluster6573_ERR855021_USAGM001453	VACJ	(Lipo)protein			YES
Cluster6575_ERR1067711_USAGM000148	FGHA	S-formylglutathione hydrolase			YES
Cluster6615_ERR1067747_USAGM000771		Protein of unknown function (DUF560)			YES
Cluster6647_ERR1067742_USAGM001520	LGTA	glycosyl transferase			YES
Cluster6647_ERR1082163_USAGM001454	LGTA	glycosyl transferase			YES
Cluster6699_ERR1067711_USAGM000569	OCAR_7162	Membrane			YES
Cluster6699_ERR1067784_USAGM000890	OCAR_7162	Membrane			YES
Cluster6699_ERR191784_USAGM001733	OCAR_7162	Membrane			YES
Cluster6699_ERR191813_USAGM000608	OCAR_7162	Membrane			YES
Cluster6699_ERR855144_USAGM000755	OCAR_7162	Membrane			YES
Cluster6760_ERR1067711_USAGM000407	VV10045				YES
Cluster6760_ERR1067747_USAGM001705	VV10045				YES
Cluster6867_ERR1067783_USAGM000069	PETC	Cytochrome C1			YES
Cluster690_ERR1067747_USAGM000666	OATA	acyltransferase 3			YES
Cluster6926_ERR1082162_USAGM001771					YES
Cluster6952_ERR1067731_USAGM001502	TRUA	Formation of pseudouridine at positions 38, 39 and 40 in the anticodon stem and loop of transfer RNAs (By similarity)			YES
Cluster69_ERR1067711_USAGM001334	PUTA	proline dehydrogenase, pyrroline-5-carboxylate dehydrogenase			YES
Cluster69_ERR1067747_USAGM001227	PUTA	proline dehydrogenase, pyrroline-5-carboxylate dehydrogenase			YES
Cluster69_ERR1067755_USAGM000985	PUTA	proline dehydrogenase, pyrroline-5-carboxylate dehydrogenase			YES
Cluster6_ERR1082163_USAGM000598		Inherit from COG: helicase			YES	YES
Cluster702_ERR1067747_USAGM001760	DNAK	Acts as a chaperone (By similarity)			YES
Cluster7032_ERR855021_USAGM000541	SPEE	Catalyzes the production of spermidine from putrescine and decarboxylated S-adenosylmethionine (dcSAM), which serves as an aminopropyl donor (By similarity)			YES
Cluster7079_ERR1067711_USAGM001663	BIOC	Methyltransferase			YES
Cluster70_ERR1067746_USAGM001426	RECB	Exodeoxyribonuclease V beta subunit			YES
Cluster70_ERR1067747_USAGM001564	RECB	Exodeoxyribonuclease V beta subunit			YES
Cluster7108_ERR1067768_USAGM001024	SUHB	inositol monophosphatase			YES
Cluster7182_ERR1067711_USAGM000858	RSMA	Specifically dimethylates two adjacent adenosines (A1518 and A1519) in the loop of a conserved hairpin near the 3'-end of 16S rRNA in the 30S particle. May play a critical role in biogenesis of 30S subunits (By similarity)			YES
Cluster7223_ERR1067813_USAGM000597	YEEZ	epimerase dehydratase			YES
Cluster7264_ERR1067747_USAGM000447	TPIA	Triose-phosphate isomerase			YES
Cluster734_ERR1067747_USAGM001041	CAPD	Polysaccharide biosynthesis protein			YES
Cluster7524_ERR1067813_USAGM000458	YFLS	Anion transporter			YES
Cluster757_ERR1067813_USAGM000805					YES
Cluster759_ERR1067711_USAGM001671	PLSY	ABC, transporter			YES
Cluster769_ERR1067711_USAGM000680	UVRC	The UvrABC repair system catalyzes the recognition and processing of DNA lesions. UvrC both incises the 5' and 3' sides of the lesion. The N-terminal half is responsible for the 3' incision and the C-terminal half is responsible for the 5' incision (By similarity)			YES
Cluster76_ERR1067750_USAGM000838	FHAB	filamentous hemagglutinin			YES
Cluster7762_ERR1067755_USAGM000779	EFEU	Iron permease			YES
Cluster7848_ERR1067746_USAGM001069	CYSJ	Component of the sulfite reductase complex that catalyzes the 6-electron reduction of sulfite to sulfide. This is one of several activities required for the biosynthesis of L- cysteine from sulfate. The flavoprotein component catalyzes the electron flow from NADPH - FAD - FMN to the hemoprotein component (By similarity)			YES
Cluster784_ERR1082163_USAGM001461	MSBA	Involved in lipid A export and possibly also in glycerophospholipid export and for biogenesis of the outer membrane. Transmembrane domains (TMD) form a pore in the inner membrane and the ATP-binding domain (NBD) is responsible for energy generation (By similarity)			YES
Cluster7926_ERR1067711_USAGM001243	RSME	Specifically methylates the N3 position of the uracil ring of uridine 1498 (m3U1498) in 16S rRNA. Acts on the fully assembled 30S ribosomal subunit (By similarity)			YES
Cluster7970_ERR1067711_USAGM000961	FRP	NADPH-flavin oxidoreductase			YES
Cluster8182_ERR1067811_USAGM000499		ABC transporter			YES
Cluster8238_ERR1067712_USAGM000987	PILA	Fimbrial protein			YES
Cluster8327_ERR1067813_USAGM000749	YOHK	lrgb family			YES
Cluster832_ERR1067711_USAGM001599	DSBD	Required to facilitate the formation of correct disulfide bonds in some periplasmic proteins and for the assembly of the periplasmic c-type cytochromes. Acts by transferring electrons from cytoplasmic thioredoxin to the periplasm. This transfer involves a cascade of disulfide bond formation and reduction steps (By similarity)			YES
Cluster8347_ERR1067747_USAGM001725	ACRR	transcriptional regulator			YES
Cluster834_ERR1067755_USAGM000775	GLMS	Catalyzes the first step in hexosamine metabolism, converting fructose-6P into glucosamine-6P using glutamine as a nitrogen source (By similarity)			YES
Cluster8376_ERR1067711_USAGM001605	ISPD	Catalyzes the formation of 4-diphosphocytidyl-2-C- methyl-D-erythritol from CTP and 2-C-methyl-D-erythritol 4- phosphate (MEP) (By similarity)			YES
Cluster8378_ERR1067711_USAGM001008	LOLB	lipoprotein LolB			YES
Cluster8422_ERR1067711_USAGM000031					YES
Cluster8422_ERR1067747_USAGM001472					YES
Cluster848_ERR1067813_USAGM000988	CGMA	Sulfatase			YES
Cluster8523_ERR1067813_USAGM000653	VP0657	Pilus assembly protein			YES
Cluster8566_ERR1067711_USAGM000352	QUEC	Catalyzes the ATP-dependent conversion of 7-carboxy-7- deazaguanine (CDG) to 7-cyano-7-deazaguanine (preQ(0)) (By similarity)			YES
Cluster8604_ERR1067755_USAGM001713					YES
Cluster8693_ERR191731_USAGM000572	YDHO	nlp p60 protein			YES
Cluster8693_ERR191736_USAGM001111	YDHO	nlp p60 protein			YES
Cluster8715_ERR1067711_USAGM000456	GURA_0069	IS1016C2 transposase			YES
Cluster8715_ERR1067739_USAGM001586	GURA_0069	IS1016C2 transposase			YES
Cluster8715_ERR1067768_USAGM001025	GURA_0069	IS1016C2 transposase			YES
Cluster8715_ERR1082166_USAGM001638	GURA_0069	IS1016C2 transposase			YES
Cluster8715_ERR223608_USAGM000091	GURA_0069	IS1016C2 transposase			YES
Cluster8715_ERR855107_USAGM000755	GURA_0069	IS1016C2 transposase			YES
Cluster8715_SRR2736157_USAGM000896	GURA_0069	IS1016C2 transposase			YES
Cluster8715_SRR2736213_USAGM001540	GURA_0069	IS1016C2 transposase			YES
Cluster8715_SRR2736224_USAGM000342	GURA_0069	IS1016C2 transposase			YES
Cluster8715_SRR2736224_USAGM001011	GURA_0069	IS1016C2 transposase			YES
Cluster8715_SRR2736224_USAGM001550	GURA_0069	IS1016C2 transposase			YES
Cluster8715_SRR2736227_USAGM000010	GURA_0069	IS1016C2 transposase			YES
Cluster8796_ERR1067747_USAGM000059	GLNP	ABC, transporter			YES
Cluster87_ERR1067711_USAGM001121	SMC	Required for chromosome condensation and partitioning (By similarity)			YES
Cluster8838_ERR1067711_USAGM000367		Peptidase C39 family			YES
Cluster8838_ERR1067712_USAGM001423		Peptidase C39 family			YES
Cluster8906_ERR1067711_USAGM001203	CHAMP1	Caspase recruitment domain family, member 6			YES
Cluster8907_ERR1067711_USAGM001577	CAS4	crispr-associated protein Cas4			YES
Cluster8907_ERR1067758_USAGM001277	CAS4	crispr-associated protein Cas4			YES
Cluster900_ERR1067711_USAGM001493	LEUA	Catalyzes the condensation of the acetyl group of acetyl-CoA with 3-methyl-2-oxobutanoate (2-oxoisovalerate) to form 3-carboxy-3-hydroxy-4-methylpentanoate (2-isopropylmalate) (By similarity)			YES
Cluster9043_ERR1067711_USAGM001640		YhbX YhjW YijP YjdB family protein			YES
Cluster9046_ERR1067709_USAGM001740					YES
Cluster9090_ERR1067804_USAGM000335	PNCA	Nicotinamidase			YES
Cluster9092_ERR1067711_USAGM000488	EDA	aldolase			YES
Cluster9154_ERR1067813_USAGM000655		membrane			YES
Cluster923_ERR1067798_USAGM001350	COAX	Catalyzes the phosphorylation of pantothenate (Pan), the first step in CoA biosynthesis (By similarity)			YES
Cluster934_ERR1067711_USAGM001219	NARQ	histidine Kinase			YES
Cluster9355_ERR191730_USAGM000502	LSPA	This protein specifically catalyzes the removal of signal peptides from prolipoproteins (By similarity)			YES
Cluster9356_ERR1067802_USAGM001441	RLME	Specifically methylates the uridine in position 2552 of 23S rRNA at the 2'-O position of the ribose in the fully assembled 50S ribosomal subunit (By similarity)			YES
Cluster9407_ERR1067745_USAGM000350	RSMD	methyltransferase			YES
Cluster9447_ERR1067805_USAGM000648	YEBE	Inner membrane protein YebE			YES
Cluster9455_ERR1067747_USAGM001485	PILV	type IV pilus modification protein PilV			YES
Cluster94_ERR1067714_USAGM001800		TonB-dependent receptor			YES
Cluster94_ERR1067823_USAGM000652		TonB-dependent receptor			YES
Cluster9535_ERR1067711_USAGM000601	Y2191	BRO family, N-terminal domain			YES
Cluster9535_ERR1067715_USAGM000908	Y2191	BRO family, N-terminal domain			YES
Cluster9535_ERR1067800_USAGM000268	Y2191	BRO family, N-terminal domain			YES
Cluster957_ERR1067711_USAGM001323	FTSI	penicillin-binding protein			YES
Cluster963_ERR1082163_USAGM000324	BMUL_2867	peptidase m61			YES
Cluster9667_ERR1067710_USAGM000436	PILN	Fimbrial assembly family protein			YES
Cluster9676_ERR1067711_USAGM000354	QUED	6-carboxy-5,6,7,8-tetrahydropterin synthase			YES
Cluster9677_ERR191732_USAGM000382	APT	Catalyzes a salvage reaction resulting in the formation of AMP, that is energically less costly than de novo synthesis (By similarity)			YES
Cluster9713_ERR1067712_USAGM001422					YES
Cluster9967_ERR1067745_USAGM001615	PTH	The natural substrate for this enzyme may be peptidyl- tRNAs which drop off the ribosome during protein synthesis (By similarity)			YES
Cluster9_ERR1067711_USAGM000537		Inherit from COG: helicase		YES	YES
Cluster9_ERR1067802_USAGM001074		Inherit from COG: helicase			YES
Cluster1022_ERR1067723_USAGM001197	DCA	Sulfatase				YES
Cluster10498_ERR191800_USAGM000141	PROQ	activator of osmoprotectant transporter ProP				YES
Cluster10845_ERR1067756_USAGM001555						YES
Cluster1121_ERR1067783_USAGM001519		YhbX YhjW YijP YjdB family protein				YES
Cluster1131_ERR1067783_USAGM000267	MTRF	transporter				YES
Cluster11328_ERR1067714_USAGM001633						YES
Cluster114_ERR1082163_USAGM001254		tape measure				YES
Cluster11580_ERR1067755_USAGM001495						YES
Cluster1238_ERR1067756_USAGM001272	MURC	Cell wall formation (By similarity)				YES
Cluster12552_ERR191800_USAGM001109	VPR	serine protease				YES
Cluster1265_ERR1067832_USAGM001819	PPX	ppx gppa phosphatase (EC				YES
Cluster13019_ERR1067724_USAGM001321						YES
Cluster130_ERR191800_USAGM001669	RES	type IIi				YES
Cluster13129_ERR1067723_USAGM001484						YES
Cluster1351_ERR1082163_USAGM001716	MQO	Malate dehydrogenase quinone				YES
Cluster1364_ERR1067813_USAGM001017	MURE	Catalyzes the addition of meso-diaminopimelic acid to the nucleotide precursor UDP-N-acetylmuramoyl-L-alanyl-D-glutamate (UMAG) in the biosynthesis of bacterial cell-wall peptidoglycan (By similarity)				YES
Cluster13958_ERR191800_USAGM000772						YES
Cluster14348_ERR1082163_USAGM001414	ALDA	Dehydrogenase				YES
Cluster1441_ERR191800_USAGM001213		Sulfatase				YES
Cluster1466_ERR1067710_USAGM001704		Spermine/spermidine synthase				YES
Cluster1468_ERR1067787_USAGM000998	MLTA	membrane-bound lytic murein transglycosylase				YES
Cluster14787_ERR191800_USAGM001537	THIS	thiamine biosynthesis protein ThiS				YES
Cluster14914_ERR1067747_USAGM000717						YES
Cluster1570_ERR1067749_USAGM001592	ERUM3880	Terminase-like family				YES
Cluster15760_ERR191800_USAGM000741	YEBE	Inner membrane protein YebE				YES
Cluster1582_ERR1067783_USAGM000629	FFH	Involved in targeting and insertion of nascent membrane proteins into the cytoplasmic membrane. Binds to the hydrophobic signal sequence of the ribosome-nascent chain (RNC) as it emerges from the ribosomes. The SRP-RNC complex is then targeted to the cytoplasmic membrane where it interacts with the SRP receptor FtsY. Interaction with FtsY leads to the transfer of the RNC complex to the Sec transl…				YES
Cluster164_ERR1067784_USAGM000628	CJRC	Heme-utilization protein Hup				YES
Cluster1722_ERR191800_USAGM001356	MDTK	Mate efflux family protein				YES
Cluster1966_ERR191800_USAGM000637		Glycosyl transferases group 1				YES
Cluster2045_ERR191800_USAGM000743	PHRB2	deoxyribo-dipyrimidine photolyase				YES
Cluster2203_ERR1082163_USAGM000167	NTRX	Transcriptional regulator, Fis family				YES
Cluster2311_ERR1067779_USAGM000675	PGLB	Pilin glycosylation protein PglB				YES
Cluster2338_ERR191800_USAGM000894	AMIC	N-acetylmuramoyl-L-alanine amidase				YES
Cluster2397_ERR191800_USAGM000305	MRP	ATP-binding protein				YES
Cluster2526_ERR1067803_USAGM000966	YCIM	Tetratricopeptide repeat protein				YES
Cluster2584_ERR1067805_USAGM000870	SMF	DNA protecting protein DprA				YES
Cluster2585_ERR1067720_USAGM001659						YES
Cluster2822_ERR1067759_USAGM001041						YES
Cluster2850_ERR1067795_USAGM000514	HISZ	Required for the first step of histidine biosynthesis. May allow the feedback regulation of ATP phosphoribosyltransferase activity by histidine (By similarity)				YES
Cluster3050_ERR1067831_USAGM000569	TGT	Exchanges the guanine residue with 7-aminomethyl-7- deazaguanine in tRNAs with GU(N) anticodons (tRNA-Asp, -Asn, -His and -Tyr). After this exchange, a cyclopentendiol moiety is attached to the 7-aminomethyl group of 7-deazaguanine, resulting in the hypermodified nucleoside queuosine (Q) (7-(((4,5-cis- dihydroxy-2-cyclopenten-1-yl)amino)methyl)-7-deazaguanosine) (By similarity)				YES
Cluster3089_ERR191800_USAGM000298	YCHF	GTP-dependent nucleic acid-binding protein engD				YES
Cluster312_ERR191802_USAGM001199	TOPA	Releases the supercoiling and torsional tension of DNA, which is introduced during the DNA replication and transcription, by transiently cleaving and rejoining one strand of the DNA duplex. Introduces a single-strand break via transesterification at a target site in duplex DNA. The scissile phosphodiester is attacked by the catalytic tyrosine of the enzyme, resulting in the formation of a DNA-(5'…				YES
Cluster331_ERR1067710_USAGM001711	NUOG	oxidoreductase subunit g				YES
Cluster3342_ERR1067714_USAGM001572	HSDM	type I restriction-modification system				YES
Cluster3354_ERR191802_USAGM001223		Gram-negative porin				YES
Cluster3386_ERR1067822_USAGM001337		major facilitator Superfamily				YES
Cluster3387_ERR191800_USAGM001355	MURB	Cell wall formation (By similarity)				YES
Cluster33_ERR191800_USAGM000777						YES
Cluster363_ERR1082163_USAGM000317	RELA	In eubacteria ppGpp (guanosine 3'-diphosphate 5-' diphosphate) is a mediator of the stringent response that coordinates a variety of cellular activities in response to changes in nutritional abundance (By similarity)				YES
Cluster3693_ERR1067783_USAGM000107	FETB	Iron chelate ABC transporter, periplasmic iron chelate-binding protein				YES
Cluster3822_ERR1082163_USAGM001452	LGTB	lipopolysaccharide biosynthetic process				YES
Cluster3879_ERR1067709_USAGM000574	OCAR_7534	Pyrimidine 5''-nucleotidase				YES
Cluster409_ERR1082163_USAGM000848	METG	Is required not only for elongation of protein synthesis but also for the initiation of all mRNA translation through initiator tRNA(fMet) aminoacylation (By similarity)				YES
Cluster4102_ERR1067715_USAGM001166	HAPS_0366	Transposase				YES
Cluster4112_ERR1067714_USAGM001409	RIBF	riboflavin kinase FMN adenylyltransferase				YES
Cluster4132_ERR1067709_USAGM001296		Transcriptional regulator				YES
Cluster4324_ERR1067783_USAGM001562	Y2191	BRO family, N-terminal domain				YES
Cluster4392_ERR191800_USAGM000913	FABD	malonyl CoA-acyl carrier protein transacylase				YES
Cluster4479_ERR1067746_USAGM000860	THRB	homoserine kinase				YES
Cluster4483_ERR1067747_USAGM001266	NIT	nitrilase cyanide hydratase and apolipoprotein n-acyltransferase				YES
Cluster458_ERR191800_USAGM000397	GLYS	Glycyl-tRNA synthetase beta subunit				YES
Cluster459_ERR1067756_USAGM000271	RMUC	Dna recombination protein				YES
Cluster4652_ERR1067747_USAGM000002	HAPS_0558					YES
Cluster4724_ERR1067839_USAGM000366	PPNK	Catalyzes the phosphorylation of NAD to NADP. Utilizes ATP and other nucleoside triphosphates as well as inorganic polyphosphate as a source of phosphorus (By similarity)				YES
Cluster5055_ERR1082163_USAGM000357	FOLP	dihydropteroate synthase				YES
Cluster5106_ERR191800_USAGM000780	ERUM2640	phage protein				YES
Cluster5247_ERR1082163_USAGM001455	LGTB	lacto-N-neotetraose biosynthesis glycosyl transferase				YES
Cluster5523_ERR191802_USAGM001200	OCAR_7162	Membrane				YES
Cluster5661_ERR1067783_USAGM000069	PETC	Cytochrome C1				YES
Cluster5731_ERR1067717_USAGM001389	TRUA	Formation of pseudouridine at positions 38, 39 and 40 in the anticodon stem and loop of transfer RNAs (By similarity)				YES
Cluster585_ERR1082176_USAGM001409	OATA	acyltransferase 3				YES
Cluster5959_ERR191800_USAGM001353	YEEZ	epimerase dehydratase				YES
Cluster5995_ERR191800_USAGM000938	TPIA	Triose-phosphate isomerase				YES
Cluster603_ERR191800_USAGM000634	CAPD	Polysaccharide biosynthesis protein				YES
Cluster60_ERR191800_USAGM001330	RECB	Exodeoxyribonuclease V beta subunit				YES
Cluster650_ERR191800_USAGM000912	MSBA	Involved in lipid A export and possibly also in glycerophospholipid export and for biogenesis of the outer membrane. Transmembrane domains (TMD) form a pore in the inner membrane and the ATP-binding domain (NBD) is responsible for energy generation (By similarity)				YES
Cluster6841_ERR191802_USAGM001038		Fic/DOC family				YES
Cluster6844_ERR1067755_USAGM000601	GALF	Nucleotidyl transferase				YES
Cluster6965_ERR1067713_USAGM000046						YES
Cluster697_ERR191800_USAGM000324	EDD	Phosphogluconate dehydratase				YES
Cluster6_ERR1082163_USAGM000598		Inherit from COG: helicase			YES	YES
Cluster7256_ERR1067747_USAGM000027	PILA	Fimbrial protein				YES
Cluster7313_ERR1067747_USAGM000449	PCM	O-Methyltransferase				YES
Cluster7370_ERR1067709_USAGM000817		Transcriptional regulator				YES
Cluster7372_ERR191800_USAGM001181	CAS4	crispr-associated protein cas4				YES
Cluster7593_ERR191800_USAGM001055	PILX	Pilus assembly protein				YES
Cluster7761_ERR1067715_USAGM000332	RLME	Specifically methylates the uridine in position 2552 of 23S rRNA at the 2'-O position of the ribose in the fully assembled 50S ribosomal subunit (By similarity)				YES
Cluster7835_ERR191800_USAGM000740		Protein of unknown function (DUF533)				YES
Cluster7843_ERR191800_USAGM001054	PILV	type IV pilus modification protein PilV				YES
Cluster78_ERR191730_USAGM000628		TonB-dependent receptor				YES
Cluster7909_ERR1067839_USAGM001024	Y2191	BRO family, N-terminal domain				YES
Cluster795_ERR1067813_USAGM001016	FTSI	penicillin-binding protein				YES
Cluster801_ERR1082163_USAGM000324	BMUL_2867	peptidase m61				YES
Cluster8029_ERR1067710_USAGM000436	PILN	Fimbrial assembly family protein				YES
Cluster8261_ERR1082245_USAGM000435		Uncharacterized protein conserved in bacteria (DUF2059)				YES
Cluster8262_ERR1067723_USAGM001025		Polysaccharide pyruvyl transferase				YES
Cluster8406_ERR191802_USAGM000686		Autotransporter beta-domain				YES
Cluster8543_ERR1082163_USAGM000019	YDJA	nitroreductase				YES
Cluster878_ERR191800_USAGM001377	RECJ	single-stranded-DNA-specific exonuclease recJ				YES
Cluster9147_ERR191800_USAGM000776						YES
Cluster91_ERR1067783_USAGM000266	RECC	Exodeoxyribonuclease V, gamma subunit				YES
Cluster9329_ERR191800_USAGM000302	HPAC	4-hydroxyphenylacetate 3-monooxygenase reductase				YES
Cluster9453_ERR1082203_USAGM000220		Siphovirus Gp157				YES
Cluster9500_ERR191800_USAGM000423	RESA	Thioredoxin family				YES
Cluster9595_ERR1082163_USAGM001287						YES
Cluster9875_ERR1067717_USAGM001786						YES
Cluster98_ERR191802_USAGM000886	PILY1-1	Pilus assembly protein tip-associated adhesin				YES
Cluster990_ERR1082163_USAGM001396	GROL	Prevents misfolding and promotes the refolding and proper assembly of unfolded polypeptides generated under stress conditions (By similarity)				YES
Cluster991_ERR1082163_USAGM000018	EPTA	Sulfatase				YES
Cluster10039_ERR1067710_USAGM000698	ATPD	Produces ATP from ADP in the presence of a proton gradient across the membrane. The catalytic sites are hosted primarily by the beta subunits (By similarity)	YES
Cluster10047_ERR1067730_USAGM001096	HMBR	receptor	YES
Cluster1005_ERR1067712_USAGM001521			YES
Cluster10061_ERR1067730_USAGM000307	PURM	phosphoribosylaminoimidazole synthetase	YES
Cluster10065_ERR1067800_USAGM001783		secretion protein	YES
Cluster10073_ERR191753_USAGM001046		tail fiber protein	YES
Cluster100_ERR1067716_USAGM000309	BETT	high-affinity choline transport protein	YES
Cluster100_ERR1067768_USAGM001097	BETT	high-affinity choline transport protein	YES
Cluster10100_ERR1067710_USAGM000556	SDAA	l-serine dehydratase	YES
Cluster10100_ERR1067779_USAGM000470	SDAA	l-serine dehydratase	YES
Cluster10126_ERR1067711_USAGM001657	MVIN	integral membrane protein mvin	YES
Cluster10126_ERR1067720_USAGM000869	MVIN	integral membrane protein mvin	YES
Cluster1016_ERR1067716_USAGM001528	VP0657	Pilus assembly protein	YES
Cluster1016_ERR1067768_USAGM000559	VP0657	Pilus assembly protein	YES
Cluster1016_ERR1067813_USAGM000653	VP0657	Pilus assembly protein	YES
Cluster1016_ERR191737_USAGM001346	VP0657	Pilus assembly protein	YES
Cluster1016_SRR3360606_USAGM001192	VP0657	Pilus assembly protein	YES
Cluster10190_ERR1067710_USAGM000281	FIXI	heavy metal translocating p-type ATPase	YES
Cluster10222_ERR1067714_USAGM000936			YES
Cluster10222_ERR1067750_USAGM000397			YES
Cluster10234_ERR1067800_USAGM001013	LGTA	glycosyl transferase	YES
Cluster10238_ERR1067716_USAGM001124	TBP1	Transferrin-binding protein	YES
Cluster10238_ERR1067813_USAGM000467	TBP1	Transferrin-binding protein	YES
Cluster10238_ERR1067815_USAGM001342	TBP1	Transferrin-binding protein	YES
Cluster10238_ERR191737_USAGM000990	TBP1	Transferrin-binding protein	YES
Cluster10246_ERR1067813_USAGM000414	ACNB	Aconitate hydratase 2	YES
Cluster10248_ERR191737_USAGM000609	NUOG	oxidoreductase subunit g	YES
Cluster10248_ERR191753_USAGM001592	NUOG	oxidoreductase subunit g	YES
Cluster10260_ERR1067813_USAGM000755	HRPA	helicase	YES
Cluster10260_ERR191753_USAGM000867	HRPA	helicase	YES
Cluster10264_ERR1067715_USAGM001661	GPH	Specifically catalyzes the dephosphorylation of 2- phosphoglycolate. Is involved in the dissimilation of the intracellular 2-phosphoglycolate formed during the DNA repair of 3'-phosphoglycolate ends, a major class of DNA lesions induced by oxidative stress (By similarity)	YES
Cluster10264_ERR1067800_USAGM000255	GPH	Specifically catalyzes the dephosphorylation of 2- phosphoglycolate. Is involved in the dissimilation of the intracellular 2-phosphoglycolate formed during the DNA repair of 3'-phosphoglycolate ends, a major class of DNA lesions induced by oxidative stress (By similarity)	YES
Cluster10352_ERR1067716_USAGM000364	RLPA	rare lipoprotein A	YES
Cluster10352_ERR1067815_USAGM000196	RLPA	rare lipoprotein A	YES
Cluster10359_ERR1067710_USAGM000522	VALS	amino acids such as threonine, to avoid such errors, it has a posttransfer editing activity that hydrolyzes mischarged Thr-tRNA(Val) in a tRNA-dependent manner (By similarity)	YES
Cluster10389_SRR1661324_USAGM000086	BIOH	The physiological role of BioH is to remove the methyl group introduced by BioC when the pimeloyl moiety is complete. It allows to synthesize pimeloyl-ACP via the fatty acid synthetic pathway through the hydrolysis of the ester bonds of pimeloyl-ACP esters (By similarity)	YES
Cluster1038_ERR1067716_USAGM001501	HAPS_0558		YES
Cluster1038_ERR222909_USAGM001707	HAPS_0558		YES
Cluster10410_ERR1067723_USAGM001336	ACRA	Efflux transporter, RND family, MFP subunit	YES
Cluster10440_ERR1067716_USAGM001546		Pseudouridine synthase	YES
Cluster10440_ERR1067720_USAGM001249		Pseudouridine synthase	YES
Cluster10441_ERR1067716_USAGM001194			YES
Cluster10470_ERR1067709_USAGM000493	FTSK	cell division protein FtsK	YES
Cluster10470_ERR1067718_USAGM001547	FTSK	cell division protein FtsK	YES
Cluster10470_ERR1067778_USAGM001621	FTSK	cell division protein FtsK	YES
Cluster10549_ERR1067795_USAGM000266		conjugal transfer coupling protein TraG	YES
Cluster10564_ERR1067716_USAGM000530	SDHC	succinate dehydrogenase, cytochrome	YES
Cluster10567_ERR1067715_USAGM001246	BIOC	Methyltransferase	YES
Cluster10567_ERR1067720_USAGM000875	BIOC	Methyltransferase	YES
Cluster10567_ERR191737_USAGM000589	BIOC	Methyltransferase	YES
Cluster10632_ERR1067709_USAGM000115	Y2191	BRO family, N-terminal domain	YES
Cluster10632_ERR1067715_USAGM000908	Y2191	BRO family, N-terminal domain	YES
Cluster10632_ERR1067768_USAGM000779	Y2191	BRO family, N-terminal domain	YES
Cluster10632_ERR1067813_USAGM001243	Y2191	BRO family, N-terminal domain	YES
Cluster10634_ERR1067709_USAGM001592	CLPB	ATP-dependent CLP protease ATP-binding subunit	YES
Cluster10634_ERR1067710_USAGM001540	CLPB	ATP-dependent CLP protease ATP-binding subunit	YES
Cluster10634_ERR855254_USAGM001209	CLPB	ATP-dependent CLP protease ATP-binding subunit	YES
Cluster10663_ERR1067711_USAGM000504		Transcriptional regulator	YES
Cluster10674_ERR191737_USAGM000037	GLNQ	transport ATP-binding protein	YES
Cluster10691_ERR1067711_USAGM000715		transferase hexapeptide repeat containing protein	YES
Cluster10701_ERR1067716_USAGM000174			YES
Cluster10701_ERR1067751_USAGM001833			YES
Cluster10715_ERR1067768_USAGM000493	FTSH	Acts as a processive, ATP-dependent zinc metallopeptidase for both cytoplasmic and membrane proteins. Plays a role in the quality control of integral membrane proteins (By similarity)	YES
Cluster10716_ERR1067797_USAGM000486		biosynthesis	YES
Cluster10716_ERR1067800_USAGM001751		biosynthesis	YES
Cluster10723_ERR1067709_USAGM000922	GLTX	Catalyzes the attachment of glutamate to tRNA(Glu) in a two-step reaction glutamate is first activated by ATP to form Glu-AMP and then transferred to the acceptor end of tRNA(Glu) (By similarity)	YES
Cluster10723_ERR1067800_USAGM001167	GLTX	Catalyzes the attachment of glutamate to tRNA(Glu) in a two-step reaction glutamate is first activated by ATP to form Glu-AMP and then transferred to the acceptor end of tRNA(Glu) (By similarity)	YES
Cluster10745_ERR1067878_USAGM001383	LPXK	Transfers the gamma-phosphate of ATP to the 4'-position of a tetraacyldisaccharide 1-phosphate intermediate (termed DS-1- P) to form tetraacyldisaccharide 1,4'-bis-phosphate (lipid IVA) (By similarity)	YES
Cluster10763_ERR1067768_USAGM001024	SUHB	inositol monophosphatase	YES
Cluster10773_ERR1067718_USAGM001064	HSDM	type I restriction-modification system	YES
Cluster10773_ERR1067800_USAGM000387	HSDM	type I restriction-modification system	YES
Cluster10773_ERR191753_USAGM000532	HSDM	type I restriction-modification system	YES
Cluster10783_ERR1067730_USAGM000318			YES
Cluster10802_ERR1067813_USAGM001749	ILVD	Dihydroxy-acid dehydratase	YES
Cluster10807_ERR1067768_USAGM001810	LCTP	Transporter, lactate permease family	YES
Cluster10807_ERR1067813_USAGM001050	LCTP	Transporter, lactate permease family	YES
Cluster10823_ERR1067709_USAGM001744	ASPC	Aromatic amino acid aminotransferase	YES
Cluster10824_ERR1067800_USAGM001512	URAA	permease	YES
Cluster10837_ERR1067755_USAGM000991	AZLC	AzlC Family	YES
Cluster10837_ERR191737_USAGM001341	AZLC	AzlC Family	YES
Cluster10845_ERR1067723_USAGM000191	PABB	Para-aminobenzoate synthase	YES
Cluster10850_ERR191753_USAGM000367	YBCO	DLP12 prophage	YES
Cluster10934_ERR1067716_USAGM001712	PYRC	dihydroorotase	YES
Cluster10934_ERR1067778_USAGM000105	PYRC	dihydroorotase	YES
Cluster10934_ERR191737_USAGM001267	PYRC	dihydroorotase	YES
Cluster10939_ERR1067716_USAGM001389	DXS	Catalyzes the acyloin condensation reaction between C atoms 2 and 3 of pyruvate and glyceraldehyde 3-phosphate to yield 1-deoxy-D-xylulose-5-phosphate (DXP) (By similarity)	YES
Cluster10965_ERR1067716_USAGM001122		chloride channel	YES
Cluster10965_ERR1067742_USAGM001811		chloride channel	YES
Cluster1103_ERR1067800_USAGM001324		Inherit from COG: helicase	YES
Cluster1104_ERR1067710_USAGM001315	PURC	SAICAR synthetase	YES
Cluster1104_ERR1067800_USAGM000665	PURC	SAICAR synthetase	YES
Cluster1104_ERR1067813_USAGM000545	PURC	SAICAR synthetase	YES
Cluster11058_ERR1067768_USAGM000514	HSDM	type I restriction-modification system	YES
Cluster11095_ERR1067709_USAGM000482		Sel1 repeat protein	YES
Cluster11099_ERR1067716_USAGM001525	PILX	Pilus assembly protein	YES
Cluster11099_ERR1067755_USAGM000994	PILX	Pilus assembly protein	YES
Cluster11099_ERR1067800_USAGM000774		membrane	YES
Cluster11099_ERR1067813_USAGM000655		membrane	YES
Cluster11099_SRR3360606_USAGM001195	PILX	Pilus assembly protein	YES
Cluster11105_ERR1067713_USAGM000746	YCGV	Outer membrane autotransporter	YES
Cluster11129_ERR1067715_USAGM000106	EDA	aldolase	YES
Cluster1115_ERR1067709_USAGM000514	MCHF	(ABC) transporter	YES
Cluster1115_ERR1067800_USAGM001786	MCHF	(ABC) transporter	YES
Cluster11161_ERR1067774_USAGM000492	SPO2390	integrase family	YES
Cluster11165_ERR1067716_USAGM001587	FRP	NADPH-flavin oxidoreductase	YES
Cluster11165_ERR1067800_USAGM000712	FRP	NADPH-flavin oxidoreductase	YES
Cluster11165_ERR855044_USAGM001161	FRP	NADPH-flavin oxidoreductase	YES
Cluster11187_ERR1067715_USAGM000852	LPXP	nuclease	YES
Cluster11201_ERR1067715_USAGM000241	HOLA	DNA polymerase III (Delta subunit)	YES
Cluster11217_ERR1067715_USAGM001666	ASPC	Aminotransferase	YES
Cluster11242_ERR1067711_USAGM001750		Protein of unknown function (DUF3037)	YES
Cluster11255_ERR1067710_USAGM001699			YES
Cluster11255_ERR1067711_USAGM000137			YES
Cluster11255_ERR1067797_USAGM001061			YES
Cluster11330_ERR191737_USAGM000129			YES
Cluster11356_ERR1067709_USAGM000881		Siphovirus Gp157	YES
Cluster11356_ERR1067715_USAGM000410		Siphovirus Gp157	YES
Cluster11356_ERR1067774_USAGM000418		Siphovirus Gp157	YES
Cluster11356_ERR1067800_USAGM000221		Siphovirus Gp157	YES
Cluster11356_ERR854868_USAGM000934		Siphovirus Gp157	YES
Cluster11361_ERR1067751_USAGM000804	SCSD	Thioredoxin	YES
Cluster11376_ERR1067716_USAGM000439	RES_1	Type III	YES
Cluster11376_ERR1067768_USAGM000995	RES_1	Type III	YES
Cluster11416_ERR1067716_USAGM001527	PILV	type IV pilus modification protein PilV	YES
Cluster11416_ERR1067730_USAGM001730	PILV	type IV pilus modification protein PilV	YES
Cluster11416_ERR1067768_USAGM000560	PPDC	type IV pilus modification protein PilV	YES
Cluster11416_ERR191737_USAGM001345	PILV	type IV pilus modification protein PilV	YES
Cluster11416_ERR191753_USAGM000079	PPDC	type IV pilus modification protein PilV	YES
Cluster11470_ERR1067716_USAGM000413	GABD	Aldehyde dehydrogenase	YES
Cluster11493_ERR1067713_USAGM001041	CAS4	crispr-associated protein cas4	YES
Cluster11500_ERR1067720_USAGM000310	CYSJ	Component of the sulfite reductase complex that catalyzes the 6-electron reduction of sulfite to sulfide. This is one of several activities required for the biosynthesis of L- cysteine from sulfate. The flavoprotein component catalyzes the electron flow from NADPH - FAD - FMN to the hemoprotein component (By similarity)	YES
Cluster11500_ERR1067800_USAGM001663	CYSJ	Component of the sulfite reductase complex that catalyzes the 6-electron reduction of sulfite to sulfide. This is one of several activities required for the biosynthesis of L- cysteine from sulfate. The flavoprotein component catalyzes the electron flow from NADPH - FAD - FMN to the hemoprotein component (By similarity)	YES
Cluster11524_ERR1067711_USAGM000535			YES
Cluster11524_ERR1067800_USAGM001326			YES
Cluster11527_ERR1067715_USAGM001600	NTRY	Histidine kinase	YES
Cluster11562_ERR1067716_USAGM000225	MNMG	NAD-binding protein involved in the addition of a carboxymethylaminomethyl (cmnm) group at the wobble position (U34) of certain tRNAs, forming tRNA-cmnm(5)s(2)U34 (By similarity)	YES
Cluster11562_ERR1067718_USAGM001222	MNMG	NAD-binding protein involved in the addition of a carboxymethylaminomethyl (cmnm) group at the wobble position (U34) of certain tRNAs, forming tRNA-cmnm(5)s(2)U34 (By similarity)	YES
Cluster11562_ERR1067796_USAGM001233	MNMG	NAD-binding protein involved in the addition of a carboxymethylaminomethyl (cmnm) group at the wobble position (U34) of certain tRNAs, forming tRNA-cmnm(5)s(2)U34 (By similarity)	YES
Cluster11562_ERR191737_USAGM000932	MNMG	NAD-binding protein involved in the addition of a carboxymethylaminomethyl (cmnm) group at the wobble position (U34) of certain tRNAs, forming tRNA-cmnm(5)s(2)U34 (By similarity)	YES
Cluster11564_ERR1067710_USAGM001145	LCFB	Long-chain-fatty-acid-CoA ligase	YES
Cluster11564_ERR1067803_USAGM001119	LCFB	Long-chain-fatty-acid-CoA ligase	YES
Cluster11564_ERR1067813_USAGM001556	LCFB	Long-chain-fatty-acid-CoA ligase	YES
Cluster11574_ERR1067710_USAGM000075	TNPR	Resolvase	YES
Cluster1157_ERR1067709_USAGM001760		Tat pathway signal sequence	YES
Cluster1157_ERR1067768_USAGM001797		Tat pathway signal sequence	YES
Cluster1157_ERR191753_USAGM001267		Tat pathway signal sequence	YES
Cluster11591_ERR1067709_USAGM000094	BMUL_1172	Protein of unknown function (DUF455)	YES
Cluster11591_ERR1067730_USAGM000631	BMUL_1172	Protein of unknown function (DUF455)	YES
Cluster11591_ERR1067742_USAGM000422	BMUL_1172	Protein of unknown function (DUF455)	YES
Cluster11591_ERR1067800_USAGM000300	BMUL_1172	Protein of unknown function (DUF455)	YES
Cluster11653_ERR1067734_USAGM001367			YES
Cluster11653_SRR2736156_USAGM000903			YES
Cluster11654_ERR1067800_USAGM000309	PTA	Involved in acetate metabolism (By similarity)	YES
Cluster11654_ERR191753_USAGM000997	PTA	Involved in acetate metabolism (By similarity)	YES
Cluster11698_ERR1067720_USAGM000891			YES
Cluster11703_ERR1067716_USAGM000683	HPRA	Dehydrogenase	YES
Cluster11703_ERR1067718_USAGM001348	HPRA	Dehydrogenase	YES
Cluster11732_ERR1067716_USAGM001706			YES
Cluster11747_ERR1067709_USAGM000184	PLSY	ABC, transporter	YES
Cluster11807_ERR1067715_USAGM001433	FKPA	Peptidyl-prolyl cis-trans isomerase	YES
Cluster11855_ERR1067710_USAGM000156	GLMM	Catalyzes the conversion of glucosamine-6-phosphate to glucosamine-1-phosphate (By similarity)	YES
Cluster11868_ERR1067709_USAGM000434	PKN1	Sulfatase-modifying factor enzyme 1	YES
Cluster11972_ERR191737_USAGM001725		Pfam:YadA	YES
Cluster12000_ERR1067715_USAGM000164	PREP	S9 family	YES
Cluster12038_ERR1067716_USAGM001580	MDTK	Mate efflux family protein	YES
Cluster12038_ERR1067800_USAGM000719	MDTK	Mate efflux family protein	YES
Cluster12069_ERR191753_USAGM000356			YES
Cluster12073_ERR1067716_USAGM000351	NUOL	subunit L	YES
Cluster12073_ERR1067720_USAGM000892	NUOL	subunit L	YES
Cluster12073_ERR191737_USAGM000604	NUOL	subunit L	YES
Cluster12073_ERR191753_USAGM001597	NUOL	subunit L	YES
Cluster12114_ERR1067814_USAGM001597	ARGB	nag kinase	YES
Cluster12130_ERR1067709_USAGM001049	ACRR	transcriptional regulator	YES
Cluster12130_ERR1067742_USAGM001285	ACRR	transcriptional regulator	YES
Cluster12130_ERR1067756_USAGM000176	ACRR	transcriptional regulator	YES
Cluster12130_SRR3360606_USAGM000133	ACRR	transcriptional regulator	YES
Cluster12148_ERR1067709_USAGM000204			YES
Cluster12148_ERR1067716_USAGM000338			YES
Cluster12177_ERR1067713_USAGM000826	TRPS	Tryptophanyl-tRNA synthetase	YES
Cluster12177_ERR1067768_USAGM000039	TRPS	Tryptophanyl-tRNA synthetase	YES
Cluster12179_ERR191753_USAGM000912	MAUG	peroxidase	YES
Cluster12220_ERR1067716_USAGM001302	NOSR	Regulatory protein NosR	YES
Cluster12223_ERR1067713_USAGM000774	GRPE	Participates actively in the response to hyperosmotic and heat shock by preventing the aggregation of stress-denatured proteins, in association with DnaK and GrpE. It is the nucleotide exchange factor for DnaK and may function as a thermosensor. Unfolded proteins bind initially to DnaJ	YES
Cluster12229_ERR1067795_USAGM001138	KEFB	glutathione-regulated potassium-efflux system protein	YES
Cluster12243_ERR1067715_USAGM001744			YES
Cluster12243_ERR1067755_USAGM000331			YES
Cluster12250_ERR191737_USAGM001395	DNAJ	ATP binding to DnaK triggers the release of the substrate protein, thus completing the reaction cycle. Several rounds of ATP-dependent interactions between DnaJ, DnaK and GrpE are required for fully efficient folding. Also involved, together with DnaK and GrpE, in the DNA replication of plasmids through activation of initiation proteins (By similarity)	YES
Cluster12256_ERR1067718_USAGM000684		Glycosyl transferase (Group 1	YES
Cluster12303_ERR1067718_USAGM000239	PNCA	Nicotinamidase	YES
Cluster12324_ERR1067711_USAGM001049	BMUL_0527	Pfam:DUF1239	YES
Cluster12325_ERR191753_USAGM000165	FABG	reductase	YES
Cluster12344_ERR1067768_USAGM001760	HISD	Catalyzes the sequential NAD-dependent oxidations of L- histidinol to L-histidinaldehyde and then to L-histidine (By similarity)	YES
Cluster12359_ERR1067750_USAGM001822	YCJT	Glycosyl hydrolase, family 65	YES
Cluster12359_ERR1067768_USAGM001711	YCJT	Glycosyl hydrolase, family 65	YES
Cluster12415_ERR1067741_USAGM000691	ISPE3	twitching motility protein	YES
Cluster12416_ERR191737_USAGM001054	EXBB	transport protein ExbB	YES
Cluster12449_ERR1067715_USAGM000310		secreted protein	YES
Cluster12456_ERR1067714_USAGM001199	RNB	ribonuclease II	YES
Cluster12469_ERR1067715_USAGM000217			YES
Cluster12476_ERR1067883_USAGM000074	AROB	3-dehydroquinate synthase	YES
Cluster12487_ERR1067715_USAGM001638	EFEU	)-iron permease	YES
Cluster12501_ERR1067730_USAGM001329	EMRA	Multidrug resistance protein	YES
Cluster12538_ERR1067709_USAGM000864	DACC	carboxypeptidase	YES
Cluster12542_ERR1067718_USAGM001074	EDD	Phosphogluconate dehydratase	YES
Cluster12566_ERR1067718_USAGM001092			YES
Cluster12587_ERR1067716_USAGM000684	METG	Is required not only for elongation of protein synthesis but also for the initiation of all mRNA translation through initiator tRNA(fMet) aminoacylation (By similarity)	YES
Cluster12587_ERR1067718_USAGM001349	METG	Is required not only for elongation of protein synthesis but also for the initiation of all mRNA translation through initiator tRNA(fMet) aminoacylation (By similarity)	YES
Cluster12587_SRR3360606_USAGM001428	METG	Is required not only for elongation of protein synthesis but also for the initiation of all mRNA translation through initiator tRNA(fMet) aminoacylation (By similarity)	YES
Cluster12588_ERR1067713_USAGM001584	WLAX	3-5 exonuclease	YES
Cluster12588_SRR3360606_USAGM001561	WLAX	3-5 exonuclease	YES
Cluster12615_ERR1067716_USAGM000357	ISPA	Polyprenyl synthetase	YES
Cluster12624_ERR1067709_USAGM000343	PRLC	oligopeptidase A	YES
Cluster12624_ERR1067716_USAGM000242	PRLC	oligopeptidase A	YES
Cluster12624_ERR1067745_USAGM000288	PRLC	oligopeptidase A	YES
Cluster12624_ERR855021_USAGM000178	PRLC	oligopeptidase A	YES
Cluster12625_ERR1067713_USAGM001400	FGSG_06472	major facilitator Superfamily	YES
Cluster12631_ERR1067846_USAGM001269	TGT	Exchanges the guanine residue with 7-aminomethyl-7- deazaguanine in tRNAs with GU(N) anticodons (tRNA-Asp, -Asn, -His and -Tyr). After this exchange, a cyclopentendiol moiety is attached to the 7-aminomethyl group of 7-deazaguanine, resulting in the hypermodified nucleoside queuosine (Q) (7-(((4,5-cis- dihydroxy-2-cyclopenten-1-yl)amino)methyl)-7-deazaguanosine) (By similarity)	YES
Cluster12638_ERR1067716_USAGM000563	DLD	d-lactate dehydrogenase	YES
Cluster12638_ERR1067802_USAGM000926	DLD	d-lactate dehydrogenase	YES
Cluster1263_ERR1067878_USAGM001503			YES
Cluster12651_ERR1067709_USAGM001506	RSMI	Catalyzes the 2'-O-methylation of the ribose of cytidine 1402 (C1402) in 16S rRNA (By similarity)	YES
Cluster12651_ERR1067718_USAGM000941	RSMI	Catalyzes the 2'-O-methylation of the ribose of cytidine 1402 (C1402) in 16S rRNA (By similarity)	YES
Cluster12687_ERR1067815_USAGM001003	MACB	Part of the ABC transporter complex MacAB involved in macrolide export. Transmembrane domains (TMD) form a pore in the inner membrane and the ATP-binding domain (NBD) is responsible for energy generation (By similarity)	YES
Cluster12698_ERR1067768_USAGM001107	PTPA	Protein tyrosine phosphatase	YES
Cluster12725_ERR1067768_USAGM000672	BA_1951	Nitroreductase	YES
Cluster12727_ERR1067755_USAGM001288	ENO	Catalyzes the reversible conversion of 2- phosphoglycerate into phosphoenolpyruvate. It is essential for the degradation of carbohydrates via glycolysis (By similarity)	YES
Cluster12727_ERR855021_USAGM000340	ENO	Catalyzes the reversible conversion of 2- phosphoglycerate into phosphoenolpyruvate. It is essential for the degradation of carbohydrates via glycolysis (By similarity)	YES
Cluster12731_ERR1067800_USAGM001272			YES
Cluster12747_ERR1067730_USAGM000528	ATPC	Produces ATP from ADP in the presence of a proton gradient across the membrane (By similarity)	YES
Cluster12748_ERR1067711_USAGM001627	PURL	Formylglycinamide ribotide synthetase	YES
Cluster12757_ERR1067800_USAGM000196	FFH	Involved in targeting and insertion of nascent membrane proteins into the cytoplasmic membrane. Binds to the hydrophobic signal sequence of the ribosome-nascent chain (RNC) as it emerges from the ribosomes. The SRP-RNC complex is then targeted to the cytoplasmic membrane where it interacts with the SRP receptor FtsY. Interaction with FtsY leads to the transfer of the RNC complex to the Sec transl…	YES
Cluster12757_SRR3360606_USAGM001811	FFH	Involved in targeting and insertion of nascent membrane proteins into the cytoplasmic membrane. Binds to the hydrophobic signal sequence of the ribosome-nascent chain (RNC) as it emerges from the ribosomes. The SRP-RNC complex is then targeted to the cytoplasmic membrane where it interacts with the SRP receptor FtsY. Interaction with FtsY leads to the transfer of the RNC complex to the Sec transl…	YES
Cluster12758_ERR1067800_USAGM000362		tail fiber protein	YES
Cluster12758_ERR191737_USAGM000095		tail fiber protein	YES
Cluster12772_ERR1067716_USAGM000828	J	Baseplate assembly protein	YES
Cluster1279_ERR1067709_USAGM001195	FETB	Iron chelate ABC transporter, periplasmic iron chelate-binding protein	YES
Cluster1279_ERR1067715_USAGM001527	FETB	Iron chelate ABC transporter, periplasmic iron chelate-binding protein	YES
Cluster1279_ERR1067716_USAGM001133	FETB	Iron chelate ABC transporter, periplasmic iron chelate-binding protein	YES
Cluster1279_ERR191780_USAGM001264	FETB	Iron chelate ABC transporter, periplasmic iron chelate-binding protein	YES
Cluster12804_ERR1067742_USAGM000134	PRSA	peptidyl-prolyl cis-trans isomerase	YES
Cluster12804_ERR191753_USAGM000042	PRSA	peptidyl-prolyl cis-trans isomerase	YES
Cluster12847_ERR1067795_USAGM000252		conjugation TrbI family protein	YES
Cluster12887_ERR1067716_USAGM000475	FTSI	penicillin-binding protein	YES
Cluster12887_ERR1067718_USAGM000360	FTSI	penicillin-binding protein	YES
Cluster12887_ERR1067800_USAGM000068	FTSI	penicillin-binding protein	YES
Cluster12887_ERR1067813_USAGM001016	FTSI	penicillin-binding protein	YES
Cluster12887_ERR191737_USAGM000420	FTSI	penicillin-binding protein	YES
Cluster12891_ERR1067715_USAGM000629	ALAP	amino acid carrier protein	YES
Cluster1289_ERR1067723_USAGM000882	PCNB	PolyA polymerase	YES
Cluster1289_ERR1067745_USAGM001651	PCNB	PolyA polymerase	YES
Cluster12912_ERR1067730_USAGM001733	CTSG	Prepilin-type N-cleavage methylation domain protein	YES
Cluster12912_ERR1067768_USAGM000563	CTSG	Prepilin-type N-cleavage methylation domain protein	YES
Cluster12912_ERR1067800_USAGM000775	CTSG	Prepilin-type N-cleavage methylation domain protein	YES
Cluster12912_ERR854962_USAGM001453	CTSG	Prepilin-type N-cleavage methylation domain protein	YES
Cluster12921_ERR1067716_USAGM000089	PROB	Catalyzes the transfer of a phosphate group to glutamate to form glutamate 5-phosphate which rapidly cyclizes to 5- oxoproline (By similarity)	YES
Cluster12921_ERR1067720_USAGM000275	PROB	Catalyzes the transfer of a phosphate group to glutamate to form glutamate 5-phosphate which rapidly cyclizes to 5- oxoproline (By similarity)	YES
Cluster12_ERR1067797_USAGM000681		Spermine/spermidine synthase	YES
Cluster13000_ERR1067710_USAGM001485	RMUC	Dna recombination protein	YES
Cluster13018_ERR1067800_USAGM000239	GLUQ	Catalyzes the tRNA-independent activation of glutamate in presence of ATP and the subsequent transfer of glutamate onto a tRNA(Asp). Glutamate is transferred on the 2-amino-5-(4,5- dihydroxy-2-cyclopenten-1-yl) moiety of the queuosine in the wobble position of the QUC anticodon (By similarity)	YES
Cluster13018_ERR855287_USAGM000005	GLUQ	Catalyzes the tRNA-independent activation of glutamate in presence of ATP and the subsequent transfer of glutamate onto a tRNA(Asp). Glutamate is transferred on the 2-amino-5-(4,5- dihydroxy-2-cyclopenten-1-yl) moiety of the queuosine in the wobble position of the QUC anticodon (By similarity)	YES
Cluster13065_ERR1067715_USAGM001041	ANIA	Nitrite reductase	YES
Cluster13065_ERR1067768_USAGM000589	ANIA	Nitrite reductase	YES
Cluster13065_ERR855254_USAGM000806	ANIA	Nitrite reductase	YES
Cluster13087_SRR3360615_USAGM001404	PRPF	AcnD-accessory protein PrpF	YES
Cluster1311_ERR1067741_USAGM000566			YES
Cluster13136_ERR1067718_USAGM001062	HSDR	Type I site-specific deoxyribonuclease	YES
Cluster13139_ERR1067709_USAGM000990		integral membrane protein	YES
Cluster13148_ERR1067768_USAGM000592	BMUL_0565	histidine triad (HIT) protein	YES
Cluster1316_ERR1067714_USAGM000222	GABD	Dehydrogenase	YES
Cluster1316_ERR191737_USAGM000737	GABD	Dehydrogenase	YES
Cluster13207_ERR1067716_USAGM001530	SODB	Destroys radicals which are normally produced within the cells and which are toxic to biological systems (By similarity)	YES
Cluster13207_ERR1067717_USAGM001174	SODB	Destroys radicals which are normally produced within the cells and which are toxic to biological systems (By similarity)	YES
Cluster13207_ERR1067718_USAGM000658	SODB	Destroys radicals which are normally produced within the cells and which are toxic to biological systems (By similarity)	YES
Cluster13235_ERR1067715_USAGM000343	MURB	Cell wall formation (By similarity)	YES
Cluster13235_ERR1067806_USAGM000131	MURB	Cell wall formation (By similarity)	YES
Cluster13257_ERR191737_USAGM000168		Zonular occludens toxin	YES
Cluster13272_ERR1067715_USAGM001645	TBPA	thiamine transporter substrate binding subunit	YES
Cluster13282_ERR191737_USAGM000099			YES
Cluster1331_ERR1067711_USAGM000702	ATPI	atp synthase	YES
Cluster1333_ERR1067717_USAGM000957	FMT	Modifies the free amino group of the aminoacyl moiety of methionyl-tRNA(fMet). The formyl group appears to play a dual role in the initiator identity of N-formylmethionyl-tRNA by (I) promoting its recognition by IF2 and (II) impairing its binding to EFTu-GTP (By similarity)	YES
Cluster13362_ERR1067716_USAGM001374		receptor	YES
Cluster13362_ERR1067800_USAGM001053		receptor	YES
Cluster13362_ERR855265_USAGM001400		receptor	YES
Cluster13362_SRR3361341_USAGM000787		receptor	YES
Cluster13405_ERR1067709_USAGM001149	HAPS_0366	Transposase	YES
Cluster13405_ERR1067742_USAGM001789	HAPS_0366	Transposase	YES
Cluster13406_ERR1067715_USAGM001664		Pfam:NikM	YES
Cluster13432_ERR191737_USAGM001749	NQRF	NQR complex catalyzes the reduction of ubiquinone-1 to ubiquinol by two successive reactions, coupled with the transport of Na( ) ions from the cytoplasm to the periplasm. The first step is catalyzed by NqrF, which accepts electrons from NADH and reduces ubiquinone-1 to ubisemiquinone by a one-electron transfer pathway (By similarity)	YES
Cluster13445_ERR1067709_USAGM000440	SOTB	Major Facilitator	YES
Cluster13445_ERR1067720_USAGM000032	SOTB	Major Facilitator	YES
Cluster13445_ERR1067755_USAGM001560	SOTB	Major Facilitator	YES
Cluster13491_ERR1067716_USAGM000894	VV10045		YES
Cluster13491_ERR1067723_USAGM001317	VV10045		YES
Cluster13519_ERR1067813_USAGM000918		Sulfatase	YES
Cluster13599_ERR1067710_USAGM001570	SMF	DNA protecting protein DprA	YES
Cluster13599_ERR1067713_USAGM001548	SMF	DNA protecting protein DprA	YES
Cluster13599_ERR1067768_USAGM001382	SMF	DNA protecting protein DprA	YES
Cluster13707_ERR1067715_USAGM001552	ILES	amino acids such as valine, to avoid such errors it has two additional distinct tRNA(Ile)-dependent editing activities. One activity is designated as 'pretransfer' editing and involves the hydrolysis of activated Val-AMP. The other activity is designated 'posttransfer' editing and involves deacylation of mischarged Val-tRNA(Ile) (By similarity)	YES
Cluster13707_ERR1067716_USAGM001009	ILES	amino acids such as valine, to avoid such errors it has two additional distinct tRNA(Ile)-dependent editing activities. One activity is designated as 'pretransfer' editing and involves the hydrolysis of activated Val-AMP. The other activity is designated 'posttransfer' editing and involves deacylation of mischarged Val-tRNA(Ile) (By similarity)	YES
Cluster13707_ERR1067718_USAGM000619	ILES	amino acids such as valine, to avoid such errors it has two additional distinct tRNA(Ile)-dependent editing activities. One activity is designated as 'pretransfer' editing and involves the hydrolysis of activated Val-AMP. The other activity is designated 'posttransfer' editing and involves deacylation of mischarged Val-tRNA(Ile) (By similarity)	YES
Cluster13707_ERR1067768_USAGM001266	ILES	amino acids such as valine, to avoid such errors it has two additional distinct tRNA(Ile)-dependent editing activities. One activity is designated as 'pretransfer' editing and involves the hydrolysis of activated Val-AMP. The other activity is designated 'posttransfer' editing and involves deacylation of mischarged Val-tRNA(Ile) (By similarity)	YES
Cluster13707_ERR1067813_USAGM000829	ILES	amino acids such as valine, to avoid such errors it has two additional distinct tRNA(Ile)-dependent editing activities. One activity is designated as 'pretransfer' editing and involves the hydrolysis of activated Val-AMP. The other activity is designated 'posttransfer' editing and involves deacylation of mischarged Val-tRNA(Ile) (By similarity)	YES
Cluster13707_ERR191737_USAGM000636	ILES	amino acids such as valine, to avoid such errors it has two additional distinct tRNA(Ile)-dependent editing activities. One activity is designated as 'pretransfer' editing and involves the hydrolysis of activated Val-AMP. The other activity is designated 'posttransfer' editing and involves deacylation of mischarged Val-tRNA(Ile) (By similarity)	YES
Cluster13722_ERR1067720_USAGM000369	RESC	cytochrome C	YES
Cluster13722_ERR1067800_USAGM001766	RESC	Cytochrome c-type biogenesis protein CcsB	YES
Cluster13743_ERR1067720_USAGM000411	PYRH	Catalyzes the reversible phosphorylation of UMP to UDP (By similarity)	YES
Cluster13751_ERR1067710_USAGM001745	OATA	acyltransferase 3	YES
Cluster13751_ERR1067800_USAGM000545	OATA	acyltransferase 3	YES
Cluster1376_ERR1067718_USAGM001746	YCIM	Tetratricopeptide repeat protein	YES
Cluster13777_ERR1067709_USAGM001533	YFLS	Anion transporter	YES
Cluster13800_ERR1067800_USAGM001325		Inherit from COG: helicase	YES
Cluster1383_SRR3360606_USAGM000350	TBPB	Transferrin binding protein B	YES
Cluster13850_ERR191737_USAGM000349	DAPE	Catalyzes the hydrolysis of N-succinyl-L,L- diaminopimelic acid (SDAP), forming succinate and LL-2,6- diaminoheptanedioate (DAP), an intermediate involved in the bacterial biosynthesis of lysine and meso-diaminopimelic acid, an essential component of bacterial cell walls (By similarity)	YES
Cluster13866_ERR1067713_USAGM001198	GLYA	Catalyzes the reversible interconversion of serine and glycine with tetrahydrofolate (THF) serving as the one-carbon carrier. This reaction serves as the major source of one-carbon groups required for the biosynthesis of purines, thymidylate, methionine, and other important biomolecules. Also exhibits THF- independent aldolase activity toward beta-hydroxyamino acids, producing glycine and aldehyd…	YES
Cluster13877_ERR1067715_USAGM001639	EFEO	PbrT family lead (Pb2 ) uptake porter	YES
Cluster13889_ERR1067768_USAGM001709	YCJT	Glycosyl hydrolase, family 65	YES
Cluster13889_ERR1067800_USAGM000020	YCJT	Glycosyl hydrolase, family 65	YES
Cluster13900_ERR1067813_USAGM000458	YFLS	Anion transporter	YES
Cluster13942_SRR3361356_USAGM001639			YES
Cluster13955_ERR1067730_USAGM001374	APBE	thiamine biosynthesis lipoprotein ApbE	YES
Cluster13967_ERR1067716_USAGM001198	ERUM0970	membrane	YES
Cluster14033_ERR1067711_USAGM000674		peptidase M23	YES
Cluster14033_ERR1067718_USAGM001564		peptidase M23	YES
Cluster14033_ERR855128_USAGM000622	YIBP	peptidase	YES
Cluster1405_ERR1067745_USAGM000068			YES
Cluster14131_ERR1067716_USAGM000268			YES
Cluster14222_SRR2736224_USAGM000107	AZLC	AzlC family	YES
Cluster1422_SRR3360606_USAGM001387			YES
Cluster14287_ERR1067710_USAGM001762	PORA	Membrane	YES
Cluster14307_ERR1067716_USAGM000291	YHBE	EamA-like transporter family	YES
Cluster1430_ERR1067742_USAGM000695	ORDL	Oxidoreductase	YES
Cluster14317_ERR1067800_USAGM001321		portal protein	YES
Cluster14323_ERR1067709_USAGM000017	ARGD	acetylornithine aminotransferase	YES
Cluster14342_ERR1067836_USAGM000233			YES
Cluster14355_ERR1067768_USAGM001186	LIGA	DNA ligase	YES
Cluster14373_ERR1067716_USAGM000127	CYSG	Siroheme synthase	YES
Cluster14373_ERR1067800_USAGM001661	CYSG	Siroheme synthase	YES
Cluster14373_ERR1067813_USAGM001754	CYSG	Siroheme synthase	YES
Cluster14373_ERR191737_USAGM000264	CYSG	may be the GTPase, regulating ATP sulfurylase activity (By similarity)	YES
Cluster14388_ERR1067716_USAGM000307	MNTH	membrane	YES
Cluster14388_ERR855072_USAGM001050	MNTH	membrane	YES
Cluster1438_ERR1067800_USAGM001699	PROA	Catalyzes the NADPH dependent reduction of L-gamma- glutamyl 5-phosphate into L-glutamate 5-semialdehyde and phosphate. The product spontaneously undergoes cyclization to form 1-pyrroline-5-carboxylate (By similarity)	YES
Cluster14412_ERR191737_USAGM000527	PILA	Fimbrial protein	YES
Cluster14419_ERR1067723_USAGM000984			YES
Cluster1441_ERR222909_USAGM001090			YES
Cluster14425_ERR1067718_USAGM001769	RPFE	Signal peptide protein	YES
Cluster14451_ERR1067710_USAGM001043			YES
Cluster14451_ERR1067715_USAGM001383			YES
Cluster14456_ERR1067715_USAGM001080		receptor	YES
Cluster14466_ERR1067716_USAGM000248	RPON	Sigma factors are initiation factors that promote the attachment of RNA polymerase to specific initiation sites and are then released (By similarity)	YES
Cluster14567_ERR191753_USAGM001732		Inherit from proNOG: conjugal transfer relaxosome component TraJ	YES
Cluster1456_ERR1067720_USAGM000085	GPI	tail protein	YES
Cluster14573_ERR1067716_USAGM001500	DNAC	IstB domain protein ATP-binding protein	YES
Cluster14573_ERR1067742_USAGM000956	DNAC	IstB domain protein ATP-binding protein	YES
Cluster14573_ERR1067750_USAGM000001	DNAC	DNA replication protein	YES
Cluster14573_ERR1067768_USAGM001676	DNAC	IstB domain protein ATP-binding protein	YES
Cluster14585_ERR1067715_USAGM000917			YES
Cluster14585_ERR1082162_USAGM001771			YES
Cluster14587_ERR1067718_USAGM001022	GLND	Modifies, by uridylylation or deuridylylation the PII (GlnB) regulatory protein (By similarity)	YES
Cluster14587_ERR1067781_USAGM000310	GLND	Modifies, by uridylylation or deuridylylation the PII (GlnB) regulatory protein (By similarity)	YES
Cluster14587_ERR191737_USAGM000270	GLND	Modifies, by uridylylation or deuridylylation the PII (GlnB) regulatory protein (By similarity)	YES
Cluster14590_ERR1067711_USAGM001636	YOHK	lrgb family	YES
Cluster14590_ERR1067716_USAGM000553	YOHK	lrgb family	YES
Cluster14590_ERR1067768_USAGM000582	YOHK	lrgb family	YES
Cluster14590_ERR1067813_USAGM000749	YOHK	lrgb family	YES
Cluster14590_ERR191737_USAGM000516	YOHK	lrgb family	YES
Cluster14625_ERR1067720_USAGM000151			YES
Cluster14667_ERR1067883_USAGM000834	NOSR	Regulatory protein NosR	YES
Cluster14684_ERR1067755_USAGM001398	LEUC	Catalyzes the isomerization between 2-isopropylmalate and 3-isopropylmalate, via the formation of 2-isopropylmaleate (By similarity)	YES
Cluster14685_ERR191737_USAGM000458	ARDC	Domain of unknown function (DUF1738)	YES
Cluster14729_ERR1067768_USAGM000515	HSDM	type I restriction-modification system	YES
Cluster14729_ERR191737_USAGM001127	HSDM	type I restriction-modification system	YES
Cluster14746_ERR1067709_USAGM000408		drug resistance transporter, Bcr CflA	YES
Cluster14756_ERR191819_USAGM000371	ACCA	Component of the acetyl coenzyme A carboxylase (ACC) complex. First, biotin carboxylase catalyzes the carboxylation of biotin on its carrier protein (BCCP) and then the CO(2) group is transferred by the carboxyltransferase to acetyl-CoA to form malonyl-CoA (By similarity)	YES
Cluster14803_ERR1067746_USAGM001269	XANQ	permease	YES
Cluster14803_ERR1067800_USAGM000786	YICE	Permease	YES
Cluster14803_ERR191737_USAGM001400	YICE	Permease	YES
Cluster14873_ERR1067711_USAGM000027	YIAD	OmpA MotB domain-containing protein	YES
Cluster14890_ERR1067800_USAGM000030	PGPA	phosphatidylglycerophosphatase a	YES
Cluster14899_ERR1067718_USAGM000388	NIT	nitrilase cyanide hydratase and apolipoprotein n-acyltransferase	YES
Cluster14911_ERR1067715_USAGM001051	FUMA	Fumarate	YES
Cluster14915_ERR1067716_USAGM001123	PURH	bifunctional purine biosynthesis protein PurH	YES
Cluster14915_ERR1067742_USAGM001812	PURH	bifunctional purine biosynthesis protein PurH	YES
Cluster14915_ERR1067800_USAGM001509	PURH	bifunctional purine biosynthesis protein PurH	YES
Cluster14915_ERR191737_USAGM001620	PURH	bifunctional purine biosynthesis protein PurH	YES
Cluster14915_ERR191753_USAGM001701	PURH	bifunctional purine biosynthesis protein PurH	YES
Cluster14915_SRR3349563_USAGM000032	PURH	bifunctional purine biosynthesis protein PurH	YES
Cluster14919_ERR222911_USAGM000712	YDHO	nlp p60 protein	YES
Cluster14919_SRR3360755_USAGM003832	YDHO	nlp p60 protein	YES
Cluster1491_ERR1067756_USAGM000282	PPC	Forms oxaloacetate, a four-carbon dicarboxylic acid source for the tricarboxylic acid cycle (By similarity)	YES
Cluster1493_ERR1067709_USAGM000861	ISPE	Catalyzes the phosphorylation of the position 2 hydroxy group of 4-diphosphocytidyl-2C-methyl-D-erythritol (By similarity)	YES
Cluster1493_ERR1067710_USAGM001409	ISPE	Catalyzes the phosphorylation of the position 2 hydroxy group of 4-diphosphocytidyl-2C-methyl-D-erythritol (By similarity)	YES
Cluster1493_ERR1067715_USAGM000387	ISPE	Catalyzes the phosphorylation of the position 2 hydroxy group of 4-diphosphocytidyl-2C-methyl-D-erythritol (By similarity)	YES
Cluster14960_ERR1067709_USAGM000069	HEMN	coproporphyrinogen III oxidase	YES
Cluster14960_ERR191737_USAGM000492	HEMN	coproporphyrinogen III oxidase	YES
Cluster15000_ERR1067796_USAGM001400	AROG	Stereospecific condensation of phosphoenolpyruvate (PEP) and D-erythrose-4-phosphate (E4P) giving rise to 3-deoxy-D- arabino-heptulosonate-7-phosphate (DAHP) (By similarity)	YES
Cluster15041_ERR1067710_USAGM000712	GUAA	Catalyzes the synthesis of GMP from XMP (By similarity)	YES
Cluster15041_ERR1067730_USAGM000302	GUAA	Catalyzes the synthesis of GMP from XMP (By similarity)	YES
Cluster15052_ERR1067730_USAGM001484	RPSF	Binds together with S18 to 16S ribosomal RNA (By similarity)	YES
Cluster15103_ERR1067709_USAGM001040	APBE	(LipO)protein	YES
Cluster15103_ERR1067718_USAGM000183	APBE	(LipO)protein	YES
Cluster15103_ERR1067813_USAGM000953	APBE	(LipO)protein	YES
Cluster1510_ERR1067745_USAGM001724			YES
Cluster15145_ERR1067768_USAGM001310	DNAX	DNA polymerase iii subunits gamma and tau	YES
Cluster15145_SRR3360606_USAGM001261	DNAX	dna polymerase iii subunits gamma and tau	YES
Cluster15213_ERR1067709_USAGM000203		Spermine/spermidine synthase	YES
Cluster15216_ERR1067720_USAGM000589	UVRD	Helicase	YES
Cluster15216_ERR1067800_USAGM000188	UVRD	Helicase	YES
Cluster15216_ERR191737_USAGM000902	UVRD	Helicase	YES
Cluster15263_ERR1067712_USAGM000519	FHAC	Polypeptide-transport-associated domain protein, ShlB-type	YES
Cluster15278_ERR1067768_USAGM000116	YHBQ	Excinuclease ABC C subunit domain protein	YES
Cluster15282_ERR1067745_USAGM000814		type I restriction enzyme	YES
Cluster15283_ERR855057_USAGM000973	KDTA	3-Deoxy-D-manno-octulosonic-acid transferase	YES
Cluster15312_ERR1067800_USAGM000700		)transporter	YES
Cluster15337_ERR1067733_USAGM000465	TRMJ	RNA methyltransferase, TrmH family, group 1	YES
Cluster15349_ERR1067714_USAGM000240	PPX	ppx gppa phosphatase (EC	YES
Cluster15349_ERR1067715_USAGM001671	PPX	ppx gppa phosphatase (EC	YES
Cluster15349_ERR1067730_USAGM000901	PPX	ppx gppa phosphatase (EC	YES
Cluster15403_ERR1067715_USAGM000197	FABD	malonyl CoA-acyl carrier protein transacylase	YES
Cluster15403_ERR1067774_USAGM000324	FABD	malonyl CoA-acyl carrier protein transacylase	YES
Cluster15411_ERR1067797_USAGM000447		Domain of Unknown Function (DUF1543)	YES
Cluster15433_ERR1067800_USAGM000373	GNTR	Transcriptional regulator	YES
Cluster15472_ERR1067745_USAGM001142	TADA	TfoX domain-containing protein	YES
Cluster15476_ERR1067710_USAGM000952	OCAR_7534	Pyrimidine 5''-nucleotidase	YES
Cluster15476_ERR1067713_USAGM000937	OCAR_7534	Pyrimidine 5''-nucleotidase	YES
Cluster15476_ERR1067716_USAGM000694	OCAR_7534	Pyrimidine 5''-nucleotidase	YES
Cluster15476_ERR191737_USAGM000764	OCAR_7534	Pyrimidine 5''-nucleotidase	YES
Cluster15538_ERR1067715_USAGM001137	FABF	synthase	YES
Cluster15566_ERR1067716_USAGM001191	GLYS	Glycyl-tRNA synthetase beta subunit	YES
Cluster15566_ERR1067730_USAGM000526	GLYS	Glycyl-tRNA synthetase beta subunit	YES
Cluster15566_ERR1067742_USAGM001526	GLYS	Glycyl-tRNA synthetase beta subunit	YES
Cluster15566_ERR1067813_USAGM001138	GLYS	Glycyl-tRNA synthetase beta subunit	YES
Cluster15566_SRR3360606_USAGM000609	GLYS	Glycyl-tRNA synthetase beta subunit	YES
Cluster15568_ERR1067800_USAGM001421		Adhesin component	YES
Cluster15594_ERR855021_USAGM001132			YES
Cluster15621_ERR1067768_USAGM001700		Relaxase mobilization	YES
Cluster15663_ERR1067768_USAGM001277	DNAQ	DNA polymerase III, epsilon subunit	YES
Cluster15663_ERR1067800_USAGM001233	DNAQ	DNA polymerase III, epsilon subunit	YES
Cluster15671_ERR1067768_USAGM001745	PURN	phosphoribosylglycinamide formyltransferase	YES
Cluster15683_ERR1067711_USAGM000538			YES
Cluster15697_ERR1067709_USAGM000667	DLD2	FAD linked oxidase domain protein	YES
Cluster15697_ERR1067792_USAGM000340	DLD2	FAD linked oxidase domain protein	YES
Cluster15697_ERR191753_USAGM000743	DLD2	FAD linked oxidase domain protein	YES
Cluster15722_ERR1067709_USAGM000381			YES
Cluster15729_ERR1067718_USAGM000184	YOCR	transporter	YES
Cluster15731_ERR1067768_USAGM000499	FRP	NADPH-flavin oxidoreductase	YES
Cluster15741_ERR1067716_USAGM001660	BIOA	Catalyzes the transfer of the alpha-amino group from S- adenosyl-L-methionine (SAM) to 7-keto-8-aminopelargonic acid (KAPA) to form 7,8-diaminopelargonic acid (DAPA). It is the only animotransferase known to utilize SAM as an amino donor (By similarity)	YES
Cluster15744_ERR1067720_USAGM000047	HFLX	GTPase that associates with the 50S ribosomal subunit and may have a role during protein synthesis or ribosome biogenesis (By similarity)	YES
Cluster1574_ERR1067883_USAGM001370		esterase of the alpha beta hydrolase fold	YES
Cluster15779_ERR1067718_USAGM000928	THIG	Catalyzes the rearrangement of 1-deoxy-D-xylulose 5- phosphate (DXP) to produce the thiazole phosphate moiety of thiamine. Sulfur is provided by the thiocarboxylate moiety of the carrier protein ThiS. In vitro, sulfur can be provided by H(2)S (By similarity)	YES
Cluster15786_ERR1067709_USAGM000991		integral membrane protein	YES
Cluster15831_ERR1067768_USAGM000571			YES
Cluster15849_ERR1067715_USAGM001591	ERIC	Chloride channel	YES
Cluster15865_ERR1067716_USAGM000149		SNF2 family N-terminal domain	YES
Cluster15882_ERR1067713_USAGM000748	YCGV	Outer membrane autotransporter	YES
Cluster15882_ERR1067722_USAGM000319	YCGV	Outer membrane autotransporter	YES
Cluster15884_ERR1067813_USAGM000665	SCLAV_1575	DoxX Family	YES
Cluster15899_ERR1067768_USAGM000583	ARGJ	Catalyzes two activities which are involved in the cyclic version of arginine biosynthesis the synthesis of N- acetylglutamate from glutamate and acetyl-CoA as the acetyl donor, and of ornithine by transacetylation between N(2)-acetylornithine and glutamate (By similarity)	YES
Cluster15924_SRR3360606_USAGM000057	NAGZ	Cleaves GlcNAc linked beta-1,4 to MurNAc tripeptides (By similarity)	YES
Cluster15929_ERR1067718_USAGM000107	THID	Phosphomethylpyrimidine kinase	YES
Cluster15939_ERR1067873_USAGM000996	SECA	Part of the Sec protein translocase complex. Interacts with the SecYEG preprotein conducting channel. Has a central role in coupling the hydrolysis of ATP to the transfer of proteins into and across the cell membrane, serving both as a receptor for the preprotein-SecB complex and as an ATP-driven molecular motor driving the stepwise translocation of polypeptide chains across the membrane (By simi…	YES
Cluster15939_ERR191737_USAGM000354	SECA	Part of the Sec protein translocase complex. Interacts with the SecYEG preprotein conducting channel. Has a central role in coupling the hydrolysis of ATP to the transfer of proteins into and across the cell membrane, serving both as a receptor for the preprotein-SecB complex and as an ATP-driven molecular motor driving the stepwise translocation of polypeptide chains across the membrane (By simi…	YES
Cluster15990_ERR1067716_USAGM000486	PUTA	proline dehydrogenase, pyrroline-5-carboxylate dehydrogenase	YES
Cluster15990_ERR1067768_USAGM000777	PUTA	proline dehydrogenase, pyrroline-5-carboxylate dehydrogenase	YES
Cluster15990_ERR1067800_USAGM000079	PUTA	proline dehydrogenase, pyrroline-5-carboxylate dehydrogenase	YES
Cluster15990_ERR1082204_USAGM000349	PUTA	proline dehydrogenase, pyrroline-5-carboxylate dehydrogenase	YES
Cluster16019_ERR191737_USAGM001182	LEPB	Signal peptidase I	YES
Cluster16047_ERR1067716_USAGM000256	GLNE	Adenylation and deadenylation of glutamate--ammonia ligase (By similarity)	YES
Cluster16047_ERR1067718_USAGM001191	GLNE	Adenylation and deadenylation of glutamate--ammonia ligase (By similarity)	YES
Cluster16047_SRR3360867_USAGM000843	GLNE	Adenylation and deadenylation of glutamate--ammonia ligase (By similarity)	YES
Cluster16061_ERR1067711_USAGM001605	ISPD	Catalyzes the formation of 4-diphosphocytidyl-2-C- methyl-D-erythritol from CTP and 2-C-methyl-D-erythritol 4- phosphate (MEP) (By similarity)	YES
Cluster16089_ERR1067813_USAGM000917		Sulfatase	YES
Cluster16114_ERR1067716_USAGM001324			YES
Cluster16130_ERR1067800_USAGM001578	ARGS	arginyL-tRNA synthetase	YES
Cluster16169_ERR1067716_USAGM001315		Inherit from proNOG: portal protein	YES
Cluster16169_ERR1067718_USAGM001131		Inherit from proNOG: portal protein	YES
Cluster16169_ERR1067800_USAGM001322		Inherit from proNOG: portal protein	YES
Cluster16169_ERR1067813_USAGM000245		Inherit from proNOG: portal protein	YES
Cluster16174_ERR1067716_USAGM001688	IGA	Igab-domain of IgA protease	YES
Cluster16174_ERR1067800_USAGM000612	IGA	Igab-domain of IgA protease	YES
Cluster16174_ERR191737_USAGM001244	IGA	Igab-domain of IgA protease	YES
Cluster16174_ERR191753_USAGM001560	IGA	Igab-domain of IgA protease	YES
Cluster16174_ERR855254_USAGM001084	IGA	Igab-domain of IgA protease	YES
Cluster16200_ERR1067709_USAGM001605	PRMA	Methylates ribosomal protein L11 (By similarity)	YES
Cluster16200_ERR1067768_USAGM000735	PRMA	Methylates ribosomal protein L11 (By similarity)	YES
Cluster16200_ERR191753_USAGM001385	PRMA	Methylates ribosomal protein L11 (By similarity)	YES
Cluster16204_ERR1067800_USAGM000509	PILA	Fimbrial protein	YES
Cluster16293_ERR1067756_USAGM000549	FBPA	This protein may be a central component in the iron- acquisition system	YES
Cluster16325_SRR3360606_USAGM001000		GDSL lipase acylhydrolase domain protein	YES
Cluster16423_ERR1067768_USAGM000602			YES
Cluster16490_ERR1067813_USAGM000457	YFLS	Anion transporter	YES
Cluster16500_ERR1067716_USAGM000953	DNAG	DNA primase is the polymerase that synthesizes small RNA primers for the Okazaki fragments on both template strands at replication forks during chromosomal DNA synthesis (By similarity)	YES
Cluster16525_ERR1067800_USAGM001598	OGT	Involved in the cellular defense against the biological effects of O6-methylguanine (O6-MeG) in DNA. Repairs alkylated guanine in DNA by stoichiometrically transferring the alkyl group at the O-6 position to a cysteine residue in the enzyme. This is a suicide reaction the enzyme is irreversibly inactivated (By similarity)	YES
Cluster16525_ERR855198_USAGM000386	OGT	Involved in the cellular defense against the biological effects of O6-methylguanine (O6-MeG) in DNA. Repairs alkylated guanine in DNA by stoichiometrically transferring the alkyl group at the O-6 position to a cysteine residue in the enzyme. This is a suicide reaction the enzyme is irreversibly inactivated (By similarity)	YES
Cluster16541_ERR1067800_USAGM000975	ALDA	Dehydrogenase	YES
Cluster16608_ERR1067713_USAGM000830		Protein of unknown function (DUF560)	YES
Cluster16608_ERR1067715_USAGM001672		Protein of unknown function (DUF560)	YES
Cluster16608_ERR1067718_USAGM001803		Protein of unknown function (DUF560)	YES
Cluster16608_ERR1067748_USAGM001125		Protein of unknown function (DUF560)	YES
Cluster1668_ERR1067730_USAGM000337			YES
Cluster16719_ERR191753_USAGM000359		Inherit from COG: helicase	YES
Cluster16731_ERR1067713_USAGM000629	SPHB1	protease	YES
Cluster16731_ERR1067800_USAGM000846	SPHB1	protease	YES
Cluster16731_ERR855128_USAGM000952	SPHB1	protease	YES
Cluster16739_ERR1067711_USAGM001056			YES
Cluster16759_ERR1067710_USAGM001531	PEPP	peptidase, M24	YES
Cluster16759_ERR1067800_USAGM001137	PEPP	peptidase, M24	YES
Cluster16759_ERR191737_USAGM001757	PEPP	peptidase, M24	YES
Cluster16816_ERR1067768_USAGM000529	PHOH	Phoh family	YES
Cluster16823_ERR1067730_USAGM000058	CLPX	ATP-dependent specificity component of the Clp protease. It directs the protease to specific substrates. Can perform chaperone functions in the absence of ClpP (By similarity)	YES
Cluster16858_ERR1067716_USAGM000474	MURE	Catalyzes the addition of meso-diaminopimelic acid to the nucleotide precursor UDP-N-acetylmuramoyl-L-alanyl-D-glutamate (UMAG) in the biosynthesis of bacterial cell-wall peptidoglycan (By similarity)	YES
Cluster16858_ERR1067813_USAGM001017	MURE	Catalyzes the addition of meso-diaminopimelic acid to the nucleotide precursor UDP-N-acetylmuramoyl-L-alanyl-D-glutamate (UMAG) in the biosynthesis of bacterial cell-wall peptidoglycan (By similarity)	YES
Cluster16858_ERR855128_USAGM001087	MURE	Catalyzes the addition of meso-diaminopimelic acid to the nucleotide precursor UDP-N-acetylmuramoyl-L-alanyl-D-glutamate (UMAG) in the biosynthesis of bacterial cell-wall peptidoglycan (By similarity)	YES
Cluster1688_ERR191732_USAGM000382	APT	Catalyzes a salvage reaction resulting in the formation of AMP, that is energically less costly than de novo synthesis (By similarity)	YES
Cluster16908_ERR1067742_USAGM000575	HEMC	Tetrapolymerization of the monopyrrole PBG into the hydroxymethylbilane pre-uroporphyrinogen in several discrete steps (By similarity)	YES
Cluster16926_ERR1067711_USAGM000997	DER	GTPase that plays an essential role in the late steps of ribosome biogenesis (By similarity)	YES
Cluster17018_ERR1067709_USAGM000167	LPTD	Involved in the assembly of LPS in the outer leaflet of the outer membrane. Determines N-hexane tolerance and is involved in outer membrane permeability. Essential for envelope biogenesis (By similarity)	YES
Cluster17018_ERR1067800_USAGM000550	LPTD	Involved in the assembly of LPS in the outer leaflet of the outer membrane. Determines N-hexane tolerance and is involved in outer membrane permeability. Essential for envelope biogenesis (By similarity)	YES
Cluster17018_ERR1067867_USAGM000778	LPTD	Involved in the assembly of LPS in the outer leaflet of the outer membrane. Determines N-hexane tolerance and is involved in outer membrane permeability. Essential for envelope biogenesis (By similarity)	YES
Cluster17029_ERR1067800_USAGM000500	SERS	Catalyzes the attachment of serine to tRNA(Ser). Is also able to aminoacylate tRNA(Sec) with serine, to form the misacylated tRNA L-seryl-tRNA(Sec), which will be further converted into selenocysteinyl-tRNA(Sec) (By similarity)	YES
Cluster17029_ERR191737_USAGM001096	SERS	Catalyzes the attachment of serine to tRNA(Ser). Is also able to aminoacylate tRNA(Sec) with serine, to form the misacylated tRNA L-seryl-tRNA(Sec), which will be further converted into selenocysteinyl-tRNA(Sec) (By similarity)	YES
Cluster17029_SRR3360606_USAGM000165	SERS	Catalyzes the attachment of serine to tRNA(Ser). Is also able to aminoacylate tRNA(Sec) with serine, to form the misacylated tRNA L-seryl-tRNA(Sec), which will be further converted into selenocysteinyl-tRNA(Sec) (By similarity)	YES
Cluster17047_ERR1067813_USAGM000828	OCAR_7162	Membrane	YES
Cluster17047_ERR191782_USAGM000908	OCAR_7162	Membrane	YES
Cluster17047_ERR191784_USAGM001733	OCAR_7162	Membrane	YES
Cluster17090_ERR191819_USAGM001410	YJGQ	permease YjgP YjgQ family protein	YES
Cluster17117_ERR1067709_USAGM001050	MTRF	transporter	YES
Cluster17117_ERR1067716_USAGM000873	MTRF	transporter	YES
Cluster17117_ERR1067742_USAGM001284	MTRF	transporter	YES
Cluster17117_ERR1067878_USAGM001190	MTRF	transporter	YES
Cluster17154_ERR191737_USAGM000839	GATA	Allows the formation of correctly charged Gln-tRNA(Gln) through the transamidation of misacylated Glu-tRNA(Gln) in organisms which lack glutaminyl-tRNA synthetase. The reaction takes place in the presence of glutamine and ATP through an activated gamma-phospho-Glu-tRNA(Gln) (By similarity)	YES
Cluster17194_ERR1067710_USAGM000626	GLOB	Thiolesterase that catalyzes the hydrolysis of S-D- lactoyl-glutathione to form glutathione and D-lactic acid (By similarity)	YES
Cluster17209_ERR1067720_USAGM000763	BL05015	UPF0276 protein	YES
Cluster17242_ERR191737_USAGM001232	RPOH	Sigma factors are initiation factors that promote the attachment of RNA polymerase to specific initiation sites and are then released (By similarity)	YES
Cluster17280_ERR1067730_USAGM001755	GLMS	Catalyzes the first step in hexosamine metabolism, converting fructose-6P into glucosamine-6P using glutamine as a nitrogen source (By similarity)	YES
Cluster17280_ERR1067883_USAGM000927	GLMS	Catalyzes the first step in hexosamine metabolism, converting fructose-6P into glucosamine-6P using glutamine as a nitrogen source (By similarity)	YES
Cluster17283_ERR1067722_USAGM000031	ZIPA	receptor for the septal ring structure, may anchor it to the inner-membrane (By similarity)	YES
Cluster17284_ERR1067713_USAGM001205		GnaT family	YES
Cluster17285_ERR1067716_USAGM000667	PETB	Component of the ubiquinol-cytochrome c reductase complex (complex III or cytochrome b-c1 complex), which is a respiratory chain that generates an electrochemical potential coupled to ATP synthesis (By similarity)	YES
Cluster1728_ERR1067716_USAGM000590	PDXJ	Catalyzes the complicated ring closure reaction between the two acyclic compounds 1-deoxy-D-xylulose-5-phosphate (DXP) and 3-amino-2-oxopropyl phosphate (1-amino-acetone-3-phosphate or AAP) to form pyridoxine 5'-phosphate (PNP) and inorganic phosphate (By similarity)	YES
Cluster1728_ERR1067800_USAGM001275	PDXJ	Catalyzes the complicated ring closure reaction between the two acyclic compounds 1-deoxy-D-xylulose-5-phosphate (DXP) and 3-amino-2-oxopropyl phosphate (1-amino-acetone-3-phosphate or AAP) to form pyridoxine 5'-phosphate (PNP) and inorganic phosphate (By similarity)	YES
Cluster172_ERR1067745_USAGM001044	HMBR	receptor	YES
Cluster17310_ERR191753_USAGM000066	OCAR_6936	cytoplasmic membrane protein	YES
Cluster17314_ERR1067709_USAGM000900		YhbX YhjW YijP YjdB family protein	YES
Cluster17314_ERR1067716_USAGM000557		YhbX YhjW YijP YjdB family protein	YES
Cluster17314_ERR1067800_USAGM000862		YhbX YhjW YijP YjdB family protein	YES
Cluster17314_ERR1067813_USAGM000754		YhbX YhjW YijP YjdB family protein	YES
Cluster17354_ERR1067746_USAGM000039	DLTR	Two component Transcriptional regulator, winged helix family	YES
Cluster17354_ERR855128_USAGM000211	DLTR	Two component Transcriptional regulator, winged helix family	YES
Cluster17361_ERR1067823_USAGM000652		TonB-dependent receptor	YES
Cluster17361_ERR191819_USAGM001780		TonB-dependent receptor	YES
Cluster17363_ERR1067720_USAGM000049	FPR	Ferredoxin--nadp reductase	YES
Cluster17364_ERR1067713_USAGM001106	HOM	homoserine dehydrogenase	YES
Cluster17364_ERR1067720_USAGM000333	HOM	homoserine dehydrogenase	YES
Cluster17364_ERR855021_USAGM001018	HOM	homoserine dehydrogenase	YES
Cluster17382_ERR1067800_USAGM000510	PILA	Fimbrial protein	YES
Cluster1740_ERR1067878_USAGM000708	ASCD	CDP-6-deoxy-L-threo-D-glycero-4-hexulose-3-dehydrase reductase	YES
Cluster17412_ERR1067713_USAGM001607	PROC	Pyrroline-5-carboxylate reductase	YES
Cluster17412_ERR1067716_USAGM001718	PROC	Pyrroline-5-carboxylate reductase	YES
Cluster17426_ERR1067716_USAGM001573	HLDD	Catalyzes the interconversion between ADP-D-glycero- beta-D-manno-heptose and ADP-L-glycero-beta-D-manno-heptose via an epimerization at carbon 6 of the heptose (By similarity)	YES
Cluster17436_ERR1067715_USAGM000412			YES
Cluster17436_ERR1067716_USAGM000177			YES
Cluster17436_ERR1067755_USAGM000541			YES
Cluster17442_ERR1067715_USAGM000309			YES
Cluster17449_ERR1067709_USAGM001025	ASMA	asmA family	YES
Cluster17449_ERR1067711_USAGM000402	ASMA	asmA family	YES
Cluster17449_ERR1067713_USAGM001745	ASMA	asmA family	YES
Cluster17449_ERR1067716_USAGM000898	ASMA	asmA family	YES
Cluster17449_ERR1067718_USAGM000197	ASMA	asmA family	YES
Cluster1744_ERR1067768_USAGM000678	PARE	Dna topoisomerase iv (Subunit b)	YES
Cluster1744_ERR1067800_USAGM000502	PARE	Dna topoisomerase iv (Subunit b)	YES
Cluster1744_SRR3360606_USAGM000167	PARE	Dna topoisomerase iv (Subunit b)	YES
Cluster17479_ERR1067709_USAGM001168	RECD	exodeoxyribonuclease v alpha	YES
Cluster17479_SRR3360606_USAGM000735	RECD	exodeoxyribonuclease v alpha	YES
Cluster17484_ERR1067715_USAGM000910		Phage portal protein	YES
Cluster17484_ERR855157_USAGM000759		Phage portal protein	YES
Cluster17492_SRR3360606_USAGM000306	NNRS	NnrS protein	YES
Cluster17496_ERR1067768_USAGM000381	RTL1	retrotransposon-like 1	YES
Cluster17496_ERR191752_USAGM000008		whole genome shotgun sequence	YES
Cluster1750_ERR1067712_USAGM001673	LPDG	Dihydrolipoamide dehydrogenase	YES
Cluster1750_ERR1067800_USAGM000813	LPDG	Dihydrolipoamide dehydrogenase	YES
Cluster17530_ERR1067800_USAGM000744	BMUL_0835	periplasmic protein	YES
Cluster17539_ERR1067711_USAGM001085	POTG	Part of the ABC transporter complex PotABCD involved in spermidine putrescine import. Responsible for energy coupling to the transport system (By similarity)	YES
Cluster17551_ERR1067730_USAGM000996	YCCS	integral membrane protein, YccS YhfK family	YES
Cluster17557_ERR1067800_USAGM001516	RPLI	Binds to the 23S rRNA (By similarity)	YES
Cluster17581_ERR1067815_USAGM000878	BMUL_2162	conserved protein UCP015557	YES
Cluster17581_ERR191737_USAGM001406	BMUL_2162	conserved protein UCP015557	YES
Cluster17585_ERR1067716_USAGM000576	FRDD	Cysteine-rich domain protein	YES
Cluster1758_ERR1067718_USAGM001294	ZNUC	ABC transPORTER	YES
Cluster17611_ERR1067715_USAGM000463	XANQ	permease	YES
Cluster17634_ERR1067796_USAGM001803		Protein of unknwon function (DUF3310)	YES
Cluster17661_ERR191819_USAGM001180		Transporter	YES
Cluster17679_ERR1067800_USAGM000873	POTH	putrescine transport system permease protein	YES
Cluster17689_ERR1067711_USAGM000009	YJJK	ABC transporter, ATP-binding protein	YES
Cluster17695_ERR1067711_USAGM000206		Tetratricopeptide repeat protein	YES
Cluster17695_ERR1067800_USAGM000896		Tetratricopeptide repeat protein	YES
Cluster17720_ERR191730_USAGM000502	LSPA	This protein specifically catalyzes the removal of signal peptides from prolipoproteins (By similarity)	YES
Cluster17752_ERR1067809_USAGM001368			YES
Cluster17763_ERR1067714_USAGM000939			YES
Cluster17778_ERR1067723_USAGM001177	ACKA	Catalyzes the formation of acetyl phosphate from acetate and ATP. Can also catalyze the reverse reaction (By similarity)	YES
Cluster17787_ERR1067710_USAGM001593	RFBB	dTDP-glucose 4-6-dehydratase	YES
Cluster17829_ERR1067768_USAGM001144		Sel1 repeat protein	YES
Cluster17831_ERR1067715_USAGM001524	GROL	Prevents misfolding and promotes the refolding and proper assembly of unfolded polypeptides generated under stress conditions (By similarity)	YES
Cluster17831_ERR1067717_USAGM000048	GROL	Prevents misfolding and promotes the refolding and proper assembly of unfolded polypeptides generated under stress conditions (By similarity)	YES
Cluster17831_ERR1067795_USAGM000686	GROL	Prevents misfolding and promotes the refolding and proper assembly of unfolded polypeptides generated under stress conditions (By similarity)	YES
Cluster17861_ERR1067730_USAGM000332		Caudovirus prohead protease	YES
Cluster17861_ERR1067759_USAGM001041			YES
Cluster17861_SRR3360606_USAGM000944		Caudovirus prohead protease	YES
Cluster17862_ERR1067730_USAGM001025		type I restriction enzyme	YES
Cluster17862_ERR1067768_USAGM001050	HSDR	Type I site-specific deoxyribonuclease	YES
Cluster17866_ERR1067859_USAGM000792		Transporter	YES
Cluster17898_ERR1067745_USAGM000927		peptidase (S8 and S53, subtilisin, kexin, sedolisin	YES
Cluster17915_ERR1067745_USAGM000538		Sel1 repeat protein	YES
Cluster17915_ERR1067755_USAGM001371		Sel1 repeat protein	YES
Cluster17915_ERR1067800_USAGM001522		Sel1 repeat protein	YES
Cluster17926_ERR1067715_USAGM001726		Type IV secretory pathway, VirB3-like protein	YES
Cluster17959_ERR1067716_USAGM001404	PGLB	Pilin glycosylation protein PglB	YES
Cluster17959_ERR1067718_USAGM001479	PGLB	Pilin glycosylation protein PglB	YES
Cluster1795_ERR1067800_USAGM001206	YJGP	Permease yjgp yjgq family	YES
Cluster17976_ERR1067745_USAGM000874			YES
Cluster18033_ERR1067844_USAGM000384	POTF	polyamine binding	YES
Cluster18063_ERR1067715_USAGM001737			YES
Cluster180_ERR1067768_USAGM001306		Periplasmic Protein	YES
Cluster180_ERR1067800_USAGM000524		Periplasmic Protein	YES
Cluster18119_ERR191737_USAGM001142	RLUF	Pseudouridine synthase	YES
Cluster18121_ERR1067709_USAGM000999	BMUL_5562	Periplasmic protein	YES
Cluster18121_ERR1067720_USAGM000046	BMUL_5562	Periplasmic protein	YES
Cluster18139_ERR1067795_USAGM000249	TRBF	Conjugal transfer protein	YES
Cluster18157_ERR1067716_USAGM000482	AGMI	cell division protein	YES
Cluster18157_ERR1067768_USAGM000773	AGMI	cell division protein	YES
Cluster18160_ERR1067710_USAGM000132	GLCA	L-Lactate permease	YES
Cluster18195_ERR1067714_USAGM000832		Inherit from COG: helicase	YES
Cluster18195_ERR1067718_USAGM001129		Inherit from COG: helicase	YES
Cluster18195_ERR1067768_USAGM000131		Inherit from COG: helicase	YES
Cluster18195_ERR1067813_USAGM000248		Inherit from COG: helicase	YES
Cluster181_ERR191737_USAGM001092	ANSA	L-asparaginase	YES
Cluster1820_ERR1067715_USAGM000388	PRS	Phosphoribosyl pyrophosphate synthase	YES
Cluster18234_ERR1067722_USAGM000653	ABCB	ABC transporter	YES
Cluster18234_ERR191737_USAGM001734	ABCB	ABC transporter	YES
Cluster1824_ERR1067715_USAGM001355			YES
Cluster18286_ERR1067716_USAGM001529	DNAB	replicative DNA helicase	YES
Cluster18286_ERR1067718_USAGM000657	DNAB	replicative DNA helicase	YES
Cluster18286_ERR191737_USAGM001347	DNAB	replicative DNA helicase	YES
Cluster18286_ERR191753_USAGM000081	DNAB	replicative DNA helicase	YES
Cluster18286_ERR855250_USAGM001039	DNAB	replicative DNA helicase	YES
Cluster18315_ERR191737_USAGM000478	FBPB	Iron(III) ABC transporter, permease protein	YES
Cluster18329_ERR1067715_USAGM001493		transferase hexapeptide repeat containing protein	YES
Cluster18330_ERR1067715_USAGM001534	SERC	Catalyzes the reversible conversion of 3- phosphohydroxypyruvate to phosphoserine and of 3-hydroxy-2-oxo-4- phosphonooxybutanoate to phosphohydroxythreonine (By similarity)	YES
Cluster18330_ERR1067716_USAGM000392	SERC	Catalyzes the reversible conversion of 3- phosphohydroxypyruvate to phosphoserine and of 3-hydroxy-2-oxo-4- phosphonooxybutanoate to phosphohydroxythreonine (By similarity)	YES
Cluster18330_ERR1067718_USAGM000328	SERC	Catalyzes the reversible conversion of 3- phosphohydroxypyruvate to phosphoserine and of 3-hydroxy-2-oxo-4- phosphonooxybutanoate to phosphohydroxythreonine (By similarity)	YES
Cluster18330_ERR1067768_USAGM000018	SERC	Catalyzes the reversible conversion of 3- phosphohydroxypyruvate to phosphoserine and of 3-hydroxy-2-oxo-4- phosphonooxybutanoate to phosphohydroxythreonine (By similarity)	YES
Cluster18373_ERR1067709_USAGM001389	DHD	Thioredoxin	YES
Cluster18373_ERR1067716_USAGM000481	DHD	Thioredoxin	YES
Cluster1837_ERR1067709_USAGM000518	BMUL_2875	Cupin 4 family protein	YES
Cluster1837_ERR1067713_USAGM001313	BMUL_2875	Cupin 4 family protein	YES
Cluster18413_ERR1067883_USAGM001766	LST	Transfers sialic acid from the substrate CMP-sialic acid donor to the terminal beta-D-galactosyl-1,4-acetyl-beta-D- glucosamine on the lacto-N-neotetraose branch of the lipooligosaccharide	YES
Cluster18413_SRR3360606_USAGM000392	LST	Transfers sialic acid from the substrate CMP-sialic acid donor to the terminal beta-D-galactosyl-1,4-acetyl-beta-D- glucosamine on the lacto-N-neotetraose branch of the lipooligosaccharide	YES
Cluster18442_ERR1067742_USAGM000089	HEMN	Oxygen-independent coproporphyrinogen III oxidase	YES
Cluster18442_ERR1082201_USAGM000036	HEMN	Oxygen-independent coproporphyrinogen III oxidase	YES
Cluster18442_ERR191819_USAGM000911	HEMN	Oxygen-independent coproporphyrinogen III oxidase	YES
Cluster18448_ERR1067746_USAGM001277			YES
Cluster18449_ERR1067800_USAGM000370			YES
Cluster18457_ERR1067717_USAGM000832	YPAA	Membrane	YES
Cluster18457_ERR191753_USAGM000825	YPAA	Membrane	YES
Cluster18477_ERR1082175_USAGM001748			YES
Cluster18477_ERR191732_USAGM000430			YES
Cluster18477_ERR855296_USAGM001117			YES
Cluster18477_SRR3361337_USAGM000427			YES
Cluster18478_ERR1067805_USAGM000649		Protein of unknown function (DUF533)	YES
Cluster18490_ERR1067715_USAGM001649	FTSY	Involved in targeting and insertion of nascent membrane proteins into the cytoplasmic membrane. Acts as a receptor for the complex formed by the signal recognition particle (SRP) and the ribosome-nascent chain (RNC). Interaction with SRP-RNC leads to the transfer of the RNC complex to the Sec translocase for insertion into the membrane, the hydrolysis of GTP by both Ffh and FtsY, and the dissocia…	YES
Cluster18490_ERR1067730_USAGM001741	FTSY	Involved in targeting and insertion of nascent membrane proteins into the cytoplasmic membrane. Acts as a receptor for the complex formed by the signal recognition particle (SRP) and the ribosome-nascent chain (RNC). Interaction with SRP-RNC leads to the transfer of the RNC complex to the Sec translocase for insertion into the membrane, the hydrolysis of GTP by both Ffh and FtsY, and the dissocia…	YES
Cluster18490_ERR1067742_USAGM000491	FTSY	Involved in targeting and insertion of nascent membrane proteins into the cytoplasmic membrane. Acts as a receptor for the complex formed by the signal recognition particle (SRP) and the ribosome-nascent chain (RNC). Interaction with SRP-RNC leads to the transfer of the RNC complex to the Sec translocase for insertion into the membrane, the hydrolysis of GTP by both Ffh and FtsY, and the dissocia…	YES
Cluster18526_ERR1067716_USAGM000512	RLMB	Specifically methylates the ribose of guanosine 2251 in 23S rRNA (By similarity)	YES
Cluster18526_ERR1067800_USAGM000787	RLMB	Specifically methylates the ribose of guanosine 2251 in 23S rRNA (By similarity)	YES
Cluster18577_ERR1067714_USAGM001151	ASPS	Aspartyl-tRNA synthetase	YES
Cluster18577_ERR1067715_USAGM001178	ASPS	Aspartyl-tRNA synthetase	YES
Cluster18577_ERR1067716_USAGM001106	ASPS	Aspartyl-tRNA synthetase	YES
Cluster18577_ERR855198_USAGM000606	ASPS	Aspartyl-tRNA synthetase	YES
Cluster18584_ERR1067709_USAGM001144	MUTL	This protein is involved in the repair of mismatches in DNA. It is required for dam-dependent methyl-directed DNA mismatch repair. May act as a molecular matchmaker , a protein that promotes the formation of a stable complex between two or more DNA-binding proteins in an ATP-dependent manner without itself being part of a final effector complex (By similarity)	YES
Cluster18606_ERR1067709_USAGM000716	YOCS	bile acid Na symporter	YES
Cluster18606_ERR1067711_USAGM000865	YOCS	bile acid Na symporter	YES
Cluster18606_ERR1067718_USAGM000811	YOCS	bile acid Na symporter	YES
Cluster18649_ERR1067813_USAGM000805			YES
Cluster18652_ERR1067768_USAGM000823		Periplasmic binding protein	YES
Cluster18659_ERR1067730_USAGM001115	GLNA	glutamine synthetase	YES
Cluster18699_ERR1067715_USAGM000459	NLPB	(Lipo)protein	YES
Cluster18713_ERR1067805_USAGM000984	BAME	Part of the outer membrane protein assembly complex, which is involved in assembly and insertion of beta-barrel proteins into the outer membrane (By similarity)	YES
Cluster18717_ERR1067709_USAGM000885			YES
Cluster18717_ERR1067716_USAGM000175			YES
Cluster18730_ERR1067801_USAGM000974	RLUD	Pseudouridine synthase	YES
Cluster18757_ERR1067709_USAGM000945			YES
Cluster1875_ERR191737_USAGM001206	RECN	May be involved in recombinational repair of damaged DNA (By similarity)	YES
Cluster18763_ERR1067709_USAGM001612	YCJT	Glycosyl hydrolase, family 65	YES
Cluster18763_ERR1067755_USAGM000384	YCJT	Glycosyl hydrolase, family 65	YES
Cluster18784_ERR1067756_USAGM000509			YES
Cluster18810_ERR855128_USAGM000411	CLPP	Cleaves peptides in various proteins in a process that requires ATP hydrolysis. Has a chymotrypsin-like activity. Plays a major role in the degradation of misfolded proteins (By similarity)	YES
Cluster18850_ERR1067800_USAGM000516	RHLE2	atp-dependent rna helicase	YES
Cluster18884_ERR1067768_USAGM000259	DADA	D-amino acid dehydrogenase, small subunit	YES
Cluster18884_SRR3360606_USAGM000116	DADA	D-amino acid dehydrogenase, small subunit	YES
Cluster18898_ERR1067768_USAGM001398		lipid transport	YES
Cluster18909_ERR1067710_USAGM001484	PETC	Cytochrome C1	YES
Cluster18923_ERR1067716_USAGM001196	FOLA	Key enzyme in folate metabolism. Catalyzes an essential reaction for de novo glycine and purine synthesis, and for DNA precursor synthesis (By similarity)	YES
Cluster18923_ERR1067756_USAGM000802	FOLA	Key enzyme in folate metabolism. Catalyzes an essential reaction for de novo glycine and purine synthesis, and for DNA precursor synthesis (By similarity)	YES
Cluster18932_ERR1067711_USAGM001107	AROA	3-phosphoshikimate 1-carboxyvinyltransferase	YES
Cluster18932_ERR1067716_USAGM000572	AROA	3-phosphoshikimate 1-carboxyvinyltransferase	YES
Cluster18932_ERR1067730_USAGM000987	AROA	3-phosphoshikimate 1-carboxyvinyltransferase	YES
Cluster18964_ERR1067813_USAGM000951	GDHA	glutamate dehydrogenase	YES
Cluster19027_ERR1067716_USAGM000148		Gcn5-related n-acetyltransferase	YES
Cluster19030_ERR1067714_USAGM001247			YES
Cluster19040_ERR1067715_USAGM000213	RNC	Digests double-stranded RNA. Involved in the processing of primary rRNA transcript to yield the immediate precursors to the large and small rRNAs (23S and 16S). Also processes some mRNAs, and tRNAs when they are encoded in the rRNA operon (By similarity)	YES
Cluster19047_ERR1067730_USAGM001737	DAPC	Aminotransferase	YES
Cluster19047_ERR1067755_USAGM000989	DAPC	Aminotransferase	YES
Cluster19047_ERR1067768_USAGM000567	DAPC	Aminotransferase	YES
Cluster19066_ERR1067716_USAGM001526			YES
Cluster19066_ERR1067730_USAGM001731			YES
Cluster19066_ERR1067768_USAGM000561			YES
Cluster19076_ERR1067800_USAGM000689	HEME	Catalyzes the decarboxylation of four acetate groups of uroporphyrinogen-III to yield coproporphyrinogen-III (By similarity)	YES
Cluster19128_ERR1067710_USAGM001027	CCA	Catalyzes the addition and repair of the essential 3'- terminal CCA sequence in tRNAs without using a nucleic acid template. Adds these three nucleotides in the order of C, C, and A to the tRNA nucleotide-73, using CTP and ATP as substrates and producing inorganic pyrophosphate. Also shows phosphatase, 2'- nucleotidase and 2',3'-cyclic phosphodiesterase activities. These phosphohydrolase activiti…	YES
Cluster19128_ERR1067715_USAGM000896	CCA	Catalyzes the addition and repair of the essential 3'- terminal CCA sequence in tRNAs without using a nucleic acid template. Adds these three nucleotides in the order of C, C, and A to the tRNA nucleotide-73, using CTP and ATP as substrates and producing inorganic pyrophosphate. Also shows phosphatase, 2'- nucleotidase and 2',3'-cyclic phosphodiesterase activities. These phosphohydrolase activiti…	YES
Cluster19128_ERR1067716_USAGM001472	CCA	Catalyzes the addition and repair of the essential 3'- terminal CCA sequence in tRNAs without using a nucleic acid template. Adds these three nucleotides in the order of C, C, and A to the tRNA nucleotide-73, using CTP and ATP as substrates and producing inorganic pyrophosphate. Also shows phosphatase, 2'- nucleotidase and 2',3'-cyclic phosphodiesterase activities. These phosphohydrolase activiti…	YES
Cluster19128_SRR3360606_USAGM000727	CCA	Catalyzes the addition and repair of the essential 3'- terminal CCA sequence in tRNAs without using a nucleic acid template. Adds these three nucleotides in the order of C, C, and A to the tRNA nucleotide-73, using CTP and ATP as substrates and producing inorganic pyrophosphate. Also shows phosphatase, 2'- nucleotidase and 2',3'-cyclic phosphodiesterase activities. These phosphohydrolase activiti…	YES
Cluster1912_ERR1067713_USAGM001416	GAP	Glyceraldehyde-3-phosphate dehydrogenase	YES
Cluster19176_ERR1067709_USAGM001259	RSME	Specifically methylates the N3 position of the uracil ring of uridine 1498 (m3U1498) in 16S rRNA. Acts on the fully assembled 30S ribosomal subunit (By similarity)	YES
Cluster19176_ERR1067710_USAGM000708	RSME	Specifically methylates the N3 position of the uracil ring of uridine 1498 (m3U1498) in 16S rRNA. Acts on the fully assembled 30S ribosomal subunit (By similarity)	YES
Cluster19176_ERR1067717_USAGM000110	RSME	Specifically methylates the N3 position of the uracil ring of uridine 1498 (m3U1498) in 16S rRNA. Acts on the fully assembled 30S ribosomal subunit (By similarity)	YES
Cluster19206_SRR3360698_USAGM000240	OATA	acyltransferase 3	YES
Cluster19216_ERR1067723_USAGM001757			YES
Cluster19228_ERR1067711_USAGM000409	FABG	reductase	YES
Cluster1966_ERR1067709_USAGM001051	RECC	Exodeoxyribonuclease V, gamma subunit	YES
Cluster1966_ERR1067800_USAGM000464	RECC	Exodeoxyribonuclease V, gamma subunit	YES
Cluster1966_ERR191819_USAGM001335	RECC	Exodeoxyribonuclease V, gamma subunit	YES
Cluster1966_SRR3360606_USAGM000131	RECC	Exodeoxyribonuclease V, gamma subunit	YES
Cluster1976_ERR1067718_USAGM001035	YHES	(ABC) transporter	YES
Cluster1976_ERR191737_USAGM000283	YHES	(ABC) transporter	YES
Cluster1988_ERR1067813_USAGM001788	TRAC	type-IV secretion system protein TraC	YES
Cluster2007_ERR1067716_USAGM001742		TonB-dependent receptor	YES
Cluster2014_ERR191753_USAGM001014	LIGA	DNA ligase that catalyzes the formation of phosphodiester linkages between 5'-phosphoryl and 3'-hydroxyl groups in double-stranded DNA using NAD as a coenzyme and as the energy source for the reaction. It is essential for DNA replication and repair of damaged DNA (By similarity)	YES
Cluster2020_ERR855021_USAGM001453	VACJ	(Lipo)protein	YES
Cluster2038_ERR1067715_USAGM000813	FTSK	cell division protein FtsK	YES
Cluster2046_SRR3360606_USAGM000954	ERUM2640	phage protein	YES
Cluster2054_ERR1067718_USAGM000170	CCOP	C-type cytochrome. Part of the cbb3-type cytochrome c oxidase complex (By similarity)	YES
Cluster210_ERR1067711_USAGM001046	MTGA	Monofunctional biosynthetic peptidoglycan transglycosylase	YES
Cluster210_ERR1067716_USAGM000601	MTGA	Monofunctional biosynthetic peptidoglycan transglycosylase	YES
Cluster2127_ERR191737_USAGM001610			YES
Cluster2148_ERR1067715_USAGM000569		2-Nitropropane dioxygenase	YES
Cluster2166_ERR1067709_USAGM000958			YES
Cluster2166_ERR1067768_USAGM001329			YES
Cluster217_ERR1067716_USAGM000397		integral membrane protein	YES
Cluster217_ERR1067720_USAGM001402		integral membrane protein	YES
Cluster2196_ERR1067709_USAGM000915	PGK	phosphoglycerate kinase	YES
Cluster2196_ERR1067718_USAGM000251	PGK	phosphoglycerate kinase	YES
Cluster2196_ERR1067720_USAGM000783	PGK	phosphoglycerate kinase	YES
Cluster2196_ERR1067756_USAGM000220	PGK	phosphoglycerate kinase	YES
Cluster2206_ERR1067709_USAGM000151	MRP	ATP-binding protein	YES
Cluster2206_ERR1067768_USAGM001692	MRP	ATP-binding protein	YES
Cluster2206_ERR1067800_USAGM000010	MRP	ATP-binding protein	YES
Cluster2206_ERR1067846_USAGM001228	MRP	ATP-binding protein	YES
Cluster2206_ERR855021_USAGM000689	MRP	ATP-binding protein	YES
Cluster2208_ERR1067716_USAGM001773	YTFN	Periplasmic protein	YES
Cluster2208_ERR1067823_USAGM001529	YTFN	Periplasmic protein	YES
Cluster2208_ERR191737_USAGM000298	YTFN	Periplasmic protein	YES
Cluster2208_ERR855254_USAGM001383	YTFN	Periplasmic protein	YES
Cluster2239_ERR1067711_USAGM000979	HSDR	Type I site-specific deoxyribonuclease, HsdR family	YES
Cluster2239_ERR1067716_USAGM001569	HSDR	Type I site-specific deoxyribonuclease, HsdR family	YES
Cluster2239_ERR1067878_USAGM000603	HSDR	Type I site-specific deoxyribonuclease, HsdR family	YES
Cluster2258_ERR1067800_USAGM000824	DUSC	Catalyzes the synthesis of dihydrouridine a modified base found in the D-loop of most tRNAs (By similarity)	YES
Cluster2264_ERR1067715_USAGM001095	TRMB	Catalyzes the formation of N(7)-methylguanine at position 46 (m7G46) in tRNA (By similarity)	YES
Cluster2264_ERR1067768_USAGM001143	TRMB	Catalyzes the formation of N(7)-methylguanine at position 46 (m7G46) in tRNA (By similarity)	YES
Cluster2280_ERR1067716_USAGM001777		DoxX family	YES
Cluster2280_ERR1067838_USAGM000272		DoxX family	YES
Cluster2282_ERR1067716_USAGM001258	IHFB	This protein is one of the two subunits of integration host factor, a specific DNA-binding protein that functions in genetic recombination as well as in transcriptional and translational control (By similarity)	YES
Cluster2283_ERR1067718_USAGM001132	XTMB	Phage Terminase Large Subunit	YES
Cluster2290_ERR1067709_USAGM001787	GCVH	The glycine cleavage system catalyzes the degradation of glycine. The H protein shuttles the methylamine group of glycine from the P protein to the T protein (By similarity)	YES
Cluster2381_ERR1067720_USAGM000004	ACCB	Acetyl-CoA carboxylase, biotin carboxyl carrier protein	YES
Cluster2406_ERR1067716_USAGM001051	PROS	Catalyzes the attachment of proline to tRNA(Pro) in a two-step reaction proline is first activated by ATP to form Pro- AMP and then transferred to the acceptor end of tRNA(Pro). As ProRS can inadvertently accommodate and process non-cognate amino acids such as alanine and cysteine, to avoid such errors it has two additional distinct editing activities against alanine. One activity is designated a…	YES
Cluster2433_ERR1067715_USAGM000755			YES
Cluster2447_ERR1067746_USAGM000487	TSF	Associates with the EF-Tu.GDP complex and induces the exchange of GDP to GTP. It remains bound to the aminoacyl-tRNA.EF- Tu.GTP complex up to the GTP hydrolysis stage on the ribosome (By similarity)	YES
Cluster2447_ERR1067768_USAGM001239	TSF	Associates with the EF-Tu.GDP complex and induces the exchange of GDP to GTP. It remains bound to the aminoacyl-tRNA.EF- Tu.GTP complex up to the GTP hydrolysis stage on the ribosome (By similarity)	YES
Cluster2447_ERR191753_USAGM001069	TSF	Associates with the EF-Tu.GDP complex and induces the exchange of GDP to GTP. It remains bound to the aminoacyl-tRNA.EF- Tu.GTP complex up to the GTP hydrolysis stage on the ribosome (By similarity)	YES
Cluster2481_ERR1067709_USAGM001791	NOSZ	Nitrous-oxide reductase is part of a bacterial respiratory system which is activated under anaerobic conditions in the presence of nitrate or nitrous oxide (By similarity)	YES
Cluster2481_ERR1067711_USAGM000375	NOSZ	Nitrous-oxide reductase is part of a bacterial respiratory system which is activated under anaerobic conditions in the presence of nitrate or nitrous oxide (By similarity)	YES
Cluster2481_ERR1067718_USAGM000851	NOSZ	Nitrous-oxide reductase is part of a bacterial respiratory system which is activated under anaerobic conditions in the presence of nitrate or nitrous oxide (By similarity)	YES
Cluster2497_ERR1067800_USAGM000511		Fimbrial protein	YES
Cluster2497_ERR1067823_USAGM001298		Fimbrial protein	YES
Cluster2497_ERR222915_USAGM001516		Fimbrial protein	YES
Cluster2543_ERR1067709_USAGM001191	CEUD	ATP-binding protein	YES
Cluster2574_ERR1067769_USAGM001322	RLML	RNA methylase	YES
Cluster2574_ERR1067807_USAGM000472	RLML	RNA methylase	YES
Cluster2574_ERR1082225_USAGM000088	RLML	RNA methylase	YES
Cluster2577_ERR1067710_USAGM000704	RFAI	Glycosyl transferase family 8	YES
Cluster2670_ERR1067709_USAGM001223	YRBB	Anti-sigma B factor antagonist	YES
Cluster2702_ERR1067709_USAGM000683		Sulfatase	YES
Cluster2717_ERR1067768_USAGM000383	LBPA	Receptor	YES
Cluster2718_ERR1067800_USAGM000790	MIAA	Catalyzes the transfer of a dimethylallyl group onto the adenine at position 37 in tRNAs that read codons beginning with uridine, leading to the formation of N6-(dimethylallyl)adenosine (i(6)A) (By similarity)	YES
Cluster2719_ERR1067715_USAGM000997	PILE	Type IV pilus-associated protein PilV	YES
Cluster2719_SRR1661325_USAGM001174	PILE	Type IV pilus-associated protein PilV	YES
Cluster2732_ERR191737_USAGM000428	COMM	Mg chelatase subunit ChlI	YES
Cluster2749_ERR1067710_USAGM001596	OLIA	oligopeptide transporter	YES
Cluster2749_ERR1067816_USAGM001048	OLIA	oligopeptide transporter	YES
Cluster2770_ERR1067714_USAGM001119		small conductance mechanosensitive ion channel	YES
Cluster2776_ERR1067813_USAGM000778			YES
Cluster280_ERR191737_USAGM000994	YJEE	protein family UPF0079, ATPase	YES
Cluster2811_ERR1067715_USAGM000208	LGTB	lipopolysaccharide biosynthetic process	YES
Cluster2811_ERR1067717_USAGM000106	LGTB	lipopolysaccharide biosynthetic process	YES
Cluster2811_ERR1067768_USAGM000863	LGTB	lipopolysaccharide biosynthetic process	YES
Cluster2814_ERR1067800_USAGM001436	HEMO	Heme oxygenase	YES
Cluster2817_ERR1067795_USAGM000254		Conjugal transfer protein TrbM	YES
Cluster2831_ERR1067709_USAGM000371	DXR	Catalyzes the NADP-dependent rearrangement and reduction of 1-deoxy-D-xylulose-5-phosphate (DXP) to 2-C-methyl-D-erythritol 4-phosphate (MEP) (By similarity)	YES
Cluster2832_ERR1067768_USAGM000796			YES
Cluster2832_ERR1067815_USAGM001659			YES
Cluster2832_SRR3360606_USAGM000957			YES
Cluster2843_ERR1067768_USAGM000640	BMUL_0594	Protein of unknown function DUF45	YES
Cluster2845_ERR1067813_USAGM000468	TBPB	Transferrin binding protein B	YES
Cluster2845_ERR191737_USAGM000991	TBPB	Transferrin binding protein B	YES
Cluster2845_ERR854871_USAGM000831	TBPB	Transferrin binding protein B	YES
Cluster2845_SRR2736224_USAGM001254	TBPB	Transferrin binding protein B	YES
Cluster2893_ERR1067750_USAGM000338	ORFT	Phosphotransferase	YES
Cluster2898_ERR1067716_USAGM001301	NOSR	regulatory protein	YES
Cluster2898_ERR1067718_USAGM000850	NOSR	regulatory protein	YES
Cluster2898_ERR1067755_USAGM000209	NOSR	regulatory protein	YES
Cluster2901_ERR1067798_USAGM000498	PYRB	Aspartate	YES
Cluster2922_ERR1067713_USAGM000954	YBIT	ABC transporter	YES
Cluster2928_ERR1067883_USAGM001353	YGFA	5-Formyltetrahydrofolate cyclo-ligase	YES
Cluster2937_ERR1067720_USAGM001080	RLUC	Pseudouridine synthase	YES
Cluster2939_ERR855021_USAGM001114	MAEB	Malic enzyme	YES
Cluster2962_ERR1067720_USAGM000336	LON	ATP-dependent serine protease that mediates the selective degradation of mutant and abnormal proteins as well as certain short-lived regulatory proteins. Required for cellular homeostasis and for survival from DNA damage and developmental changes induced by stress. Degrades polypeptides processively to yield small peptide fragments that are 5 to 10 amino acids long. Binds to DNA in a double-stran…	YES
Cluster3001_ERR1067719_USAGM001018	FATC	ABC transporter permease protein	YES
Cluster300_ERR1067709_USAGM000328	BMUL_0594	Protein of unknown function DUF45	YES
Cluster300_ERR1067711_USAGM000773	BMUL_0594	Protein of unknown function DUF45	YES
Cluster300_ERR1067714_USAGM000866	BMUL_0594	Protein of unknown function DUF45	YES
Cluster300_ERR1067755_USAGM000141	BMUL_0594	Protein of unknown function DUF45	YES
Cluster3016_ERR191753_USAGM000037		TspA protein	YES
Cluster3039_ERR1067723_USAGM000094	DSBC	Thiol disulfide interchange protein	YES
Cluster3039_ERR1067768_USAGM001802	DSBC	Thiol disulfide interchange protein	YES
Cluster3107_ERR1067730_USAGM001655	ALGC	phosphomannomutase (EC 5.4.2.8)	YES
Cluster3107_ERR1067768_USAGM000485	ALGC	phosphomannomutase (EC 5.4.2.8)	YES
Cluster3111_ERR1067709_USAGM001388	UPPP	Catalyzes the dephosphorylation of undecaprenyl diphosphate (UPP). Confers resistance to bacitracin (By similarity)	YES
Cluster3122_ERR1067709_USAGM000026	OXLT	Major Facilitator	YES
Cluster3157_ERR1067715_USAGM000846	YGDL	uba thif-type nad fad binding protein	YES
Cluster3158_ERR1067768_USAGM001247	PPID	peptidyl-prolyl cis-trans isomerase	YES
Cluster3158_SRR3360606_USAGM000730	PPID	peptidyl-prolyl cis-trans isomerase	YES
Cluster3160_ERR1067717_USAGM001545	EPTA	Sulfatase	YES
Cluster3178_ERR855021_USAGM000924	HOLB	DNA polymerase III subunit delta'	YES
Cluster3182_ERR1067768_USAGM001286	ARSB	transporter	YES
Cluster3185_ERR1067800_USAGM000898	TAGE	peptidase	YES
Cluster3185_ERR191752_USAGM000608	TAGE	peptidase	YES
Cluster3381_ERR1067716_USAGM000691	PHNA	Alkylphosphonate utilization operon protein PhnA	YES
Cluster3409_ERR1067768_USAGM001330		tail fiber protein	YES
Cluster3411_ERR1067713_USAGM000531	ATPB	it plays a direct role in the translocation of protons across the membrane (By similarity)	YES
Cluster3469_ERR1067709_USAGM000876	DUT	This enzyme is involved in nucleotide metabolism it produces dUMP, the immediate precursor of thymidine nucleotides and it decreases the intracellular concentration of dUTP so that uracil cannot be incorporated into DNA (By similarity)	YES
Cluster3469_ERR1067718_USAGM000651	DUT	This enzyme is involved in nucleotide metabolism it produces dUMP, the immediate precursor of thymidine nucleotides and it decreases the intracellular concentration of dUTP so that uracil cannot be incorporated into DNA (By similarity)	YES
Cluster3469_ERR1067730_USAGM001736	DUT	This enzyme is involved in nucleotide metabolism it produces dUMP, the immediate precursor of thymidine nucleotides and it decreases the intracellular concentration of dUTP so that uracil cannot be incorporated into DNA (By similarity)	YES
Cluster3469_ERR1067768_USAGM000566	DUT	This enzyme is involved in nucleotide metabolism it produces dUMP, the immediate precursor of thymidine nucleotides and it decreases the intracellular concentration of dUTP so that uracil cannot be incorporated into DNA (By similarity)	YES
Cluster3469_ERR191753_USAGM000073	DUT	This enzyme is involved in nucleotide metabolism it produces dUMP, the immediate precursor of thymidine nucleotides and it decreases the intracellular concentration of dUTP so that uracil cannot be incorporated into DNA (By similarity)	YES
Cluster3486_ERR1067716_USAGM001193			YES
Cluster3507_ERR1067711_USAGM000121			YES
Cluster3507_ERR1067716_USAGM000389			YES
Cluster3507_ERR1067718_USAGM000331			YES
Cluster3523_ERR1067711_USAGM001259	YIDC	Required for the insertion and or proper folding and or complex formation of integral membrane proteins into the membrane. Involved in integration of membrane proteins that insert both dependently and independently of the Sec translocase complex, as well as at least some lipoproteins. Aids folding of multispanning membrane proteins (By similarity)	YES
Cluster3549_ERR1067709_USAGM000816	YEEZ	epimerase dehydratase	YES
Cluster3549_ERR1067715_USAGM000341	YEEZ	epimerase dehydratase	YES
Cluster3549_ERR1067723_USAGM000859	YEEZ	epimerase dehydratase	YES
Cluster3549_ERR1067813_USAGM000597	YEEZ	epimerase dehydratase	YES
Cluster3602_ERR1067796_USAGM000571	HPRA	Dehydrogenase	YES
Cluster3653_ERR1067715_USAGM000524	CYTX	Permease for cytosine purines, uracil, thiamine, allantoin	YES
Cluster3653_ERR1067718_USAGM000924	CYTX	Permease for cytosine purines, uracil, thiamine, allantoin	YES
Cluster3653_ERR1067768_USAGM001209	CYTX	Permease for cytosine purines, uracil, thiamine, allantoin	YES
Cluster3653_ERR1067800_USAGM001397	CYTX	Permease for cytosine purines, uracil, thiamine, allantoin	YES
Cluster365_ERR1067711_USAGM001015	CYSW	sulfate ABC transporter	YES
Cluster365_ERR1067718_USAGM000661	CYSW	sulfate ABC transporter	YES
Cluster365_ERR1067742_USAGM000974	CYSW	sulfate ABC transporter	YES
Cluster365_ERR1067792_USAGM001682	CYSW	sulfate ABC transporter	YES
Cluster365_ERR1067800_USAGM000766	CYSW	sulfate ABC transporter	YES
Cluster365_ERR191737_USAGM001351	CYSW	sulfate ABC transporter	YES
Cluster3663_ERR1067768_USAGM000806	TEHB	Tellurite resistance protein TehB	YES
Cluster3663_ERR1067800_USAGM001805	TEHB	Tellurite resistance protein TehB	YES
Cluster3663_ERR191737_USAGM000670	TEHB	Tellurite resistance protein TehB	YES
Cluster3687_ERR1067768_USAGM000778			YES
Cluster3687_ERR191737_USAGM000171			YES
Cluster3693_ERR1067768_USAGM000614	CPXA	histidine Kinase	YES
Cluster3723_ERR855021_USAGM000791	PURD	Phosphoribosylglycinamide synthetase	YES
Cluster3749_ERR1067796_USAGM000560	YCBL	domain protein	YES
Cluster3771_ERR1067730_USAGM000670	GNTP	Gluconate	YES
Cluster3771_ERR1067796_USAGM000123	GNTP	Gluconate	YES
Cluster3772_ERR1067716_USAGM001032			YES
Cluster3772_ERR191737_USAGM001294			YES
Cluster3787_ERR1067778_USAGM003232			YES
Cluster3805_ERR1067709_USAGM000941	DTPT	transporter	YES
Cluster3817_ERR1067745_USAGM001524	YCAI	DNA internalization-related competence protein ComEC Rec2	YES
Cluster3826_ERR191819_USAGM000971			YES
Cluster3833_ERR1067709_USAGM000692	CJRC	Heme-utilization protein Hup	YES
Cluster3833_ERR1067768_USAGM001456	CJRC	Heme-utilization protein Hup	YES
Cluster3833_ERR1067800_USAGM001570	CJRC	Heme-utilization protein Hup	YES
Cluster3852_ERR1067800_USAGM000818	OCAR_6878	acyl-CoA dehydrogenase	YES
Cluster3869_ERR191753_USAGM000074	AZLC	AzlC Family	YES
Cluster3873_ERR1067710_USAGM000006	GSHB	glutathione synthase	YES
Cluster387_ERR1067711_USAGM000300	HNEAP_0479	Transposase	YES
Cluster387_ERR1067724_USAGM000558	HNEAP_0479	Transposase	YES
Cluster3882_ERR855128_USAGM001221	APAH	Hydrolyzes diadenosine 5',5'''-P1,P4-tetraphosphate to yield ADP (By similarity)	YES
Cluster388_ERR1067716_USAGM000892	FABA	Thioester dehydrase family protein	YES
Cluster3900_ERR1067715_USAGM001356	YRKI	sira family	YES
Cluster3958_ERR1067778_USAGM001316	CSGG	Curli production assembly transport component CsgG	YES
Cluster3966_ERR1067716_USAGM001572	HSDM	type I restriction-modification system	YES
Cluster3986_ERR1067720_USAGM001260	ILVA	Threonine dehydratase	YES
Cluster4004_ERR1067710_USAGM001551	SURE	Nucleotidase that shows phosphatase activity on nucleoside 5'-monophosphates (By similarity)	YES
Cluster4043_ERR1067800_USAGM001362	LDCA	Muramoyl-tetrapeptide carboxypeptidase	YES
Cluster4069_ERR1067713_USAGM000119			YES
Cluster4071_ERR1067720_USAGM000106	BMUL_0744	Acetyltransferase, gnat family	YES
Cluster4071_ERR1067800_USAGM001090	BMUL_0744	Acetyltransferase, gnat family	YES
Cluster409_ERR1067718_USAGM000678	YFGM	UPF0070 protein	YES
Cluster4100_ERR1067715_USAGM000045	TRUB	Responsible for synthesis of pseudouridine from uracil- 55 in the psi GC loop of transfer RNAs (By similarity)	YES
Cluster4100_ERR1067716_USAGM000436	TRUB	Responsible for synthesis of pseudouridine from uracil- 55 in the psi GC loop of transfer RNAs (By similarity)	YES
Cluster4100_ERR1067748_USAGM000152	TRUB	Responsible for synthesis of pseudouridine from uracil- 55 in the psi GC loop of transfer RNAs (By similarity)	YES
Cluster4105_ERR1067768_USAGM000340	NQR	NAD(P)h-dependent fmn reductase	YES
Cluster4109_ERR191737_USAGM001101	TRMA	Catalyzes the formation of 5-methyl-uridine at position 54 (m5U54) in all tRNAs (By similarity)	YES
Cluster4111_ERR191753_USAGM000396	RUBA	rubredoxin	YES
Cluster4118_ERR1067800_USAGM000777	AZLC	AzlC family	YES
Cluster4121_ERR1067716_USAGM000383		Protein of unknown function (DUF533)	YES
Cluster4121_ERR1067805_USAGM000648	YEBE	Inner membrane protein YebE	YES
Cluster4126_ERR1067709_USAGM000555	CAPD	Polysaccharide biosynthesis protein	YES
Cluster4126_ERR1067715_USAGM001764	CAPD	Polysaccharide biosynthesis protein	YES
Cluster4126_ERR1067774_USAGM000935	CAPD	Polysaccharide biosynthesis protein	YES
Cluster4127_ERR1067717_USAGM001620	PHUR	TonB-dependent receptor	YES
Cluster4192_ERR191737_USAGM000085			YES
Cluster4224_ERR1067716_USAGM001401	AVTA	Valine--pyruvate aminotransferase	YES
Cluster4244_ERR1067716_USAGM001772	YTFM	Surface Antigen	YES
Cluster4244_ERR1067768_USAGM001063	YTFM	Surface Antigen	YES
Cluster4275_SRR3360606_USAGM000273	RECQ	Atp-dependent dna helicase	YES
Cluster4291_ERR1067713_USAGM001063	DSBD	Required to facilitate the formation of correct disulfide bonds in some periplasmic proteins and for the assembly of the periplasmic c-type cytochromes. Acts by transferring electrons from cytoplasmic thioredoxin to the periplasm. This transfer involves a cascade of disulfide bond formation and reduction steps (By similarity)	YES
Cluster4300_ERR1067710_USAGM000778	Y1260	membrAne	YES
Cluster4303_ERR191737_USAGM001651	PILO	pilus assembly protein pilo	YES
Cluster4349_ERR1067716_USAGM001606	RECB	Exodeoxyribonuclease V beta subunit	YES
Cluster4349_ERR1067742_USAGM001047	RECB	Exodeoxyribonuclease V beta subunit	YES
Cluster4349_ERR1067746_USAGM001426	RECB	Exodeoxyribonuclease V beta subunit	YES
Cluster4349_ERR1067800_USAGM000693	RECB	Exodeoxyribonuclease V beta subunit	YES
Cluster435_ERR1067883_USAGM001051		PbH1	YES
Cluster4366_ERR191819_USAGM001339	CCON	cbb3-type cytochrome c oxidase subunit I	YES
Cluster4402_ERR1067742_USAGM000007		tape measure	YES
Cluster4402_ERR1067768_USAGM000301		tape measure	YES
Cluster4402_ERR191730_USAGM000760		tape measure	YES
Cluster4402_ERR191732_USAGM000340		tape measure	YES
Cluster4402_ERR191819_USAGM001026		tape measure	YES
Cluster4402_ERR854902_USAGM001128		tape measure	YES
Cluster4402_ERR855021_USAGM000137		tape measure	YES
Cluster4415_ERR855021_USAGM000357	OATA	acyltransferase 3	YES
Cluster4427_ERR1067800_USAGM001126	UBIG	Non-specific O-methyltransferase that catalyzes the 2 O- methylation steps in the ubiquinone biosynthetic pathway (By similarity)	YES
Cluster4427_ERR855076_USAGM000732	UBIG	Non-specific O-methyltransferase that catalyzes the 2 O- methylation steps in the ubiquinone biosynthetic pathway (By similarity)	YES
Cluster443_ERR1067715_USAGM000494	THIC	Catalyzes the synthesis of the hydroxymethylpyrimidine phosphate (HMP-P) moiety of thiamine from aminoimidazole ribotide (AIR) in a radical S-adenosyl-L-methionine (SAM)-dependent reaction (By similarity)	YES
Cluster443_ERR191819_USAGM001754	THIC	Catalyzes the synthesis of the hydroxymethylpyrimidine phosphate (HMP-P) moiety of thiamine from aminoimidazole ribotide (AIR) in a radical S-adenosyl-L-methionine (SAM)-dependent reaction (By similarity)	YES
Cluster443_ERR855160_USAGM001225	THIC	Catalyzes the synthesis of the hydroxymethylpyrimidine phosphate (HMP-P) moiety of thiamine from aminoimidazole ribotide (AIR) in a radical S-adenosyl-L-methionine (SAM)-dependent reaction (By similarity)	YES
Cluster4448_ERR1067768_USAGM000668	GCVP	The glycine cleavage system catalyzes the degradation of glycine. The P protein binds the alpha-amino group of glycine through its pyridoxal phosphate cofactor	YES
Cluster4470_ERR1067750_USAGM000032	MDTD	transporter	YES
Cluster4470_ERR1067774_USAGM001365	MDTD	transporter	YES
Cluster4485_ERR1067800_USAGM000688	HEMY	HemY protein	YES
Cluster4498_ERR191753_USAGM001064	FHAB	filamentous hemagglutinin	YES
Cluster4545_ERR1067715_USAGM001563	PEPN	aminopeptidase n	YES
Cluster4545_ERR1067717_USAGM001413	PEPN	aminopeptidase n	YES
Cluster4545_ERR1067768_USAGM000627	PEPN	aminopeptidase n	YES
Cluster4545_ERR191737_USAGM000138	PEPN	aminopeptidase n	YES
Cluster4545_SRR3360606_USAGM001560	PEPN	aminopeptidase n	YES
Cluster4557_ERR1067709_USAGM001080			YES
Cluster4557_ERR1067768_USAGM000117			YES
Cluster4557_ERR191737_USAGM000391			YES
Cluster4558_ERR1067716_USAGM000593		major facilitator Superfamily	YES
Cluster4561_SRR3360606_USAGM000174	OPCP	Outer membrane porin	YES
Cluster4579_ERR1067768_USAGM001117		DnaJ domain protein	YES
Cluster4602_ERR1067709_USAGM001089	AGCS	amino acid carrier protein	YES
Cluster4607_ERR1067768_USAGM000197	NUOH	NDH-1 shuttles electrons from NADH, via FMN and iron- sulfur (Fe-S) centers, to quinones in the respiratory chain. The immediate electron acceptor for the enzyme in this species is believed to be ubiquinone. Couples the redox reaction to proton translocation (for every two electrons transferred, four hydrogen ions are translocated across the cytoplasmic membrane), and thus conserves the redox ene…	YES
Cluster4608_ERR1067716_USAGM000531	SDHD	Succinate dehydrogenase hydrophobic membrane anchor protein	YES
Cluster4621_ERR855254_USAGM001565		Replication initiation factor	YES
Cluster4631_ERR1067709_USAGM001435		acyl-CoA dehydrogenase domain protein	YES
Cluster4633_ERR1067722_USAGM001668			YES
Cluster4637_ERR1067768_USAGM000729	GLOD5	Glyoxalase/Bleomycin resistance protein/Dioxygenase superfamily	YES
Cluster4645_ERR1067709_USAGM001234	YQEY	gatb yqey	YES
Cluster4645_ERR1067716_USAGM001172	YQEY	gatb yqey	YES
Cluster4682_ERR1067716_USAGM001120	PNTA	The transhydrogenation between NADH and NADP is coupled to respiration and ATP hydrolysis and functions as a proton pump across the membrane (By similarity)	YES
Cluster4682_ERR1067742_USAGM001809	PNTA	The transhydrogenation between NADH and NADP is coupled to respiration and ATP hydrolysis and functions as a proton pump across the membrane (By similarity)	YES
Cluster469_ERR1067713_USAGM000260	COBW	CobW family	YES
Cluster469_ERR1067720_USAGM000024	COBW	CobW family	YES
Cluster4717_ERR1067714_USAGM000099			YES
Cluster4717_ERR1067715_USAGM000928			YES
Cluster4740_ERR191780_USAGM001201	PILA	Fimbrial protein	YES
Cluster4769_SRR1661211_USAGM000694			YES
Cluster4784_SRR3360606_USAGM000674	SPPA	Signal peptide peptidase, SppA	YES
Cluster4808_ERR191819_USAGM001681	KATA	catalase	YES
Cluster4811_ERR1067716_USAGM001099	TOPA	Releases the supercoiling and torsional tension of DNA, which is introduced during the DNA replication and transcription, by transiently cleaving and rejoining one strand of the DNA duplex. Introduces a single-strand break via transesterification at a target site in duplex DNA. The scissile phosphodiester is attacked by the catalytic tyrosine of the enzyme, resulting in the formation of a DNA-(5'…	YES
Cluster4811_ERR1067718_USAGM000861	TOPA	Releases the supercoiling and torsional tension of DNA, which is introduced during the DNA replication and transcription, by transiently cleaving and rejoining one strand of the DNA duplex. Introduces a single-strand break via transesterification at a target site in duplex DNA. The scissile phosphodiester is attacked by the catalytic tyrosine of the enzyme, resulting in the formation of a DNA-(5'…	YES
Cluster4811_ERR191737_USAGM001366	TOPA	Releases the supercoiling and torsional tension of DNA, which is introduced during the DNA replication and transcription, by transiently cleaving and rejoining one strand of the DNA duplex. Introduces a single-strand break via transesterification at a target site in duplex DNA. The scissile phosphodiester is attacked by the catalytic tyrosine of the enzyme, resulting in the formation of a DNA-(5'…	YES
Cluster4811_ERR191753_USAGM000117	TOPA	Releases the supercoiling and torsional tension of DNA, which is introduced during the DNA replication and transcription, by transiently cleaving and rejoining one strand of the DNA duplex. Introduces a single-strand break via transesterification at a target site in duplex DNA. The scissile phosphodiester is attacked by the catalytic tyrosine of the enzyme, resulting in the formation of a DNA-(5'…	YES
Cluster4811_ERR855021_USAGM001571	TOPA	Releases the supercoiling and torsional tension of DNA, which is introduced during the DNA replication and transcription, by transiently cleaving and rejoining one strand of the DNA duplex. Introduces a single-strand break via transesterification at a target site in duplex DNA. The scissile phosphodiester is attacked by the catalytic tyrosine of the enzyme, resulting in the formation of a DNA-(5'…	YES
Cluster4821_ERR1067768_USAGM000803			YES
Cluster4821_ERR1067890_USAGM000631			YES
Cluster4877_ERR1067716_USAGM000081	YHIR	protein involved in catabolism of external DNA	YES
Cluster4877_ERR1067755_USAGM001741	YHIR	protein involved in catabolism of external DNA	YES
Cluster4883_ERR191737_USAGM000805	PILF	type IV pilus biogenesis stability protein PilW	YES
Cluster489_ERR855021_USAGM000541	SPEE	Catalyzes the production of spermidine from putrescine and decarboxylated S-adenosylmethionine (dcSAM), which serves as an aminopropyl donor (By similarity)	YES
Cluster489_ERR855128_USAGM001046	SPEE	Catalyzes the production of spermidine from putrescine and decarboxylated S-adenosylmethionine (dcSAM), which serves as an aminopropyl donor (By similarity)	YES
Cluster4906_ERR1067709_USAGM000546	YAFJ	glutamine amidotransferase	YES
Cluster4918_ERR1067716_USAGM001540	LOLB	lipoprotein LolB	YES
Cluster4918_ERR191737_USAGM001358	LOLB	lipoprotein LolB	YES
Cluster4937_ERR956677_USAGM000183		Bola family	YES
Cluster4947_ERR191819_USAGM001332	ACRR	transcriptional regulator	YES
Cluster5013_ERR1067710_USAGM001631	SBMA	(ABC) transporter	YES
Cluster5025_ERR1067718_USAGM000964			YES
Cluster5028_ERR1067718_USAGM001733	CEUB	ABC transporter permease protein	YES
Cluster5028_ERR1067883_USAGM001542	CEUB	ABC transporter permease protein	YES
Cluster5044_ERR1067800_USAGM000758	BMUL_0516	repeat-containing protein	YES
Cluster5046_ERR1067802_USAGM001681	TFPZ	fimbrial assembly protein	YES
Cluster5058_ERR1067709_USAGM000375	LPXD	Catalyzes the N-acylation of UDP-3-O-acylglucosamine using 3-hydroxyacyl-ACP as the acyl donor. Is involved in the biosynthesis of lipid A, a phosphorylated glycolipid that anchors the lipopolysaccharide to the outer membrane of the cell (By similarity)	YES
Cluster5079_ERR1067711_USAGM000769	LGTG	glycosyl transferase	YES
Cluster5096_ERR1067715_USAGM000062	GATB	Allows the formation of correctly charged Asn-tRNA(Asn) or Gln-tRNA(Gln) through the transamidation of misacylated Asp- tRNA(Asn) or Glu-tRNA(Gln) in organisms which lack either or both of asparaginyl-tRNA or glutaminyl-tRNA synthetases. The reaction takes place in the presence of glutamine and ATP through an activated phospho-Asp-tRNA(Asn) or phospho-Glu-tRNA(Gln) (By similarity)	YES
Cluster5101_ERR1067716_USAGM001254	FGHA	S-Formylglutathione hydrolase	YES
Cluster514_SRR3360606_USAGM001420	FBPA1	Part of the ABC transporter complex PotABCD involved in spermidine putrescine import. Responsible for energy coupling to the transport system (By similarity)	YES
Cluster5158_ERR1067800_USAGM001533	ACEE	Component of the pyruvate dehydrogenase (PDH) complex, that catalyzes the overall conversion of pyruvate to acetyl-CoA and CO(2) (By similarity)	YES
Cluster5170_ERR1067718_USAGM001295	ZNUB	ABC transporter, permease protein	YES
Cluster5203_ERR1067709_USAGM000122			YES
Cluster5203_ERR1067742_USAGM000844			YES
Cluster5203_ERR1067768_USAGM000787			YES
Cluster5203_ERR1067778_USAGM000848			YES
Cluster5203_ERR1067801_USAGM000631			YES
Cluster5226_ERR1067718_USAGM000483	YBAK	YbaK ebsC protein	YES
Cluster5283_ERR191737_USAGM000638	NMB0485		YES
Cluster5296_ERR1067795_USAGM000191			YES
Cluster529_ERR1067768_USAGM000366	TRPH	PHP domain protein	YES
Cluster529_ERR1067800_USAGM001745	TRPH	PHP domain protein	YES
Cluster5314_ERR1067716_USAGM000736			YES
Cluster531_ERR1067711_USAGM000876		Cytochrome c	YES
Cluster531_ERR1067718_USAGM000800		Cytochrome c	YES
Cluster531_ERR1067745_USAGM001538		Cytochrome c	YES
Cluster531_ERR1067800_USAGM000627		Cytochrome c	YES
Cluster5321_ERR1067716_USAGM001112			YES
Cluster5351_ERR1067713_USAGM000471	BMUL_5231	Branched-chain amino acid	YES
Cluster5351_ERR1067723_USAGM000919	BMUL_5231	Branched-chain amino acid	YES
Cluster5351_ERR1067730_USAGM001734	BMUL_5231	Branched-chain amino acid	YES
Cluster5351_ERR1067746_USAGM001509	BMUL_5231	Branched-chain amino acid	YES
Cluster5359_ERR1067716_USAGM000532	SDHA	Succinate dehydrogenase (Flavoprotein subunit)	YES
Cluster5359_ERR191737_USAGM001421	SDHA	Succinate dehydrogenase (Flavoprotein subunit)	YES
Cluster5360_ERR1067768_USAGM001633	NMB1158	nickel-dependent hydrogenase, b-type cytochrome subunit	YES
Cluster5366_ERR1067713_USAGM001040	CAS4	crispr-associated protein Cas4	YES
Cluster5366_ERR1067722_USAGM000872	CAS4	crispr-associated protein Cas4	YES
Cluster5366_ERR1067758_USAGM001277	CAS4	crispr-associated protein Cas4	YES
Cluster5401_ERR1067800_USAGM001753	NRDR	Negatively regulates transcription of bacterial ribonucleotide reductase nrd genes and operons by binding to NrdR- boxes (By similarity)	YES
Cluster5408_ERR1067713_USAGM001616		Fimbrial protein	YES
Cluster5408_ERR1067716_USAGM000682	PILA	Fimbrial protein	YES
Cluster5408_ERR191805_USAGM001762		Fimbrial protein	YES
Cluster5408_ERR222909_USAGM001446		Fimbrial protein	YES
Cluster5408_SRR3360615_USAGM001793		Fimbrial protein	YES
Cluster5417_ERR1067718_USAGM000930	COAX	Catalyzes the phosphorylation of pantothenate (Pan), the first step in CoA biosynthesis (By similarity)	YES
Cluster5417_ERR1067798_USAGM001350	COAX	Catalyzes the phosphorylation of pantothenate (Pan), the first step in CoA biosynthesis (By similarity)	YES
Cluster5417_ERR191819_USAGM001718	COAX	Catalyzes the phosphorylation of pantothenate (Pan), the first step in CoA biosynthesis (By similarity)	YES
Cluster5424_ERR1067715_USAGM001642	GLMU	Catalyzes the last two sequential reactions in the de novo biosynthetic pathway for UDP-N-acetylglucosamine (UDP- GlcNAc). The C-terminal domain catalyzes the transfer of acetyl group from acetyl coenzyme A to glucosamine-1-phosphate (GlcN-1-P) to produce N-acetylglucosamine-1-phosphate (GlcNAc-1-P), which is converted into UDP-GlcNAc by the transfer of uridine 5- monophosphate (from uridine 5-tr…	YES
Cluster5424_ERR1067774_USAGM001103	GLMU	Catalyzes the last two sequential reactions in the de novo biosynthetic pathway for UDP-N-acetylglucosamine (UDP- GlcNAc). The C-terminal domain catalyzes the transfer of acetyl group from acetyl coenzyme A to glucosamine-1-phosphate (GlcN-1-P) to produce N-acetylglucosamine-1-phosphate (GlcNAc-1-P), which is converted into UDP-GlcNAc by the transfer of uridine 5- monophosphate (from uridine 5-tr…	YES
Cluster5424_ERR1067800_USAGM001351	GLMU	Catalyzes the last two sequential reactions in the de novo biosynthetic pathway for UDP-N-acetylglucosamine (UDP- GlcNAc). The C-terminal domain catalyzes the transfer of acetyl group from acetyl coenzyme A to glucosamine-1-phosphate (GlcN-1-P) to produce N-acetylglucosamine-1-phosphate (GlcNAc-1-P), which is converted into UDP-GlcNAc by the transfer of uridine 5- monophosphate (from uridine 5-tr…	YES
Cluster5426_ERR1067715_USAGM000254	THRS	threonyL-tRNA synthetase	YES
Cluster5426_ERR1067716_USAGM001670	THRS	threonyL-tRNA synthetase	YES
Cluster5426_ERR1067878_USAGM000503	THRS	threonyL-tRNA synthetase	YES
Cluster5432_ERR1067714_USAGM001250	PCM	O-Methyltransferase	YES
Cluster5432_ERR1067722_USAGM000558	PCM	O-Methyltransferase	YES
Cluster5432_ERR1067751_USAGM000927	PCM	O-Methyltransferase	YES
Cluster5437_ERR1067715_USAGM000219	LBPA	Receptor	YES
Cluster5437_ERR1067718_USAGM000830	LBPA	Receptor	YES
Cluster5437_ERR1067730_USAGM001552	LBPA	Receptor	YES
Cluster5454_ERR1067710_USAGM000060		Inherit from COG: Histidine kinase	YES
Cluster5454_ERR1067716_USAGM001317		Inherit from COG: Histidine kinase	YES
Cluster5454_ERR1067813_USAGM000247		Inherit from COG: Histidine kinase	YES
Cluster553_SRR3360606_USAGM000305	TYRA	prephenate dehydrogenase	YES
Cluster5550_ERR1067716_USAGM000269	THIP	thiamine transporter membrane protein	YES
Cluster5562_ERR1067709_USAGM001635	UUP	(ABC) transporter	YES
Cluster5562_ERR1067718_USAGM000962	UUP	(ABC) transporter	YES
Cluster5600_ERR1067709_USAGM001290	YEBR	Gaf domain protein	YES
Cluster5600_ERR1067716_USAGM001371	YEBR	Gaf domain protein	YES
Cluster5637_ERR1067730_USAGM001405	RSMB	SUN protein	YES
Cluster5637_ERR1082198_USAGM000527	RSMB	SUN protein	YES
Cluster5657_ERR1067716_USAGM001228		TspA protein	YES
Cluster5684_ERR1067883_USAGM000474	RIMP	Required for maturation of 30S ribosomal subunits (By similarity)	YES
Cluster5704_ERR1067768_USAGM001778	NQRA	NQR complex catalyzes the reduction of ubiquinone-1 to ubiquinol by two successive reactions, coupled with the transport of Na( ) ions from the cytoplasm to the periplasm. NqrA to NqrE are probably involved in the second step, the conversion of ubisemiquinone to ubiquinol (By similarity)	YES
Cluster5704_ERR1067774_USAGM000682	NQRA	NQR complex catalyzes the reduction of ubiquinone-1 to ubiquinol by two successive reactions, coupled with the transport of Na( ) ions from the cytoplasm to the periplasm. NqrA to NqrE are probably involved in the second step, the conversion of ubisemiquinone to ubiquinol (By similarity)	YES
Cluster5707_ERR1067714_USAGM000937			YES
Cluster5710_ERR1067813_USAGM001605	PILP	Pilus assembly protein	YES
Cluster5730_ERR1067709_USAGM001693	RNR	3'-5' exoribonuclease that releases 5'-nucleoside monophosphates and is involved in maturation of structured RNAs (By similarity)	YES
Cluster5730_ERR191737_USAGM000268	RNR	3'-5' exoribonuclease that releases 5'-nucleoside monophosphates and is involved in maturation of structured RNAs (By similarity)	YES
Cluster5758_ERR1067742_USAGM001520	LGTA	glycosyl transferase	YES
Cluster5764_ERR191737_USAGM000116	FHAB	filamentous hemagglutinin	YES
Cluster5764_ERR855254_USAGM000743	FHAB	filamentous hemagglutinin	YES
Cluster5768_ERR1067710_USAGM001525	PHEA	chorismate mutase	YES
Cluster5768_ERR1067745_USAGM000221	PHEA	chorismate mutase	YES
Cluster5775_ERR1067716_USAGM000126	CYSJ	Component of the sulfite reductase complex that catalyzes the 6-electron reduction of sulfite to sulfide. This is one of several activities required for the biosynthesis of L- cysteine from sulfate. The flavoprotein component catalyzes the electron flow from NADPH - FAD - FMN to the hemoprotein component (By similarity)	YES
Cluster5775_ERR1067800_USAGM001662	CYSJ	Component of the sulfite reductase complex that catalyzes the 6-electron reduction of sulfite to sulfide. This is one of several activities required for the biosynthesis of L- cysteine from sulfate. The flavoprotein component catalyzes the electron flow from NADPH - FAD - FMN to the hemoprotein component (By similarity)	YES
Cluster5781_ERR1067720_USAGM000778	ARSC	arsenate reductase	YES
Cluster5807_ERR1067800_USAGM001340		Fimbrial protein	YES
Cluster5823_ERR1067716_USAGM000384	DING	Helicase	YES
Cluster5823_ERR1067755_USAGM000468	DING	Helicase	YES
Cluster5823_ERR1067813_USAGM000668	DING	Helicase	YES
Cluster5826_ERR1067805_USAGM001440	PRPB	methylisocitrate lyase	YES
Cluster5833_ERR1067768_USAGM000296	SPOT	In eubacteria ppGpp (guanosine 3'-diphosphate 5-' diphosphate) is a mediator of the stringent response that coordinates a variety of cellular activities in response to changes in nutritional abundance (By similarity)	YES
Cluster5833_ERR191737_USAGM000083	SPOT	In eubacteria ppGpp (guanosine 3'-diphosphate 5-' diphosphate) is a mediator of the stringent response that coordinates a variety of cellular activities in response to changes in nutritional abundance (By similarity)	YES
Cluster5843_ERR1067813_USAGM001497	NOSF	ABC transporter	YES
Cluster5872_ERR1067709_USAGM001751	ADHP	alcohol dehydrogenase	YES
Cluster5885_ERR191753_USAGM000535	BMUL_1120	molybdopterin binding domain	YES
Cluster5908_ERR1067745_USAGM001518			YES
Cluster5911_ERR1067768_USAGM000216	PGLA	glycosyl transferase	YES
Cluster5928_ERR1067716_USAGM001696			YES
Cluster5942_ERR1067800_USAGM000794	BJ6T_12820	Transposase	YES
Cluster5948_ERR1067713_USAGM000845	UVRB	damaged site, the DNA wraps around one UvrB monomer. DNA wrap is dependent on ATP binding by UvrB and probably causes local melting of the DNA helix, facilitating insertion of UvrB beta-hairpin between the DNA strands. Then UvrB probes one DNA strand for the presence of a lesion. If a lesion is found the UvrA subunits dissociate and the UvrB-DNA preincision complex is formed. This complex is subs…	YES
Cluster5948_ERR1067745_USAGM000541	UVRB	damaged site, the DNA wraps around one UvrB monomer. DNA wrap is dependent on ATP binding by UvrB and probably causes local melting of the DNA helix, facilitating insertion of UvrB beta-hairpin between the DNA strands. Then UvrB probes one DNA strand for the presence of a lesion. If a lesion is found the UvrA subunits dissociate and the UvrB-DNA preincision complex is formed. This complex is subs…	YES
Cluster5953_ERR191753_USAGM000360		Inherit from COG: helicase	YES
Cluster5961_ERR1067768_USAGM000937			YES
Cluster5978_ERR1067716_USAGM000261	CGMA	Sulfatase	YES
Cluster5978_ERR223651_USAGM000453	CGMA	Sulfatase	YES
Cluster5978_SRR3361341_USAGM000667	CGMA	Sulfatase	YES
Cluster5994_ERR191737_USAGM000599	XSEB	Bidirectionally degrades single-stranded DNA into large acid-insoluble oligonucleotides, which are then degraded further into small acid-soluble oligonucleotides (By similarity)	YES
Cluster6013_ERR1067710_USAGM000644	FETA	receptor	YES
Cluster6013_ERR1067716_USAGM001134	FETA	receptor	YES
Cluster6013_ERR1067730_USAGM000583	FETA	receptor	YES
Cluster6013_ERR1067813_USAGM001195	FETA	receptor	YES
Cluster6013_ERR1067889_USAGM001753	FETA	receptor	YES
Cluster6013_ERR191732_USAGM000973	FETA	receptor	YES
Cluster6013_SRR3357289_USAGM000298	FETA	receptor	YES
Cluster6107_ERR1067745_USAGM001607		amino acid abc transporter	YES
Cluster6110_ERR1067805_USAGM000985	DAPB	Catalyzes the conversion of 4-hydroxy- tetrahydrodipicolinate (HTPA) to tetrahydrodipicolinate (By similarity)	YES
Cluster6131_ERR1067716_USAGM000729	ISPH	Converts 1-hydroxy-2-methyl-2-(E)-butenyl 4-diphosphate into isopentenyl diphosphate (IPP) and dimethylallyl diphosphate (DMAPP) (By similarity)	YES
Cluster6131_ERR1067795_USAGM000336	ISPH	Converts 1-hydroxy-2-methyl-2-(E)-butenyl 4-diphosphate into isopentenyl diphosphate (IPP) and dimethylallyl diphosphate (DMAPP) (By similarity)	YES
Cluster6131_ERR1067813_USAGM001045	ISPH	Converts 1-hydroxy-2-methyl-2-(E)-butenyl 4-diphosphate into isopentenyl diphosphate (IPP) and dimethylallyl diphosphate (DMAPP) (By similarity)	YES
Cluster6154_ERR1067718_USAGM000117	MS2090	integral membrane protein	YES
Cluster6154_ERR191753_USAGM001218	MS2090	integral membrane protein	YES
Cluster6203_ERR1067715_USAGM001640	EFEB	Tat-translocated enzyme	YES
Cluster6203_ERR1067716_USAGM000690	EFEB	Tat-translocated enzyme	YES
Cluster6203_ERR1067800_USAGM001348	EFEB	Tat-translocated enzyme	YES
Cluster6203_ERR191737_USAGM000768	EFEB	Tat-translocated enzyme	YES
Cluster6205_ERR1067746_USAGM000018	RIBD	Converts 2,5-diamino-6-(ribosylamino)-4(3h)-pyrimidinone 5'-phosphate into 5-amino-6-(ribosylamino)-2,4(1h,3h)- pyrimidinedione 5'-phosphate (By similarity)	YES
Cluster6205_ERR1067800_USAGM001752	RIBD	Converts 2,5-diamino-6-(ribosylamino)-4(3h)-pyrimidinone 5'-phosphate into 5-amino-6-(ribosylamino)-2,4(1h,3h)- pyrimidinedione 5'-phosphate (By similarity)	YES
Cluster6205_SRR3360606_USAGM000016	RIBD	Converts 2,5-diamino-6-(ribosylamino)-4(3h)-pyrimidinone 5'-phosphate into 5-amino-6-(ribosylamino)-2,4(1h,3h)- pyrimidinedione 5'-phosphate (By similarity)	YES
Cluster6218_ERR191737_USAGM000876	ALGI	Membrane bound O-acyl transferase, MBOAT family protein	YES
Cluster6218_ERR191819_USAGM001798	ALGI	Membrane bound O-acyl transferase, MBOAT family protein	YES
Cluster6251_ERR1067720_USAGM000189	GLNS	glutaminyl-tRNA synthetase	YES
Cluster628_ERR1067716_USAGM000589	ACPS	Transfers the 4'-phosphopantetheine moiety from coenzyme A to a Ser of acyl-carrier-protein (By similarity)	YES
Cluster628_ERR1067768_USAGM000145	ACPS	Transfers the 4'-phosphopantetheine moiety from coenzyme A to a Ser of acyl-carrier-protein (By similarity)	YES
Cluster6318_ERR1067715_USAGM001422	MNMA	Catalyzes the 2-thiolation of uridine at the wobble position (U34) of tRNA, leading to the formation of s(2)U34 (By similarity)	YES
Cluster6330_ERR191753_USAGM000772		Esterase	YES
Cluster6411_ERR1067710_USAGM000659	HGPB	receptor	YES
Cluster6411_ERR1067795_USAGM000699	HGPB	receptor	YES
Cluster6413_ERR1067715_USAGM000685			YES
Cluster6422_ERR191819_USAGM000757	PYRE	Catalyzes the transfer of a ribosyl phosphate group from 5-phosphoribose 1-diphosphate to orotate, leading to the formation of orotidine monophosphate (OMP) (By similarity)	YES
Cluster6543_ERR1067716_USAGM001736	PRIA	Primosomal protein n'	YES
Cluster6543_ERR1067746_USAGM001752	PRIA	Primosomal protein n'	YES
Cluster6543_ERR1067768_USAGM001801	PRIA	Primosomal protein n'	YES
Cluster6543_ERR1067800_USAGM001470	PRIA	Primosomal protein n'	YES
Cluster6605_ERR1067709_USAGM000056	TRPA	The alpha subunit is responsible for the aldol cleavage of indoleglycerol phosphate to indole and glyceraldehyde 3- phosphate (By similarity)	YES
Cluster6616_ERR1082171_USAGM000518			YES
Cluster6634_ERR1067716_USAGM001547			YES
Cluster6644_ERR1067715_USAGM001702	PRPC	citrate synthase	YES
Cluster6664_ERR1067730_USAGM001172	NMB1132	T5orf172	YES
Cluster6703_ERR1067715_USAGM001707	PRPF	AcnD-accessory protein PrpF	YES
Cluster6738_ERR1067718_USAGM001760	UBIH	Ubiquinone biosynthesis hydroxylase, UbiH UbiF VisC COQ6 family	YES
Cluster675_ERR1067714_USAGM000247	NOSD	Periplasmic copper-binding protein	YES
Cluster675_ERR1067715_USAGM000955	NOSD	Periplasmic copper-binding protein	YES
Cluster675_ERR1067745_USAGM001812	NOSD	Periplasmic copper-binding protein	YES
Cluster6781_ERR1067720_USAGM001384		TspA protein	YES
Cluster6800_ERR1067768_USAGM001138	CREA	CreA protein	YES
Cluster6890_ERR1067745_USAGM001405	ACRR	transcriptional regulator	YES
Cluster6923_ERR1067715_USAGM000036	GYRA	DNA gyrase negatively supercoils closed circular double- stranded DNA in an ATP-dependent manner and also catalyzes the interconversion of other topological isomers of double-stranded DNA rings, including catenanes and knotted rings (By similarity)	YES
Cluster6923_ERR1067716_USAGM000446	GYRA	DNA gyrase negatively supercoils closed circular double- stranded DNA in an ATP-dependent manner and also catalyzes the interconversion of other topological isomers of double-stranded DNA rings, including catenanes and knotted rings (By similarity)	YES
Cluster6929_ERR1067711_USAGM000980	CLPA	ATP-dependent CLP protease ATP-binding subunit	YES
Cluster6929_ERR1067716_USAGM001568	CLPA	ATP-dependent CLP protease ATP-binding subunit	YES
Cluster6929_ERR1067768_USAGM000519	CLPA	ATP-dependent CLP protease ATP-binding subunit	YES
Cluster6929_ERR191737_USAGM001123	CLPA	ATP-dependent CLP protease ATP-binding subunit	YES
Cluster6954_ERR1067713_USAGM000168	AUT	Catalyzes the ADP transfer to D-glycero-D-manno-heptose 1-phosphate, yielding ADP-D,D-heptose (By similarity)	YES
Cluster697_ERR1067716_USAGM001077	YEGH	Membrane protein terC	YES
Cluster7018_ERR1067755_USAGM001750	LEUA	Catalyzes the condensation of the acetyl group of acetyl-CoA with 3-methyl-2-oxobutanoate (2-oxoisovalerate) to form 3-carboxy-3-hydroxy-4-methylpentanoate (2-isopropylmalate) (By similarity)	YES
Cluster7037_ERR1067715_USAGM000545	CHAMP1	Caspase recruitment domain family, member 6	YES
Cluster7037_ERR1067716_USAGM000626	CHAMP1	Caspase recruitment domain family, member 6	YES
Cluster7081_SRR3360606_USAGM001750			YES
Cluster7095_ERR1067778_USAGM002380		Cupin 2, conserved barrel domain protein	YES
Cluster710_ERR855391_USAGM000094	SPOU	trna rrna methyltransferase	YES
Cluster7177_ERR1067716_USAGM001782			YES
Cluster718_ERR1067711_USAGM000528	ICD	Isocitrate dehydrogenase	YES
Cluster718_ERR1067800_USAGM001333	ICD	Isocitrate dehydrogenase	YES
Cluster718_ERR191819_USAGM001546	ICD	Isocitrate dehydrogenase	YES
Cluster7192_ERR1067713_USAGM001565			YES
Cluster7192_ERR1067745_USAGM001299			YES
Cluster7245_ERR1067730_USAGM001735	AZLC	AzlC Family	YES
Cluster7269_ERR1067846_USAGM001159			YES
Cluster7270_ERR1067718_USAGM001654			YES
Cluster7279_ERR1067709_USAGM000159	PHRB2	deoxyribo-dipyrimidine photolyase	YES
Cluster7279_ERR1067745_USAGM000228	PHRB2	deoxyribo-dipyrimidine photolyase	YES
Cluster7279_ERR191819_USAGM000905	PHRB2	deoxyribo-dipyrimidine photolyase	YES
Cluster7280_ERR191753_USAGM000624	FABF2	Catalyzes the condensation reaction of fatty acid synthesis by the addition to an acyl acceptor of two carbons from malonyl-ACP (By similarity)	YES
Cluster72_ERR1067716_USAGM000534		Flavinator of succinate dehydrogenase	YES
Cluster7306_ERR1067742_USAGM001755			YES
Cluster7314_ERR1067768_USAGM001025	GURA_0069	IS1016C2 transposase	YES
Cluster7314_ERR1082166_USAGM001638	GURA_0069	IS1016C2 transposase	YES
Cluster7314_ERR223608_USAGM000091	GURA_0069	IS1016C2 transposase	YES
Cluster7314_SRR2736118_USAGM001658	GURA_0069	IS1016C2 transposase	YES
Cluster7314_SRR2736157_USAGM000896	GURA_0069	IS1016C2 transposase	YES
Cluster7314_SRR2736213_USAGM001540	GURA_0069	IS1016C2 transposase	YES
Cluster7314_SRR2736224_USAGM000342	GURA_0069	IS1016C2 transposase	YES
Cluster7314_SRR2736224_USAGM001011	GURA_0069	IS1016C2 transposase	YES
Cluster7314_SRR2736224_USAGM001550	GURA_0069	IS1016C2 transposase	YES
Cluster7314_SRR2736279_USAGM000515	GURA_0069	IS1016C2 transposase	YES
Cluster7324_ERR191752_USAGM000925	CSD3	CRISPR-Associated Protein	YES
Cluster7341_ERR191737_USAGM000344	RFAF	heptosyltransferase ii	YES
Cluster7341_ERR854956_USAGM000511	RFAF	heptosyltransferase ii	YES
Cluster7381_ERR191753_USAGM000075	AZLC	AzlC Family	YES
Cluster7428_ERR1067714_USAGM001756	RECG	transcription-repair coupling factor	YES
Cluster7428_ERR1067716_USAGM001277	RECG	transcription-repair coupling factor	YES
Cluster7436_ERR1067715_USAGM001060			YES
Cluster7443_ERR1067715_USAGM001636	MLTA	membrane-bound lytic murein transglycosylase	YES
Cluster7443_ERR1067716_USAGM000686	MLTA	membrane-bound lytic murein transglycosylase	YES
Cluster7443_ERR1067800_USAGM001344	MLTA	membrane-bound lytic murein transglycosylase	YES
Cluster745_ERR1067714_USAGM000940		DNA methylase	YES
Cluster745_ERR1067715_USAGM001738		DNA methylase	YES
Cluster7507_ERR1067800_USAGM001461		Repressor protein	YES
Cluster7508_ERR1067838_USAGM000258		Transposase	YES
Cluster7511_ERR1067755_USAGM000927	INTB	Integrase	YES
Cluster7511_ERR1067768_USAGM001317	INTB	Integrase	YES
Cluster754_ERR1067709_USAGM000709	RSMA	Specifically dimethylates two adjacent adenosines (A1518 and A1519) in the loop of a conserved hairpin near the 3'-end of 16S rRNA in the 30S particle. May play a critical role in biogenesis of 30S subunits (By similarity)	YES
Cluster754_ERR1067800_USAGM000609	RSMA	Specifically dimethylates two adjacent adenosines (A1518 and A1519) in the loop of a conserved hairpin near the 3'-end of 16S rRNA in the 30S particle. May play a critical role in biogenesis of 30S subunits (By similarity)	YES
Cluster7551_ERR1067716_USAGM001174	SLT	transglycosylase	YES
Cluster7551_ERR1067720_USAGM001531	SLT	transglycosylase	YES
Cluster7551_ERR1067795_USAGM000725	SLT	transglycosylase	YES
Cluster7555_ERR1067745_USAGM001629		Transcriptional regulator	YES
Cluster7584_ERR1067711_USAGM001080	HDA	Histone deacetylase	YES
Cluster7584_ERR1067718_USAGM001112	HDA	Histone deacetylase	YES
Cluster7584_ERR1067720_USAGM001423	HDA	Histone deacetylase	YES
Cluster7584_ERR191753_USAGM001679	HDA	Histone deacetylase	YES
Cluster7588_ERR1067716_USAGM000090	PROB	Catalyzes the transfer of a phosphate group to glutamate to form glutamate 5-phosphate which rapidly cyclizes to 5- oxoproline (By similarity)	YES
Cluster7588_ERR1067720_USAGM000276	PROB	Catalyzes the transfer of a phosphate group to glutamate to form glutamate 5-phosphate which rapidly cyclizes to 5- oxoproline (By similarity)	YES
Cluster7588_ERR191737_USAGM000228	PROB	Catalyzes the transfer of a phosphate group to glutamate to form glutamate 5-phosphate which rapidly cyclizes to 5- oxoproline (By similarity)	YES
Cluster7588_ERR855198_USAGM000291	PROB	Catalyzes the transfer of a phosphate group to glutamate to form glutamate 5-phosphate which rapidly cyclizes to 5- oxoproline (By similarity)	YES
Cluster7590_ERR1067720_USAGM001646	NARL	nitrate nitrite response regulator protein narL	YES
Cluster7593_ERR1067709_USAGM000700	PURF	glutamine phosphoribosylpyrophosphate amidotransferase	YES
Cluster7593_ERR1067813_USAGM000480	PURF	glutamine phosphoribosylpyrophosphate amidotransferase	YES
Cluster7596_ERR1067768_USAGM001324	GPW	GPW Gp25 family protein	YES
Cluster759_ERR1067709_USAGM000771		membrane	YES
Cluster7621_ERR1067800_USAGM000304	PRFC	Increases the formation of ribosomal termination complexes and stimulates activities of RF-1 and RF-2. It binds guanine nucleotides and has strong preference for UGA stop codons. It may interact directly with the ribosome. The stimulation of RF- 1 and RF-2 is significantly reduced by GTP and GDP, but not by GMP (By similarity)	YES
Cluster7636_ERR1067756_USAGM000729	GDHA	glutamate dehydrogenase	YES
Cluster7636_ERR1067768_USAGM000034	GDHA	glutamate dehydrogenase	YES
Cluster7643_ERR1067716_USAGM000458	YFCA	membrane	YES
Cluster76_ERR1067742_USAGM000973	CYST	sulfate ABC transporter	YES
Cluster76_ERR1067795_USAGM000466	CYST	Sulfate ABC transporter, permease protein CysT	YES
Cluster7740_ERR1067715_USAGM001015			YES
Cluster7774_ERR191737_USAGM000510			YES
Cluster7786_ERR1067715_USAGM001075	CARA	carbamoyl-phosphate synthetase glutamine chain	YES
Cluster7786_ERR1067768_USAGM000728	CARA	carbamoyl-phosphate synthetase glutamine chain	YES
Cluster7794_ERR1067711_USAGM000596	RFBA	Catalyzes the formation of dTDP-glucose, from dTTP and glucose 1-phosphate, as well as its pyrophosphorolysis (By similarity)	YES
Cluster7794_ERR1067717_USAGM000939	RFBA	Catalyzes the formation of dTDP-glucose, from dTTP and glucose 1-phosphate, as well as its pyrophosphorolysis (By similarity)	YES
Cluster7795_ERR1067709_USAGM001753	MACA	macrolide-specific efflux protein macA	YES
Cluster7795_ERR1067800_USAGM001473	MACA	macrolide-specific efflux protein macA	YES
Cluster7795_ERR855128_USAGM000984	MACA	macrolide-specific efflux protein macA	YES
Cluster7795_SRR3360606_USAGM000511	MACA	macrolide-specific efflux protein macA	YES
Cluster7817_ERR1067800_USAGM000090	YFIQ	CoA-binding domain protein	YES
Cluster7817_ERR191737_USAGM001568	YFIQ	CoA-binding domain protein	YES
Cluster7843_ERR1067709_USAGM000894			YES
Cluster7884_ERR1067716_USAGM001090		Peptidoglycan-binding lysm	YES
Cluster7897_ERR1067717_USAGM001223	HISZ	Required for the first step of histidine biosynthesis. May allow the feedback regulation of ATP phosphoribosyltransferase activity by histidine (By similarity)	YES
Cluster7897_ERR1067800_USAGM000720	HISZ	Required for the first step of histidine biosynthesis. May allow the feedback regulation of ATP phosphoribosyltransferase activity by histidine (By similarity)	YES
Cluster7947_ERR1067715_USAGM000624	BAMA	Part of the outer membrane protein assembly complex, which is involved in assembly and insertion of beta-barrel proteins into the outer membrane	YES
Cluster794_ERR1067718_USAGM001621		Transcriptional regulator	YES
Cluster7951_ERR1067716_USAGM000172			YES
Cluster7976_ERR1067800_USAGM001586		Major Facilitator	YES
Cluster7992_ERR191737_USAGM000560	YQFA	Hemolysin iii	YES
Cluster8016_ERR1067711_USAGM001028	INTA	Integrase	YES
Cluster8016_ERR1067746_USAGM001514	INTA	Integrase	YES
Cluster8016_ERR1067800_USAGM000781	INTA	Integrase	YES
Cluster8035_ERR191737_USAGM001229	CVRA	antiporter	YES
Cluster8061_ERR1067716_USAGM000284		Integrase core domain	YES
Cluster8061_ERR1067730_USAGM000353		Integrase core domain	YES
Cluster8061_ERR1067768_USAGM001278		Integrase core domain	YES
Cluster8061_ERR191737_USAGM001707		Integrase core domain	YES
Cluster8116_ERR1067716_USAGM000984	LEUB	Catalyzes the oxidation of 3-carboxy-2-hydroxy-4- methylpentanoate (3-isopropylmalate) to 3-carboxy-4-methyl-2- oxopentanoate. The product decarboxylates to 4-methyl-2 oxopentanoate (By similarity)	YES
Cluster8117_ERR1067721_USAGM001333	SURA	peptidyl-prolyl cis-trans isomerase	YES
Cluster8182_ERR1067718_USAGM000086	ANMK	Catalyzes the specific phosphorylation of 1,6-anhydro-N- acetylmuramic acid (anhMurNAc) with the simultaneous cleavage of the 1,6-anhydro ring, generating MurNAc-6-P. Is required for the utilization of anhMurNAc either imported from the medium or derived from its own cell wall murein, and thus plays a role in cell wall recycling (By similarity)	YES
Cluster8241_ERR1067709_USAGM001472	YBGI	NIF3 family	YES
Cluster8267_ERR1067768_USAGM000285	RSMD	methyltransferase	YES
Cluster8308_ERR1067718_USAGM000020	FUMC	fumarate hydratase Class II	YES
Cluster8327_ERR1067709_USAGM001099	FIXC	geranylgeranyl reductase	YES
Cluster8327_ERR1067716_USAGM001246	FIXC	geranylgeranyl reductase	YES
Cluster8368_ERR1067768_USAGM001603	SBMA	(ABC) transporter	YES
Cluster8378_ERR1067709_USAGM000611	DAPA	Catalyzes the condensation of (S)-aspartate-beta- semialdehyde (S)-ASA and pyruvate to 4-hydroxy- tetrahydrodipicolinate (HTPA) (By similarity)	YES
Cluster8378_ERR1067746_USAGM001267	DAPA	Catalyzes the condensation of (S)-aspartate-beta- semialdehyde (S)-ASA and pyruvate to 4-hydroxy- tetrahydrodipicolinate (HTPA) (By similarity)	YES
Cluster8378_ERR1067800_USAGM000785	DAPA	Catalyzes the condensation of (S)-aspartate-beta- semialdehyde (S)-ASA and pyruvate to 4-hydroxy- tetrahydrodipicolinate (HTPA) (By similarity)	YES
Cluster8432_ERR855021_USAGM001258	FTSZ	Essential cell division protein that forms a contractile ring structure (Z ring) at the future cell division site. The regulation of the ring assembly controls the timing and the location of cell division. One of the functions of the FtsZ ring is to recruit other cell division proteins to the septum to produce a new cell wall between the dividing cells. Binds GTP and shows GTPase activity (By sim…	YES
Cluster8443_ERR1067813_USAGM000671	OATA	acyltransferase 3	YES
Cluster8443_ERR855021_USAGM000358	OATA	acyltransferase 3	YES
Cluster8473_ERR1067720_USAGM000035	APE1	Periplasmic Protein	YES
Cluster8482_ERR1067711_USAGM001650	PURB	adenylosuccinate lyase	YES
Cluster8482_ERR1067742_USAGM000323	PURB	adenylosuccinate lyase	YES
Cluster8482_ERR1067768_USAGM000163	PURB	adenylosuccinate lyase	YES
Cluster8482_ERR1067800_USAGM000546	PURB	adenylosuccinate lyase	YES
Cluster8482_ERR191737_USAGM000576	PURB	adenylosuccinate lyase	YES
Cluster8482_ERR855128_USAGM001394	PURB	adenylosuccinate lyase	YES
Cluster8553_ERR1067768_USAGM001103	SOTB	Major Facilitator	YES
Cluster8560_ERR1067711_USAGM001723	RNE	Ribonuclease	YES
Cluster8560_ERR1067713_USAGM001423	RNE	Ribonuclease	YES
Cluster8612_ERR1067714_USAGM000239			YES
Cluster8615_ERR1067746_USAGM001513	YAAA	UPF0246 protein	YES
Cluster8615_ERR1067768_USAGM000568	YAAA	UPF0246 protein	YES
Cluster8623_ERR1067709_USAGM001209		protease	YES
Cluster8623_ERR1067715_USAGM001513		protease	YES
Cluster8623_ERR1067768_USAGM000908		protease	YES
Cluster8623_ERR855021_USAGM001468		protease	YES
Cluster8623_SRR3360606_USAGM000653		protease	YES
Cluster8668_ERR1067768_USAGM000382	LBPA	Receptor	YES
Cluster8674_ERR1067715_USAGM000777	CYSI	Component of the sulfite reductase complex that catalyzes the 6-electron reduction of sulfite to sulfide. This is one of several activities required for the biosynthesis of L- cysteine from sulfate (By similarity)	YES
Cluster8674_ERR1067742_USAGM001399	CYSI	Component of the sulfite reductase complex that catalyzes the 6-electron reduction of sulfite to sulfide. This is one of several activities required for the biosynthesis of L- cysteine from sulfate (By similarity)	YES
Cluster8732_ERR1067716_USAGM000240	GYRB	DNA gyrase negatively supercoils closed circular double- stranded DNA in an ATP-dependent manner and also catalyzes the interconversion of other topological isomers of double-stranded DNA rings, including catenanes and knotted rings (By similarity)	YES
Cluster8732_ERR1067813_USAGM000278	GYRB	DNA gyrase negatively supercoils closed circular double- stranded DNA in an ATP-dependent manner and also catalyzes the interconversion of other topological isomers of double-stranded DNA rings, including catenanes and knotted rings (By similarity)	YES
Cluster8732_ERR854908_USAGM001280	GYRB	DNA gyrase negatively supercoils closed circular double- stranded DNA in an ATP-dependent manner and also catalyzes the interconversion of other topological isomers of double-stranded DNA rings, including catenanes and knotted rings (By similarity)	YES
Cluster8779_ERR1067714_USAGM000941			YES
Cluster8779_ERR1067774_USAGM000397			YES
Cluster8785_ERR1067709_USAGM001357			YES
Cluster87_SRR3360606_USAGM001425		Fimbrial protein	YES
Cluster8808_ERR1067713_USAGM000010	ACND	aconitate hydratase	YES
Cluster8808_ERR191737_USAGM000401	ACND	aconitate hydratase	YES
Cluster8827_ERR1067716_USAGM000086		Membrane	YES
Cluster8859_ERR1067709_USAGM001609	CARB	Carbamoyl-phosphate synthetase ammonia chain	YES
Cluster8859_ERR1067711_USAGM000131	CARB	Carbamoyl-phosphate synthetase ammonia chain	YES
Cluster8859_ERR1067751_USAGM001778	CARB	Carbamoyl-phosphate synthetase ammonia chain	YES
Cluster887_ERR191737_USAGM001460		Protein of unknown function (DUF1044)	YES
Cluster8898_ERR1067716_USAGM001345	MSBA	Involved in lipid A export and possibly also in glycerophospholipid export and for biogenesis of the outer membrane. Transmembrane domains (TMD) form a pore in the inner membrane and the ATP-binding domain (NBD) is responsible for energy generation (By similarity)	YES
Cluster8898_ERR1067718_USAGM001588	MSBA	Involved in lipid A export and possibly also in glycerophospholipid export and for biogenesis of the outer membrane. Transmembrane domains (TMD) form a pore in the inner membrane and the ATP-binding domain (NBD) is responsible for energy generation (By similarity)	YES
Cluster8898_ERR1067774_USAGM000325	MSBA	Involved in lipid A export and possibly also in glycerophospholipid export and for biogenesis of the outer membrane. Transmembrane domains (TMD) form a pore in the inner membrane and the ATP-binding domain (NBD) is responsible for energy generation (By similarity)	YES
Cluster8906_ERR1067716_USAGM001462			YES
Cluster8914_SRR3360606_USAGM000998		Protein of unknown function (DUF330)	YES
Cluster8918_ERR1067709_USAGM001026	UBID	Catalyzes the decarboxylation of 3-octaprenyl-4-hydroxy benzoate to 2-octaprenylphenol (By similarity)	YES
Cluster8918_ERR1067714_USAGM001390	UBID	Catalyzes the decarboxylation of 3-octaprenyl-4-hydroxy benzoate to 2-octaprenylphenol (By similarity)	YES
Cluster8918_ERR1067774_USAGM001777	UBID	Catalyzes the decarboxylation of 3-octaprenyl-4-hydroxy benzoate to 2-octaprenylphenol (By similarity)	YES
Cluster8936_ERR1067709_USAGM000044		excinuclease, ATPase subunit	YES
Cluster8936_ERR1067730_USAGM001098		excinuclease, ATPase subunit	YES
Cluster8936_ERR191737_USAGM000077		excinuclease, ATPase subunit	YES
Cluster8939_ERR191737_USAGM001686	NHAC	Na H antiporter family protein	YES
Cluster8943_ERR1067716_USAGM000535	GLTA	citrate synthase	YES
Cluster8948_ERR1067768_USAGM000902	PPK2	polyphosphate kinase 2	YES
Cluster8953_ERR1067813_USAGM000694	RSGA	May play a role in 30S ribosomal subunit biogenesis. Unusual circulary permuted GTPase that catalyzes rapid hydrolysis of GTP with a slow catalytic turnover (By similarity)	YES
Cluster8956_ERR1067713_USAGM000277	PARC	Dna topoisomerase iv (Subunit a)	YES
Cluster8956_ERR1067716_USAGM001335	PARC	Dna topoisomerase iv (Subunit a)	YES
Cluster8956_ERR1067768_USAGM001262	PARC	Dna topoisomerase iv (Subunit a)	YES
Cluster8956_ERR1067800_USAGM000292	PARC	Dna topoisomerase iv (Subunit a)	YES
Cluster8956_ERR191737_USAGM001434	PARC	Dna topoisomerase iv (Subunit a)	YES
Cluster8979_ERR1067709_USAGM000127		Conserved hypothetical protein 2217 (DUF2460)	YES
Cluster9019_ERR1067718_USAGM000960	PURK	Phosphoribosylaminoimidazole carboxylase ATPase subunit	YES
Cluster9033_ERR1067797_USAGM000446	QUED	6-carboxy-5,6,7,8-tetrahydropterin synthase	YES
Cluster9053_ERR1067768_USAGM000333	RECG	ATP-dependent DNA helicase recg	YES
Cluster9053_ERR1067800_USAGM001779	RECG	ATP-dependent DNA helicase recg	YES
Cluster9089_ERR1067709_USAGM000957			YES
Cluster9089_ERR1067718_USAGM001090			YES
Cluster9112_ERR1067863_USAGM000844			YES
Cluster9122_ERR1067716_USAGM000263	MTR	tryptophan-specific transport protein	YES
Cluster9122_ERR1067768_USAGM000646	MTR	tryptophan-specific transport protein	YES
Cluster9138_ERR1067710_USAGM001184	ETFB	Electron transfer flavoprotein	YES
Cluster9150_SRR3360606_USAGM000056	QUEE	Catalyzes the conversion of 6-carboxy-5,6,7,8- tetrahydropterin (CPH4) to 7-carboxy-7-deazaguanine (CDG) (By similarity)	YES
Cluster9156_ERR1067797_USAGM000463	BASS	Histidine kinase	YES
Cluster9156_ERR855128_USAGM000212	BASS	Histidine kinase	YES
Cluster9156_SRR3360750_USAGM000357	BASS	Histidine kinase	YES
Cluster9165_ERR1067715_USAGM000999	SMC	Required for chromosome condensation and partitioning (By similarity)	YES
Cluster9165_ERR1067800_USAGM001475	SMC	Required for chromosome condensation and partitioning (By similarity)	YES
Cluster9165_ERR191819_USAGM001582	SMC	Required for chromosome condensation and partitioning (By similarity)	YES
Cluster918_ERR1067710_USAGM001157	NADC	Nicotinate-nucleotide	YES
Cluster9200_ERR191763_USAGM000448	PHES	Phenylalanyl-tRNA synthetase alpha subunit	YES
Cluster920_SRR3360606_USAGM000173	TRUA	Formation of pseudouridine at positions 38, 39 and 40 in the anticodon stem and loop of transfer RNAs (By similarity)	YES
Cluster9227_ERR1067715_USAGM000304	YCFH	hydrolase TatD family	YES
Cluster9227_ERR191737_USAGM001176	YCFH	hydrolase TatD family	YES
Cluster9230_ERR1067798_USAGM000436	ALAS	Catalyzes the attachment of alanine to tRNA(Ala) in a two-step reaction alanine is first activated by ATP to form Ala- AMP and then transferred to the acceptor end of tRNA(Ala). Also edits incorrectly charged Ser-tRNA(Ala) and Gly-tRNA(Ala) via its editing domain (By similarity)	YES
Cluster9230_ERR1067800_USAGM001181	ALAS	Catalyzes the attachment of alanine to tRNA(Ala) in a two-step reaction alanine is first activated by ATP to form Ala- AMP and then transferred to the acceptor end of tRNA(Ala). Also edits incorrectly charged Ser-tRNA(Ala) and Gly-tRNA(Ala) via its editing domain (By similarity)	YES
Cluster9250_ERR1067709_USAGM000172	YHET	Alpha beta hydrolase	YES
Cluster9250_ERR1067710_USAGM001735	YHET	Alpha beta hydrolase	YES
Cluster9331_ERR1067755_USAGM000215	NOSY	transporter	YES
Cluster9377_ERR1067755_USAGM001726	YFCN	Smr protein MutS2	YES
Cluster9391_ERR855254_USAGM000748	ADH	alcohol dehydrogenase	YES
Cluster9405_ERR1067718_USAGM000265	PILR	two component, sigma54 specific, transcriptional regulator, Fis family	YES
Cluster9409_ERR1067883_USAGM000833	NOSR	Regulatory protein NosR	YES
Cluster9423_ERR1067716_USAGM001010	RIBF	riboflavin kinase FMN adenylyltransferase	YES
Cluster9423_ERR1067742_USAGM000013	RIBF	riboflavin kinase FMN adenylyltransferase	YES
Cluster9423_ERR1067813_USAGM000830	RIBF	riboflavin kinase FMN adenylyltransferase	YES
Cluster9423_ERR191737_USAGM000635	RIBF	riboflavin kinase FMN adenylyltransferase	YES
Cluster9423_ERR855060_USAGM001767	RIBF	riboflavin kinase FMN adenylyltransferase	YES
Cluster9456_ERR1067716_USAGM001323			YES
Cluster9476_ERR1067713_USAGM001227	NSPA	Membrane	YES
Cluster9495_ERR1067768_USAGM000115	AMPG	Major Facilitator superfamily	YES
Cluster949_ERR1067713_USAGM001142	GUAB	Catalyzes the conversion of inosine 5'-phosphate (IMP) to xanthosine 5'-phosphate (XMP), the first committed and rate- limiting step in the de novo synthesis of guanine nucleotides, and therefore plays an important role in the regulation of cell growth (By similarity)	YES
Cluster949_ERR1067730_USAGM001150	GUAB	Catalyzes the conversion of inosine 5'-phosphate (IMP) to xanthosine 5'-phosphate (XMP), the first committed and rate- limiting step in the de novo synthesis of guanine nucleotides, and therefore plays an important role in the regulation of cell growth (By similarity)	YES
Cluster9540_ERR1067800_USAGM000963		Uncharacterized protein conserved in bacteria (DUF2251)	YES
Cluster9612_ERR1067710_USAGM001159	NADA	Catalyzes the condensation of iminoaspartate with dihydroxyacetone phosphate to form quinolinate (By similarity)	YES
Cluster9615_ERR1067716_USAGM000877	OPRM	RND efflux system, outer membrane lipoprotein	YES
Cluster9626_ERR1067768_USAGM000694	FABA	Thioester dehydrase family protein	YES
Cluster9656_ERR1067715_USAGM000384	PANC	Catalyzes the condensation of pantoate with beta-alanine in an ATP-dependent reaction via a pantoyl-adenylate intermediate (By similarity)	YES
Cluster9659_ERR191753_USAGM000929	YAAJ	amino acid carrier protein	YES
Cluster9685_ERR1067768_USAGM000965	RPSA	thus facilitating recognition of the initiation point. It is needed to translate mRNA with a short Shine-Dalgarno (SD) purine-rich sequence (By similarity)	YES
Cluster9685_ERR191737_USAGM000796	RPSA	thus facilitating recognition of the initiation point. It is needed to translate mRNA with a short Shine-Dalgarno (SD) purine-rich sequence (By similarity)	YES
Cluster9740_ERR1067813_USAGM000666		Transcriptional regulator	YES
Cluster9754_ERR1067813_USAGM000929	RELA	In eubacteria ppGpp (guanosine 3'-diphosphate 5-' diphosphate) is a mediator of the stringent response that coordinates a variety of cellular activities in response to changes in nutritional abundance (By similarity)	YES
Cluster9783_ERR1067716_USAGM000173	VPR	serine protease	YES
Cluster9783_ERR191730_USAGM000227	VPR	serine protease	YES
Cluster9783_SRR2736232_USAGM000085	VPR	serine protease	YES
Cluster9792_ERR1067716_USAGM001326	Y2191	BRO family, N-terminal domain	YES
Cluster9792_ERR1067813_USAGM000255	Y2191	BRO family, N-terminal domain	YES
Cluster9792_ERR191752_USAGM001669	Y2191	BRO family, N-terminal domain	YES
Cluster9792_SRR3360606_USAGM000389	Y2191	prophage antirepressor	YES
Cluster9823_ERR1067711_USAGM000060	ARGF	ornithine carbamoyltransferase	YES
Cluster9823_ERR855128_USAGM000134	ARGF	ornithine carbamoyltransferase	YES
Cluster9828_ERR1067768_USAGM001208	TLDD	peptidase U62, modulator of DNA gyrase	YES
Cluster9840_ERR1067716_USAGM000890			YES
Cluster9841_ERR1067716_USAGM001339	LGTB	lacto-N-neotetraose biosynthesis glycosyl transferase	YES
Cluster9841_ERR1067741_USAGM001284	LGTB	lacto-N-neotetraose biosynthesis glycosyl transferase	YES
Cluster9841_ERR1067813_USAGM001133	LGTB	lacto-N-neotetraose biosynthesis glycosyl transferase	YES
Cluster9856_ERR1067718_USAGM000313			YES
Cluster9861_ERR1067718_USAGM001065	RIBBA	Catalyzes the conversion of D-ribulose 5-phosphate to formate and 3,4-dihydroxy-2-butanone 4-phosphate (By similarity)	YES
Cluster9876_ERR1067800_USAGM001705	PLSY	Catalyzes the transfer of an acyl group from acyl- phosphate (acyl-PO(4)) to glycerol-3-phosphate (G3P) to form lysophosphatidic acid (LPA). This enzyme utilizes acyl-phosphate as fatty acyl donor, but not acyl-CoA or acyl-ACP (By similarity)	YES
Cluster9884_ERR1067709_USAGM000483	UVRC	The UvrABC repair system catalyzes the recognition and processing of DNA lesions. UvrC both incises the 5' and 3' sides of the lesion. The N-terminal half is responsible for the 3' incision and the C-terminal half is responsible for the 5' incision (By similarity)	YES
Cluster9884_ERR1067800_USAGM001521	UVRC	The UvrABC repair system catalyzes the recognition and processing of DNA lesions. UvrC both incises the 5' and 3' sides of the lesion. The N-terminal half is responsible for the 3' incision and the C-terminal half is responsible for the 5' incision (By similarity)	YES
Cluster9884_ERR191737_USAGM001302	UVRC	The UvrABC repair system catalyzes the recognition and processing of DNA lesions. UvrC both incises the 5' and 3' sides of the lesion. The N-terminal half is responsible for the 3' incision and the C-terminal half is responsible for the 5' incision (By similarity)	YES
Cluster9897_ERR1067813_USAGM001227			YES
Cluster9897_ERR191732_USAGM000418			YES
Cluster9897_ERR855021_USAGM000035			YES
Cluster992_SRR2736155_USAGM003208			YES
Cluster995_ERR1067719_USAGM000465		Peptidase C39 family	YES
Cluster10051_ERR1067715_USAGM000832	CYSP	Sulfate ABC transporter periplasmic sulfate-binding protein					YES
Cluster10052_ERR1067720_USAGM000778	ARSC	arsenate reductase					YES
Cluster10052_ERR1067857_USAGM000502	ARSC	arsenate reductase					YES
Cluster10059_ERR1067709_USAGM001536							YES
Cluster1006_ERR1067711_USAGM000976	HSDM	type I restriction-modification system					YES
Cluster1006_ERR1067716_USAGM001572	HSDM	type I restriction-modification system					YES
Cluster1007_ERR1067709_USAGM001183	CCOG	cytochrome c oxidase accessory protein ccog					YES
Cluster1008_ERR1067711_USAGM000083	PNTA	The transhydrogenation between NADH and NADP is coupled to respiration and ATP hydrolysis and functions as a proton pump across the membrane (By similarity)					YES
Cluster1008_ERR1067716_USAGM001120	PNTA	The transhydrogenation between NADH and NADP is coupled to respiration and ATP hydrolysis and functions as a proton pump across the membrane (By similarity)					YES
Cluster1008_ERR1067742_USAGM001809	PNTA	The transhydrogenation between NADH and NADP is coupled to respiration and ATP hydrolysis and functions as a proton pump across the membrane (By similarity)					YES
Cluster1008_ERR1067849_USAGM001722	PNTA	The transhydrogenation between NADH and NADP is coupled to respiration and ATP hydrolysis and functions as a proton pump across the membrane (By similarity)					YES
Cluster100_ERR191819_USAGM000994	ARDC	Domain of unknown function (DUF1738)					YES
Cluster10136_ERR1067715_USAGM000929	CHPA	pemK protein					YES
Cluster10178_ERR1067795_USAGM000846	YOHJ	lrga family					YES
Cluster10179_ERR1067711_USAGM000241							YES
Cluster10179_ERR1067754_USAGM000285							YES
Cluster10179_ERR1067844_USAGM000617							YES
Cluster1017_ERR1067711_USAGM001787	YEGH	Membrane protein terC					YES
Cluster1017_ERR1067716_USAGM001077	YEGH	Membrane protein terC					YES
Cluster10182_ERR191819_USAGM000234	NMB0485						YES
Cluster10191_ERR1067716_USAGM000681		Fimbrial protein					YES
Cluster10191_ERR1067716_USAGM000682	PILA	Fimbrial protein					YES
Cluster10191_ERR191819_USAGM001755		Fimbrial protein					YES
Cluster10191_SRR3360606_USAGM001426		Fimbrial protein					YES
Cluster10217_ERR1067805_USAGM000516							YES
Cluster10217_ERR1067809_USAGM001391							YES
Cluster10219_ERR855021_USAGM001132							YES
Cluster10220_ERR1067716_USAGM000531	SDHD	Succinate dehydrogenase hydrophobic membrane anchor protein					YES
Cluster10222_ERR191819_USAGM000998							YES
Cluster10277_ERR1067709_USAGM000937							YES
Cluster10296_ERR1067709_USAGM000441	SOTB	Major Facilitator					YES
Cluster10296_ERR1067768_USAGM001103	SOTB	Major Facilitator					YES
Cluster10298_ERR1067711_USAGM000638	SOTB	Major Facilitator					YES
Cluster1029_ERR191819_USAGM000383		Bacterial protein of unknown function (DUF945)					YES
Cluster1030_ERR1067709_USAGM000700	PURF	glutamine phosphoribosylpyrophosphate amidotransferase					YES
Cluster1030_ERR1067711_USAGM000849	PURF	glutamine phosphoribosylpyrophosphate amidotransferase					YES
Cluster1030_ERR1067823_USAGM001310	PURF	glutamine phosphoribosylpyrophosphate amidotransferase					YES
Cluster1033_ERR1067711_USAGM000213	EMRB	drug resistance transporter EmrB QacA					YES
Cluster1033_ERR854908_USAGM000769	EMRB	drug resistance transporter EmrB QacA					YES
Cluster10342_ERR1067715_USAGM000404	AZLC	AzlC Family					YES
Cluster10342_ERR1082167_USAGM001570	AZLC	AzlC Family					YES
Cluster10345_ERR1067711_USAGM000034							YES
[truncated: 3,832 more rows]
