# Supplementary material for: PARMAP: A Pan-Genome-Based Computational Framework for Predicting Antimicrobial Resistance
Source: Front Microbiol. 2020 Oct 22;11:578795. doi: 10.3389/fmicb.2020.578795 (PMC7642336; doi:10.3389/fmicb.2020.578795)
Supplement: Supplementary file 3 [file Data_Sheet_3.ZIP › supplementary table 3.xlsx]

## Sheet: Sheet1
Table S3: Distinct clusters of N. gonorrhoeae strains segregated by UMAP algorithm (Ciprofloxacin)
R: Resistant	S: Susceptible
Sample	Cluster	Ciprofloxacin
ERR1082227	30	S
ERR855316	8	S
ERR855029	5	R
ERR854937	0	R
ERR855187	2	R
ERR223695	0	R
ERR855347	8	S
ERR855384	14	S
SRR2736149	31	R
ERR854872	7	S
SRR3349573	1	R
ERR222931	5	R
ERR222935	5	R
ERR1067727	1	R
ERR855191	2	R
ERR854935	12	R
SRR3360740	14	S
ERR855049	10	S
ERR855281	12	R
ERR855382	31	R
SRR2736109	11	S
ERR223686	23	R
ERR1067876	16	S
ERR855346	10	S
ERR855051	16	S
SRR2736144	7	S
ERR855090	15	S
ERR222898	25	S
ERR223634	10	S
ERR971381	2	R
SRR3360640	14	S
ERR854944	4	R
SRR3361343	14	S
ERR223661	6	R
SRR2736131	19	S
ERR1067806	9	S
ERR854983	5	R
ERR855066	12	R
ERR855188	2	R
ERR855406	6	R
ERR971380	25	S
ERR1082259	13	S
ERR855165	8	S
ERR855076	19	S
SRR2736245	22	R
SRR3360752	0	R
ERR223696	2	R
SRR1661243	24	R
ERR191750	0	R
SRR3349563	9	S
ERR223604	3	S
ERR1082217	14	S
ERR855259	5	R
SRR3349526	3	S
ERR855429	4	R
ERR222914	25	S
ERR191794	12	R
ERR855083	1	R
ERR855162	1	R
ERR1067767	1	R
ERR855295	6	R
ERR222920	25	S
ERR223620	6	R
ERR223652	23	R
ERR854946	4	R
ERR855332	18	R
ERR223682	3	S
SRR2736118	8	S
SRR2736223	12	R
SRR2736300	3	S
ERR191785	2	R
SRR2736121	15	S
ERR956683	12	R
SRR1661250	0	R
ERR855184	5	R
SRR3360697	32	R
SRR3360749	8	S
ERR855380	14	S
SRR2736102	11	S
SRR2736295	20	S
ERR191824	12	R
ERR1082206	11	S
ERR1067823	4	R
ERR855245	12	R
ERR855060	8	S
ERR855334	0	R
SRR2736180	21	S
ERR1082245	7	S
ERR1082211	7	S
ERR222939	2	R
SRR3360926	14	S
ERR854954	10	S
ERR854899	4	R
SRR2736163	0	R
ERR1067746	27	S
SRR3360672	23	R
SRR3360615	32	R
ERR1067789	13	S
ERR1082231	7	S
ERR1082162	29	S
SRR2736186	24	R
SRR3360964	21	S
ERR855131	1	R
ERR855005	18	R
ERR223670	2	R
ERR855313	6	R
ERR855138	17	S
ERR1067736	1	R
ERR855074	19	S
ERR855428	0	R
ERR855412	25	S
ERR855157	31	R
ERR1082212	13	S
SRR3357194	4	R
SRR3360726	21	S
ERR855135	2	R
SRR3349546	17	R
SRR3360618	1	R
ERR855064	3	S
SRR3360747	7	S
SRR2736213	17	R
SRR3360883	17	R
ERR854966	10	S
ERR191816	0	R
SRR3360630	9	S
ERR1067779	30	S
ERR1067776	14	S
ERR854871	18	R
SRR2736272	3	S
SRR2736094	11	S
ERR855052	27	S
ERR855193	24	R
ERR855071	19	S
SRR2736152	7	S
SRR3361345	9	S
ERR223631	12	R
ERR855053	8	S
SRR3360667	8	R
ERR855189	1	R
ERR223606	16	S
ERR1082214	13	S
ERR854926	12	R
ERR1067888	11	S
ERR1067889	8	S
SRR3361336	2	R
SRR2736179	21	S
SRR3361310	0	R
SRR3361344	4	R
ERR855221	2	R
SRR2736232	22	R
ERR855224	4	R
SRR3360943	29	S
ERR1067756	9	S
ERR1067787	7	S
ERR223674	2	R
SRR3360936	9	S
ERR191768	4	R
ERR855043	8	S
SRR3361342	0	R
ERR222915	23	R
ERR855423	6	R
ERR222896	28	S
ERR855339	10	S
ERR855158	29	S
ERR191787	5	R
ERR854888	0	R
SRR2736176	14	S
ERR1067753	16	S
SRR2736106	15	S
ERR855004	18	R
ERR855197	1	R
SRR3360641	18	R
ERR855397	10	S
ERR1067780	11	S
ERR854930	12	R
ERR1067711	11	S
ERR1067725	11	S
SRR3361354	0	R
SRR3349577	9	S
ERR223694	23	R
ERR855151	7	S
ERR191809	1	R
ERR223647	6	R
ERR855140	10	S
ERR855153	9	S
SRR2736268	3	S
ERR855355	14	S
ERR191766	4	R
SRR3360731	0	R
ERR1067882	8	S
ERR855067	13	S
SRR3360846	8	R
ERR1067825	3	S
ERR191805	6	R
SRR3349518	31	R
ERR223687	0	R
ERR223609	0	R
ERR1082164	29	S
ERR1082174	7	S
SRR2736269	3	S
ERR855399	0	R
SRR3360707	4	R
ERR855141	18	R
ERR1082201	13	S
ERR223669	6	R
SRR2736212	3	S
ERR191734	6	R
ERR1067835	16	S
ERR855014	23	R
ERR222903	10	S
SRR2736129	15	S
SRR3360636	9	S
ERR854896	5	R
SRR2736134	31	R
SRR3360622	4	R
SRR2736101	11	S
ERR223623	6	R
ERR855363	7	S
ERR855186	26	S
SRR2736128	15	S
ERR223644	10	S
ERR191781	1	R
SRR3360734	14	S
SRR3360713	17	R
SRR2736265	22	R
ERR854986	5	R
SRR2736306	3	S
ERR1067758	1	R
ERR854919	6	R
ERR223628	5	R
ERR223678	16	S
ERR854897	0	R
ERR854963	8	R
ERR223655	28	S
SRR3360984	8	R
ERR854958	9	S
ERR854908	0	R
SRR2736201	21	S
SRR2736227	22	R
SRR3360710	14	S
ERR855209	5	R
ERR1082195	15	S
ERR854968	23	R
ERR855264	24	R
ERR1082255	13	S
SRR2736153	7	S
ERR191751	2	R
ERR854939	12	R
ERR191792	12	R
ERR855113	11	S
ERR855106	7	S
ERR191804	0	R
SRR2736276	4	R
ERR855408	0	R
SRR3360689	3	S
ERR1067815	18	R
ERR222908	25	S
SRR3360662	9	S
ERR855087	19	S
ERR854970	23	R
ERR1067878	9	S
ERR855115	6	R
ERR855270	12	R
ERR855092	17	R
ERR855231	5	R
ERR855178	2	R
ERR1082169	13	S
ERR1067828	3	S
ERR855283	4	R
SRR2736185	24	R
ERR855213	26	S
ERR855356	3	S
SRR3360750	32	R
SRR2736305	3	S
ERR855011	5	R
ERR855235	8	R
SRR3361311	0	R
ERR855299	5	R
SRR3360711	0	R
SRR3360981	11	S
ERR855242	16	S
SRR3361314	2	R
ERR855012	5	R
ERR223658	24	R
ERR855120	4	R
ERR191749	1	R
ERR223617	4	R
ERR855261	8	R
SRR3360702	0	R
SRR3360701	20	S
ERR855009	18	R
SRR2736292	20	S
SRR2736099	11	S
ERR855105	7	S
ERR855254	23	R
SRR3360738	24	R
ERR1067751	27	S
ERR1067735	1	R
ERR1067749	11	S
SRR3360614	18	R
ERR1067853	1	R
ERR855415	0	R
ERR854906	4	R
ERR1067722	1	R
SRR2736258	22	R
SRR2736237	3	S
ERR855233	0	R
SRR2736117	15	S
ERR191784	6	R
ERR855321	10	S
ERR855185	29	S
ERR855427	8	S
ERR1067799	15	S
ERR854951	5	R
SRR3360659	0	R
SRR2736261	15	S
SRR3360605	2	R
SRR3360890	9	S
SRR3360616	0	R
ERR222934	12	R
SRR2736162	0	R
SRR2736216	17	R
SRR3360670	20	S
SRR3360639	2	R
SRR3360993	21	S
ERR1082183	7	S
ERR956684	17	R
SRR2736165	24	R
SRR1661324	9	S
ERR854913	12	R
SRR2736293	3	S
ERR854952	3	S
SRR2736190	3	S
ERR855279	12	R
SRR3357011	4	R
ERR854997	9	S
ERR854975	2	R
ERR1067843	1	R
ERR855179	1	R
SRR3360991	9	S
ERR1067814	16	S
SRR3360690	9	S
ERR1082252	15	S
SRR3360748	0	R
ERR854881	20	S
SRR3360753	0	R
ERR956668	0	R
SRR2736154	17	R
ERR855301	5	R
SRR2736288	20	S
ERR1067855	1	R
SRR3360829	21	S
ERR1067769	1	R
ERR191743	16	S
ERR1082187	11	S
SRR3361340	20	S
ERR222907	8	R
SRR3360719	0	R
SRR2736098	11	S
ERR1067794	7	S
ERR855124	1	R
ERR1067802	10	S
ERR1067796	9	S
SRR3357252	0	R
ERR1067836	27	S
SRR3360647	14	S
ERR855038	18	R
SRR3360628	0	R
ERR222940	6	R
ERR855164	1	R
ERR1067757	11	S
ERR191825	3	S
ERR855027	5	R
ERR1067716	1	R
SRR3360664	2	R
ERR223683	6	R
ERR855348	3	S
ERR956681	0	R
SRR2736157	24	R
ERR191791	7	R
ERR1067801	13	S
ERR191793	26	S
SRR3360705	9	S
SRR2736260	12	R
ERR855002	3	S
SRR3357077	3	S
ERR956690	6	R
ERR855007	8	S
ERR855247	1	R
ERR855289	6	R
ERR223666	0	R
ERR855234	0	R
ERR855298	8	S
ERR855239	5	R
ERR223672	4	R
ERR1067803	30	S
SRR2736205	24	R
SRR3360754	7	S
ERR855257	0	R
ERR1067785	7	S
ERR854902	6	R
SRR2736214	2	R
ERR855062	16	S
ERR855160	2	R
ERR223611	0	R
ERR191755	2	R
SRR3360634	32	R
SRR2736095	15	S
ERR223680	10	S
ERR191736	12	R
ERR855017	27	S
ERR855171	15	S
ERR855168	1	R
ERR1067750	26	S
SRR3360649	2	R
ERR910008	19	S
ERR1067862	11	S
ERR855327	10	S
ERR1082254	13	S
ERR1067874	8	S
ERR1067793	14	S
ERR855388	14	S
ERR855159	5	R
ERR855272	0	R
ERR854973	1	R
ERR1067884	8	S
ERR855341	2	R
ERR222933	5	R
ERR223633	0	R
SRR2736291	20	S
SRR2736287	20	S
SRR2736096	24	R
SRR3360674	4	R
SRR3360733	0	R
ERR1067763	8	S
ERR1082179	27	S
ERR1082220	13	S
ERR1067881	30	S
ERR855034	8	S
SRR3360717	19	S
SRR2736113	11	S
ERR855366	10	S
ERR855047	9	S
ERR855383	3	S
ERR191769	31	R
ERR854928	0	R
ERR854887	4	R
SRR2736233	3	S
ERR854927	12	R
ERR223621	4	R
ERR1067875	17	S
ERR855025	10	R
ERR222899	9	S
ERR223691	12	R
ERR191765	5	R
SRR3349554	3	S
SRR2736188	3	S
SRR3360677	9	S
ERR223668	13	S
ERR854867	12	R
ERR191796	0	R
SRR3361315	14	S
SRR3360721	15	S
ERR855174	5	R
SRR3349516	6	R
ERR854947	4	R
ERR855215	5	R
ERR855297	2	R
ERR1082159	1	R
ERR855292	5	R
ERR854869	0	R
SRR3360606	32	R
ERR855276	0	R
SRR1661262	4	R
ERR855198	9	S
ERR1082208	13	S
ERR223632	10	S
ERR223643	0	R
ERR1067873	17	S
ERR1082180	7	S
SRR3360629	32	R
ERR1067860	15	S
SRR1661327	9	R
ERR855425	12	R
SRR2736217	3	S
SRR3360893	8	R
ERR854892	2	R
SRR2736286	20	S
SRR3360772	8	R
ERR855032	1	R
ERR223605	5	R
ERR1067854	8	S
ERR855368	10	S
ERR855146	3	S
ERR1067810	14	S
SRR3361320	29	S
ERR855267	25	S
ERR1067781	27	S
SRR3357181	0	R
ERR1082178	11	S
ERR855312	5	R
SRR3357229	16	S
ERR854972	15	S
ERR1067747	7	S
ERR855403	0	R
ERR855308	2	R
SRR2736266	0	R
ERR855177	2	R
ERR1082222	7	S
SRR3360638	20	S
SRR3361308	9	S
SRR3361353	20	S
ERR1067864	16	S
SRR2736191	3	S
ERR855357	7	S
SRR3361326	9	S
SRR3360703	1	R
SRR2736257	18	R
ERR855166	2	R
SRR3360889	5	R
ERR855349	10	S
ERR855300	5	R
SRR2736145	7	S
ERR855420	6	R
ERR1082197	7	S
SRR2736127	17	R
ERR855098	19	S
SRR2736189	3	S
SRR2736175	24	R
SRR3360709	0	R
ERR854992	5	R
ERR855037	18	R
ERR855001	5	R
SRR3360678	32	R
ERR854894	0	R
SRR3360653	15	S
ERR355927	8	R
ERR855068	9	S
SRR3360654	9	S
ERR1067766	1	R
ERR1082226	30	S
SRR2736241	22	R
ERR854950	3	S
ERR1082225	30	S
ERR855084	17	S
ERR855238	5	R
ERR1067842	13	S
ERR855226	0	R
ERR191807	2	R
ERR1067804	10	S
SRR2736283	20	S
SRR2736247	22	R
SRR3360715	9	S
ERR956693	7	S
ERR1067790	7	S
ERR855404	4	R
ERR191746	4	R
ERR855206	1	R
SRR2736231	2	R
ERR855112	15	S
SRR3349673	18	R
SRR3349601	18	R
ERR855260	18	R
ERR855330	5	R
ERR854969	18	R
ERR1082156	1	R
SRR2736302	20	S
ERR223698	10	S
ERR855310	25	S
ERR222916	28	S
SRR2736107	11	S
ERR855129	6	R
ERR191756	0	R
SRR3360704	2	R
ERR855199	1	R
ERR223679	28	S
SRR2736304	3	S
ERR191775	0	R
ERR855100	20	S
ERR1067865	15	S
ERR956689	6	R
ERR855030	23	R
ERR191820	0	R
ERR855194	27	R
SRR3361318	14	S
ERR855099	33	S
ERR1067847	11	S
ERR1082210	7	S
ERR191800	25	S
ERR855183	2	R
ERR222910	25	S
SRR3361329	0	R
ERR855262	18	R
ERR855271	4	R
SRR2736111	7	S
ERR855374	10	S
ERR191759	6	R
SRR3360642	14	S
SRR3360813	2	R
ERR1067818	13	S
ERR1082215	13	S
SRR3360693	4	R
ERR854898	6	R
ERR855167	5	R
SRR2736143	24	R
ERR1082230	7	S
ERR854962	6	R
ERR1082243	19	S
ERR223648	15	S
ERR1082188	11	S
ERR855322	0	R
ERR191802	25	S
ERR956673	12	R
ERR854886	2	R
ERR1067720	30	S
SRR2736200	21	S
ERR855203	2	R
ERR855212	2	R
SRR2736239	3	S
ERR191771	1	R
ERR855050	13	S
SRR2736122	15	S
ERR855381	18	R
ERR855228	2	S
ERR1067778	9	R
SRR2736242	3	S
ERR855101	1	R
ERR1082204	16	S
SRR3361352	9	S
ERR1067761	13	S
ERR1082249	7	S
SRR3360714	0	R
ERR855204	33	S
ERR191810	0	R
ERR1067718	8	S
ERR222895	1	R
ERR1082163	19	S
SRR3360725	14	S
ERR223625	6	R
ERR855108	5	R
ERR1067783	7	S
ERR1067851	1	R
SRR3349544	9	S
ERR1067742	5	R
ERR855181	5	R
ERR191822	4	R
SRR2736151	2	R
ERR191730	4	R
ERR191741	16	S
ERR855026	9	S
SRR2736105	2	R
SRR2736263	22	R
ERR855216	1	R
SRR2736282	20	S
SRR3360696	14	S
ERR855307	10	R
SRR3357157	0	R
ERR855137	8	S
ERR855359	10	S
ERR855323	3	S
SRR3360746	14	S
ERR855373	10	S
SRR2736206	3	S
ERR855430	0	R
ERR855284	4	R
SRR3360716	2	R
ERR971377	4	R
ERR855306	2	R
SRR3360930	2	R
ERR1082198	33	S
SRR2736277	22	R
ERR1067798	9	S
ERR1082167	8	R
ERR223676	2	R
ERR854941	0	R
ERR1082240	11	S
ERR854911	12	R
ERR1067856	8	S
ERR855023	5	R
ERR1067861	15	S
ERR1067774	17	R
ERR855291	12	R
ERR191735	24	R
ERR855208	2	R
SRR2736222	0	R
ERR1067886	16	S
SRR2736271	3	S
ERR1067822	16	S
ERR222941	12	R
ERR956692	13	S
ERR855424	4	R
ERR1067726	1	R
ERR854890	2	R
SRR2736136	19	S
ERR854974	1	R
ERR855326	10	S
ERR855010	27	S
ERR855377	3	S
SRR3360625	32	R
ERR1067734	1	R
ERR1067858	15	S
ERR855123	19	S
ERR855431	6	R
SRR3361328	14	S
ERR855033	5	R
SRR3360688	7	S
ERR223614	5	R
ERR223692	23	R
SRR3360617	0	R
ERR855249	18	R
SRR3360686	4	R
SRR1661153	9	S
ERR854978	5	R
ERR855391	18	R
ERR854905	16	S
SRR3360708	14	S
SRR1661249	4	R
SRR3360836	9	S
SRR1661328	17	R
ERR855222	12	R
ERR855405	4	R
ERR855418	4	R
ERR855351	11	S
ERR956670	0	R
ERR854895	4	R
ERR855107	7	S
ERR222932	4	R
ERR222923	10	S
ERR1067808	13	S
ERR854891	2	R
ERR1082166	24	R
SRR3357186	0	R
SRR3361324	2	R
ERR855015	2	R
ERR1082207	13	S
SRR3360645	0	R
ERR854922	6	R
ERR1067724	1	R
SRR3361325	22	R
ERR971375	0	R
ERR1082199	7	S
ERR855217	1	R
ERR855081	19	S
ERR854987	5	R
ERR854885	1	R
ERR855433	6	R
ERR1082171	13	S
ERR855371	2	R
SRR2736280	12	R
ERR223653	4	R
ERR855435	12	R
SRR1661207	31	R
ERR222900	28	S
ERR855350	10	S
ERR855385	14	S
SRR3361346	8	R
ERR854884	0	R
ERR855143	7	S
ERR1082234	7	S
ERR1067850	2	R
ERR855142	10	S
ERR1067821	10	S
ERR855117	6	R
ERR855302	18	R
ERR855338	3	S
ERR1067771	1	R
ERR956679	4	R
SRR3360718	6	R
ERR1082256	1	R
ERR854921	6	R
SRR2736303	20	S
SRR3360609	20	S
SRR1661183	2	R
ERR855402	0	R
ERR854903	6	R
ERR956671	6	R
SRR3360650	14	S
ERR854964	21	S
ERR1067868	16	S
SRR3360728	0	R
SRR2736178	14	R
ERR223608	4	R
ERR1082221	7	S
ERR854874	19	S
ERR1067730	8	R
SRR2736183	21	S
ERR1067867	17	S
SRR3357191	0	R
ERR855416	0	R
SRR2736285	20	S
ERR222902	28	S
SRR1661329	17	R
ERR855225	6	R
ERR222904	4	R
SRR1661199	1	R
SRR3360970	8	R
SRR3360633	22	R
ERR222925	10	S
ERR855320	6	R
ERR855253	2	R
ERR222906	28	S
ERR855045	14	S
SRR2736146	1	R
ERR1082177	15	S
ERR956680	0	R
ERR1082192	9	S
ERR1082242	1	R
ERR855223	1	R
SRR2736218	16	S
ERR1082224	7	S
ERR956674	0	R
ERR1067827	3	S
SRR3360685	7	S
ERR855335	3	S
SRR2736197	3	S
ERR855394	13	S
ERR222936	4	R
ERR855282	0	R
SRR3349557	10	S
ERR855389	11	S
ERR854914	0	R
SRR3361322	8	S
ERR855395	12	R
ERR1067743	1	R
ERR223626	10	S
ERR956672	12	R
ERR223603	12	R
SRR3360867	32	R
SRR3360652	9	R
ERR1082170	13	S
ERR855227	4	R
SRR3360771	21	S
ERR855145	12	R
ERR855336	3	S
ERR191786	12	R
ERR1067857	16	S
SRR3360967	9	S
ERR854882	2	R
ERR854907	6	R
ERR855126	4	R
ERR855207	2	R
ERR855278	0	R
ERR1082209	7	S
ERR855073	26	S
ERR1067754	1	R
SRR3360950	21	S
ERR854933	0	R
ERR1082223	19	S
ERR854956	26	S
ERR855088	19	S
ERR1082247	7	S
SRR2736273	18	R
ERR956669	4	R
SRR1661292	0	R
ERR855149	17	R
ERR223645	0	R
ERR855286	0	R
ERR1082233	7	S
ERR1067879	11	S
SRR3360651	23	R
ERR1067772	1	R
ERR1067840	16	S
ERR222927	10	S
ERR191738	20	S
ERR855195	2	R
ERR855421	0	R
ERR855056	29	S
ERR855089	19	S
SRR3357192	0	R
SRR3360736	23	R
ERR1082260	33	S
ERR855293	16	S
SRR2736116	15	S
ERR1067833	33	S
ERR855046	9	S
ERR1067852	2	R
ERR1067729	1	R
SRR2736097	15	S
SRR2736169	21	S
ERR855269	6	R
ERR191761	2	R
ERR1067765	1	R
ERR855016	8	R
ERR971376	4	R
SRR2736195	3	S
ERR1067740	1	R
ERR855379	15	S
SRR2736182	21	S
ERR1067838	9	S
ERR191818	6	R
ERR223663	6	R
SRR2736290	3	S
SRR1661325	17	R
ERR222924	28	S
ERR222913	1	R
ERR855144	3	S
SRR2736198	1	R
ERR223607	0	R
ERR1082182	9	S
SRR2736114	24	R
ERR855163	26	S
ERR854961	30	S
ERR855028	33	S
SRR3360607	2	R
ERR191778	4	R
ERR223667	28	S
SRR2736173	21	S
ERR855128	31	R
ERR1067816	10	S
ERR1067712	15	S
SRR3360679	14	S
ERR855119	15	S
ERR956687	4	R
SRR3360610	24	R
ERR854945	12	R
SRR3357160	10	S
ERR855375	2	R
SRR2736221	3	S
ERR223635	6	R
ERR1067714	16	S
ERR855093	5	R
ERR855288	6	R
SRR2736244	22	R
ERR855161	7	S
SRR2736100	11	S
SRR2736181	3	S
ERR1067848	13	S
ERR1082241	26	S
SRR2736120	11	S
ERR855103	20	S
ERR1082196	11	S
ERR1067721	15	S
SRR3360924	17	S
ERR956688	16	S
ERR855061	5	R
SRR3360729	9	S
SRR3361338	14	S
SRR2736209	4	R
ERR191773	2	R
ERR956678	6	R
ERR1082239	26	S
ERR222917	10	S
ERR223673	25	S
SRR2736246	22	R
ERR854981	0	R
ERR1067745	13	S
ERR1067748	16	S
ERR855091	5	R
SRR2736278	20	S
SRR2736296	20	S
ERR854989	5	R
ERR855410	0	R
ERR855069	7	S
ERR1067723	33	S
ERR1067738	1	R
SRR3357028	4	R
ERR1067866	16	S
SRR3360619	4	R
ERR854931	0	R
ERR1067782	13	S
ERR1067752	26	S
ERR855003	1	R
SRR2736133	19	S
SRR2736299	3	S
SRR1661155	11	S
ERR855122	19	S
ERR1082184	11	S
ERR854929	0	R
ERR855251	18	R
ERR855057	27	S
ERR1082193	11	S
ERR854957	26	S
ERR223662	10	S
SRR1661315	0	R
ERR956677	0	R
ERR855097	6	R
ERR855176	2	R
SRR2736184	21	S
ERR191764	0	R
ERR223642	10	S
ERR855008	1	R
ERR191767	3	S
SRR2736161	4	R
ERR855136	3	S
SRR2736236	3	S
ERR223657	0	R
ERR1067784	7	S
SRR3360811	29	S
ERR855114	6	R
ERR222894	12	R
SRR3360669	20	S
ERR1082161	1	R
SRR3361321	0	R
ERR855035	23	R
SRR2736103	11	S
ERR1067820	1	R
ERR855252	8	R
ERR1067811	8	R
ERR222909	23	R
ERR956685	12	R
ERR854965	3	S
ERR223638	1	R
ERR1067741	8	R
SRR2736139	1	R
ERR855202	17	S
SRR3361355	7	S
SRR3361332	11	S
ERR855343	0	R
ERR854917	6	R
ERR191763	17	R
ERR1067883	9	S
ERR1082257	14	S
ERR855248	18	R
SRR2736160	0	R
ERR854988	5	R
ERR855170	1	R
SRR2736140	19	S
ERR191753	31	R
ERR191789	2	R
ERR191762	0	R
ERR855400	12	R
ERR1067885	11	S
ERR855285	0	R
ERR1067829	2	R
ERR854925	5	R
SRR2736252	3	S
ERR855094	13	S
SRR2736240	3	S
SRR3360683	14	S
ERR1067812	3	S
SRR2736115	15	S
SRR2736281	18	R
ERR855156	1	R
ERR854893	2	R
ERR855365	10	S
ERR855331	3	S
ERR222897	10	S
ERR1082194	7	S
ERR854953	16	S
SRR2736108	11	S
ERR855121	0	R
ERR191757	0	R
ERR1082190	7	S
ERR855036	2	R
ERR1067773	1	R
ERR855182	5	R
SRR2736226	22	R
ERR1067715	17	R
ERR1067887	11	S
ERR1067709	17	S
ERR855040	11	S
ERR191748	4	R
ERR855211	5	R
SRR2736124	11	S
ERR191783	1	R
ERR191814	6	R
ERR223664	5	R
ERR855169	1	R
ERR854998	8	R
SRR2736135	2	R
SRR3361312	6	R
ERR191737	23	R
SRR3361347	0	R
ERR191774	6	R
ERR855214	5	R
SRR2736132	11	S
SRR3357263	0	R
ERR855111	11	S
SRR3357246	9	S
SRR3360949	2	R
ERR956694	11	S
ERR855200	1	R
ERR855006	4	R
SRR2736264	22	R
ERR855304	18	R
ERR1067737	1	R
ERR854990	23	R
SRR2736110	7	S
SRR1661330	8	S
SRR2736142	8	S
ERR855372	10	S
ERR222892	28	S
ERR855275	0	R
ERR223641	12	R
ERR855190	1	R
ERR1067890	1	R
SRR3360810	15	S
ERR222926	6	R
ERR855390	3	S
ERR956682	0	R
ERR1082261	13	S
ERR355926	16	S
ERR191823	1	R
SRR2736294	3	S
SRR2736248	22	R
SRR1661279	4	R
SRR2736123	15	S
ERR1067844	8	R
ERR855314	16	S
ERR855065	8	S
ERR854980	9	S
SRR3360745	10	S
SRR2736172	21	S
ERR855392	17	S
ERR855337	9	S
ERR854880	14	S
ERR191812	10	S
ERR222893	5	R
ERR223615	6	R
ERR854984	13	S
ERR1067869	15	S
ERR1067710	16	S
ERR854955	10	S
ERR855022	16	S
ERR1082181	7	S
ERR222912	28	S
ERR855396	10	S
SRR2736170	21	S
ERR855024	5	R
ERR855344	3	S
ERR855393	10	S
SRR3349658	3	S
SRR2736137	19	S
ERR191821	7	S
SRR2736203	31	R
ERR854912	0	R
ERR956691	19	S
SRR2736228	22	R
SRR3360720	2	R
ERR855110	11	R
SRR3360947	29	S
SRR2736243	18	R
ERR1082258	5	R
SRR3360774	8	R
ERR1067877	11	S
ERR854982	1	R
SRR3360872	9	S
SRR2736224	22	R
ERR855342	13	R
ERR855367	8	S
ERR223651	0	R
ERR855054	26	S
ERR855354	3	S
ERR854916	0	R
ERR223616	10	S
SRR2736171	21	S
ERR855172	33	S
ERR223630	4	R
SRR2736301	13	S
ERR854959	26	S
ERR855218	1	R
ERR855210	5	R
ERR1067739	11	S
ERR1082236	14	S
ERR855236	1	R
SRR3360644	8	R
ERR223693	12	R
ERR956675	4	R
ERR223677	25	S
SRR3360646	17	S
ERR223613	6	R
ERR191797	6	R
SRR2736250	3	S
ERR956676	12	R
SRR3361349	7	S
SRR2736270	24	R
ERR855417	22	R
ERR223619	4	R
SRR2736148	2	R
ERR971382	0	R
ERR855048	10	S
ERR1082168	1	R
SRR3360665	9	S
ERR855305	3	S
ERR855077	19	S
ERR1067837	1	R
ERR1067719	8	S
ERR223685	0	R
ERR855055	30	S
SRR2736254	22	R
SRR3361350	9	S
ERR222930	12	R
ERR854910	0	R
SRR3360612	4	R
ERR1067732	1	R
SRR3360982	9	S
ERR854932	4	R
SRR1661227	2	R
ERR855407	12	R
SRR2736194	3	S
ERR1067809	8	S
SRR3360851	1	R
ERR191760	4	R
ERR191779	27	S
ERR223627	12	R
SRR3360627	1	R
ERR855173	1	R
SRR2736155	2	R
ERR855255	18	R
ERR222918	25	S
ERR191798	4	R
SRR3360980	8	R
SRR3360827	29	S
ERR855219	2	R
ERR855309	28	S
ERR855315	5	R
SRR3357260	9	S
SRR3360675	2	R
ERR855340	10	S
ERR222905	2	R
ERR855398	27	S
ERR855333	6	R
SRR2736187	3	S
SRR3360608	9	S
SRR2736141	2	R
ERR1082248	7	S
SRR2736156	8	R
ERR854878	19	S
SRR3360624	23	R
ERR854909	33	S
SRR3361317	2	R
SRR3360944	24	R
ERR1082237	14	S
ERR854904	4	R
ERR855280	0	R
ERR1067759	1	R
ERR855246	0	R
ERR855243	16	S
SRR3349726	13	S
SRR2736196	3	S
ERR855075	33	S
ERR1067845	17	S
ERR1082253	5	R
ERR191772	6	R
SRR2736274	18	R
ERR854875	13	S
ERR223622	2	R
ERR1067717	8	S
SRR2736204	1	R
ERR223610	4	R
ERR855419	6	R
ERR1082158	1	R
ERR1082176	7	S
ERR1082165	7	S
SRR2736174	21	S
ERR854976	26	S
ERR854876	19	S
SRR3361341	23	R
SRR3360663	29	S
ERR222929	3	S
ERR854994	1	R
ERR222928	0	R
SRR3360691	32	R
SRR2736159	3	S
ERR855409	0	R
ERR855086	17	S
ERR1067792	13	S
ERR854901	4	R
ERR223640	2	R
SRR3349568	17	R
SRR3360694	2	R
SRR1661323	30	S
