# Supplementary material for: PARMAP: A Pan-Genome-Based Computational Framework for Predicting Antimicrobial Resistance
Source: Front Microbiol. 2020 Oct 22;11:578795. doi: 10.3389/fmicb.2020.578795 (PMC7642336; doi:10.3389/fmicb.2020.578795)
Supplement: Supplementary file 3 [file Data_Sheet_3.ZIP › supplementary table 4.xlsx]

## Sheet: Sheet1
Table S4: List of over-representative gene alleles in cluster1 compared with cluster3
Gene allele ID	Predicted gene name	eggNOG annotation	Pvalue	Qvalue
Cluster6_ERR1067720_USAGM000515	CAS5D	CRISPR-associated protein (Cas_Cas5)	7.50222e-07	3.83551e-05
Cluster12_ERR1067724_USAGM000635		Spermine/spermidine synthase	1.7401e-06	8.72367e-05
Cluster12_ERR1067802_USAGM000786		Spermine/spermidine synthase	2.15375e-19	1.32371e-17
Cluster72_ERR1067709_USAGM000636		TPR repeat protein	1.46968e-38	1.41375e-36
Cluster72_ERR1067716_USAGM000534		Flavinator of succinate dehydrogenase	1.15821e-39	1.1864e-37
Cluster76_ERR1067783_USAGM000675	CYST	sulfate ABC transporter	6.71061e-47	2.9574e-44
Cluster76_ERR1067765_USAGM000936	CYST	sulfate ABC transporter	0.00013814	0.00632828
Cluster76_ERR1067711_USAGM001016	CYST	Sulfate ABC transporter, permease protein CysT	6.52126e-24	4.17971e-22
Cluster100_ERR1067715_USAGM000709	BETT	high-affinity choline transport protein	6.03955e-45	1.21327e-42
Cluster100_ERR1067716_USAGM000309	BETT	high-affinity choline transport protein	1.57343e-36	1.36775e-34
Cluster172_ERR1067709_USAGM000041	HMBR	receptor	4.18138e-43	6.06418e-41
Cluster172_ERR1067747_USAGM000257	HMBR	receptor	6.03955e-45	1.21327e-42
Cluster180_ERR1067711_USAGM001394		Periplasmic Protein	5.67559e-33	4.37806e-31
Cluster180_ERR1067710_USAGM000219		Periplasmic Protein	1.64916e-32	1.24842e-30
Cluster210_ERR1067709_USAGM001075	MTGA	Monofunctional biosynthetic peptidoglycan transglycosylase	2.55864e-33	1.9899e-31
Cluster210_ERR1067716_USAGM000601	MTGA	Monofunctional biosynthetic peptidoglycan transglycosylase	7.7214e-41	8.72703e-39
Cluster217_ERR1067709_USAGM001091		integral membrane protein	4.76453e-45	1.21327e-42
Cluster217_ERR1067716_USAGM000397		integral membrane protein	4.76453e-45	1.21327e-42
Cluster243_ERR1067714_USAGM000579	PILN	Fimbrial assembly family protein	3.00518e-25	1.95478e-23
Cluster243_ERR1067709_USAGM000540	PILN	Fimbrial assembly family protein	9.11255e-29	6.17471e-27
Cluster265_ERR1067710_USAGM000980	RSUA	Pseudouridine synthase	1.3817e-29	9.5561e-28
Cluster265_ERR1067709_USAGM001419	RSUA	Pseudouridine synthase	5.08571e-31	3.65984e-29
Cluster274_ERR1067783_USAGM000295	FOLP	dihydropteroate synthase	6.03955e-45	1.21327e-42
Cluster300_ERR1067714_USAGM000866	BMUL_0594	Protein of unknown function DUF45	3.68739e-29	2.51961e-27
Cluster300_ERR1067720_USAGM000494	BMUL_0594	Protein of unknown function DUF45	1.71523e-43	2.85961e-41
Cluster357_ERR1067710_USAGM000213			9.56642e-08	4.98955e-06
Cluster365_ERR1067765_USAGM000935	CYSW	sulfate ABC transporter	0.00013814	0.00632828
Cluster365_ERR1067711_USAGM001015	CYSW	sulfate ABC transporter	1.36956e-24	8.8378e-23
Cluster365_ERR1067783_USAGM000676	CYSW	sulfate ABC transporter	6.71061e-47	2.9574e-44
Cluster388_ERR1067709_USAGM001031		Dehydratase	2.55864e-33	1.9899e-31
Cluster388_ERR1067716_USAGM000892	FABA	Thioester dehydrase family protein	1.15821e-39	1.1864e-37
Cluster443_ERR1067715_USAGM000494	THIC	Catalyzes the synthesis of the hydroxymethylpyrimidine phosphate (HMP-P) moiety of thiamine from aminoimidazole ribotide (AIR) in a radical S-adenosyl-L-methionine (SAM)-dependent reaction (By similarity)	1.1362e-36	1.00458e-34
Cluster443_ERR1067711_USAGM001152	THIC	Catalyzes the synthesis of the hydroxymethylpyrimidine phosphate (HMP-P) moiety of thiamine from aminoimidazole ribotide (AIR) in a radical S-adenosyl-L-methionine (SAM)-dependent reaction (By similarity)	6.3505e-40	6.7609e-38
Cluster489_ERR1067710_USAGM001404	SPEE	Catalyzes the production of spermidine from putrescine and decarboxylated S-adenosylmethionine (dcSAM), which serves as an aminopropyl donor (By similarity)	6.71061e-47	2.9574e-44
Cluster489_ERR1067709_USAGM000856	SPEE	Catalyzes the production of spermidine from putrescine and decarboxylated S-adenosylmethionine (dcSAM), which serves as an aminopropyl donor (By similarity)	6.71061e-47	2.9574e-44
Cluster497_ERR1067774_USAGM000304	DPNC	Type II restriction	1.8252e-05	0.000882349
Cluster531_ERR1067711_USAGM000876		Cytochrome c	1.71523e-43	2.85961e-41
Cluster531_ERR1067713_USAGM000322		Cytochrome c	2.748e-43	4.15495e-41
Cluster552_ERR1067709_USAGM001727			3.02298e-29	2.07811e-27
Cluster558_ERR1067709_USAGM000953			6.71061e-47	2.9574e-44
Cluster628_ERR1067711_USAGM000826	ACPS	Transfers the 4'-phosphopantetheine moiety from coenzyme A to a Ser of acyl-carrier-protein (By similarity)	4.17373e-42	5.44222e-40
Cluster628_ERR1067716_USAGM000589	ACPS	Transfers the 4'-phosphopantetheine moiety from coenzyme A to a Ser of acyl-carrier-protein (By similarity)	1.57343e-36	1.36775e-34
Cluster635_ERR1067709_USAGM000733	RPLT	Binds directly to 23S ribosomal RNA and is necessary for the in vitro assembly process of the 50S ribosomal subunit. It is not involved in the protein synthesizing functions of that subunit (By similarity)	3.20969e-05	0.00153082
Cluster697_ERR1067716_USAGM001077	YEGH	Membrane protein terC	4.76453e-45	1.21327e-42
Cluster697_ERR1067709_USAGM001580	YEGH	Membrane protein terC	4.76453e-45	1.21327e-42
Cluster718_ERR1067711_USAGM000528	ICD	Isocitrate dehydrogenase	1.71523e-43	2.85961e-41
Cluster718_ERR1067710_USAGM000050	ICD	Isocitrate dehydrogenase	6.03955e-45	1.21327e-42
Cluster727_ERR191730_USAGM000654	SWP_0862	Transposase IS116 IS110 IS902 family protein	8.27436e-07	4.22267e-05
Cluster744_ERR1067712_USAGM001706	OATA	acyltransferase 3	1.54905e-05	0.00075205
Cluster799_ERR1067709_USAGM000316	CAH	carbonate dehydratase	4.76453e-45	1.21327e-42
Cluster799_ERR1067711_USAGM000762	CAH	carbonate dehydratase	4.76453e-45	1.21327e-42
Cluster811_ERR1067725_USAGM000399			2.91592e-08	1.53778e-06
Cluster873_ERR1067713_USAGM000254	SOTB	Major Facilitator	9.69819e-36	8.21687e-34
Cluster887_ERR1067709_USAGM001287		Protein of unknown function (DUF1044)	4.76453e-45	1.21327e-42
Cluster920_ERR1067731_USAGM001502	TRUA	Formation of pseudouridine at positions 38, 39 and 40 in the anticodon stem and loop of transfer RNAs (By similarity)	1.00905e-23	6.45281e-22
Cluster920_ERR1067709_USAGM000382	TRUA	Formation of pseudouridine at positions 38, 39 and 40 in the anticodon stem and loop of transfer RNAs (By similarity)	4.08331e-13	2.3214e-11
Cluster958_ERR1067709_USAGM001764			7.7214e-41	8.72703e-39
Cluster958_ERR1067710_USAGM001066			1.15821e-39	1.1864e-37
Cluster992_ERR1067716_USAGM000043			8.96711e-11	4.90654e-09
Cluster995_ERR1067718_USAGM000676		Peptidase C39 family	1.91981e-07	9.95831e-06
Cluster995_ERR1067736_USAGM000903		Peptidase C39 family	1.8252e-05	0.000882349
Cluster995_ERR1067712_USAGM001423		Peptidase C39 family	0.000110702	0.0051756
Cluster1016_ERR1067747_USAGM001486	VP0657	Pilus assembly protein	1.05603e-34	8.63828e-33
Cluster1016_ERR1067716_USAGM001528	VP0657	Pilus assembly protein	4.17373e-42	5.44222e-40
Cluster1038_ERR1067716_USAGM001501	HAPS_0558		5.03402e-16	2.98736e-14
Cluster1038_ERR1082223_USAGM001715	HAPS_0558		4.61767e-30	3.23299e-28
Cluster1063_ERR1067727_USAGM000082			0.00013814	0.00632828
Cluster1103_ERR1067802_USAGM001074		Inherit from COG: helicase	3.68352e-39	3.69333e-37
Cluster1104_ERR1067709_USAGM000765	PURC	SAICAR synthetase	1.04546e-33	8.23209e-32
Cluster1104_ERR1067813_USAGM000545	PURC	SAICAR synthetase	0.0011144	0.0477071
Cluster1104_ERR1067710_USAGM001315	PURC	SAICAR synthetase	1.71523e-43	2.85961e-41
Cluster1140_ERR1067747_USAGM000287	RPLW	One of the early assembly proteins it binds 23S rRNA. One of the proteins that surrounds the polypeptide exit tunnel on the outside of the ribosome. Forms the main docking site for trigger factor binding to the ribosome (By similarity)	6.71061e-47	2.9574e-44
Cluster1140_ERR1067709_USAGM000390	RPLW	One of the early assembly proteins it binds 23S rRNA. One of the proteins that surrounds the polypeptide exit tunnel on the outside of the ribosome. Forms the main docking site for trigger factor binding to the ribosome (By similarity)	1.71523e-43	2.85961e-41
Cluster1254_ERR1067710_USAGM001662	TYPA	gtp-binding protein typa	2.748e-43	4.15495e-41
Cluster1254_ERR1067711_USAGM001531	TYPA	gtp-binding protein typa	4.18138e-43	6.06418e-41
Cluster1279_ERR1067711_USAGM000750	FETB	Iron chelate ABC transporter, periplasmic iron chelate-binding protein	7.99851e-37	7.08291e-35
Cluster1279_ERR1067716_USAGM001133	FETB	Iron chelate ABC transporter, periplasmic iron chelate-binding protein	1.71523e-43	2.85961e-41
Cluster1311_ERR1067747_USAGM000727			5.44245e-21	3.38151e-19
Cluster1311_ERR1067718_USAGM001099			1.33299e-08	7.04947e-07
Cluster1311_ERR1067714_USAGM000143			2.15694e-15	1.26287e-13
Cluster1316_ERR1067709_USAGM001578	GABD	Dehydrogenase	1.43228e-33	1.12004e-31
Cluster1316_ERR1067714_USAGM000222	GABD	Dehydrogenase	2.92013e-32	2.19593e-30
Cluster1405_ERR1067709_USAGM000120			9.19619e-38	8.6846e-36
Cluster1405_ERR1067816_USAGM000959			1.05603e-34	8.63828e-33
Cluster1422_ERR1067710_USAGM001459			6.03955e-45	1.21327e-42
Cluster1422_ERR1067709_USAGM001494			6.03955e-45	1.21327e-42
Cluster1423_ERR1067718_USAGM000761	PNP	Involved in mRNA degradation. Hydrolyzes single-stranded polyribonucleotides processively in the 3'- to 5'-direction (By similarity)	6.71061e-47	2.9574e-44
Cluster1423_ERR1067709_USAGM000766	PNP	Involved in mRNA degradation. Hydrolyzes single-stranded polyribonucleotides processively in the 3'- to 5'-direction (By similarity)	4.17373e-42	5.44222e-40
Cluster1438_ERR1067713_USAGM001186	PROA	Catalyzes the NADPH dependent reduction of L-gamma- glutamyl 5-phosphate into L-glutamate 5-semialdehyde and phosphate. The product spontaneously undergoes cyclization to form 1-pyrroline-5-carboxylate (By similarity)	1.71523e-43	2.85961e-41
Cluster1438_ERR1067709_USAGM001651	PROA	Catalyzes the NADPH dependent reduction of L-gamma- glutamyl 5-phosphate into L-glutamate 5-semialdehyde and phosphate. The product spontaneously undergoes cyclization to form 1-pyrroline-5-carboxylate (By similarity)	8.42719e-42	1.04151e-39
Cluster1456_ERR1067709_USAGM000956	GPI	tail protein	6.71061e-47	2.9574e-44
Cluster1491_ERR1067709_USAGM001479	PPC	Forms oxaloacetate, a four-carbon dicarboxylic acid source for the tricarboxylic acid cycle (By similarity)	3.20969e-05	0.00153082
Cluster1668_ERR1067709_USAGM000113			5.55443e-05	0.00263805
Cluster1709_ERR1067710_USAGM000360	CSD1	CRISPR-associated protein Csd1 family	1.88589e-18	1.14791e-16
Cluster1728_ERR1067716_USAGM000590	PDXJ	Catalyzes the complicated ring closure reaction between the two acyclic compounds 1-deoxy-D-xylulose-5-phosphate (DXP) and 3-amino-2-oxopropyl phosphate (1-amino-acetone-3-phosphate or AAP) to form pyridoxine 5'-phosphate (PNP) and inorganic phosphate (By similarity)	1.57343e-36	1.36775e-34
Cluster1728_ERR1067710_USAGM001523	PDXJ	Catalyzes the complicated ring closure reaction between the two acyclic compounds 1-deoxy-D-xylulose-5-phosphate (DXP) and 3-amino-2-oxopropyl phosphate (1-amino-acetone-3-phosphate or AAP) to form pyridoxine 5'-phosphate (PNP) and inorganic phosphate (By similarity)	6.71061e-47	2.9574e-44
Cluster1740_ERR1067709_USAGM000029	ASCD	CDP-6-deoxy-L-threo-D-glycero-4-hexulose-3-dehydrase reductase	4.01676e-07	2.05912e-05
Cluster1740_ERR1067743_USAGM001380	ASCD	CDP-6-deoxy-L-threo-D-glycero-4-hexulose-3-dehydrase reductase	8.37245e-07	4.24605e-05
Cluster1750_ERR1067712_USAGM001673	LPDG	Dihydrolipoamide dehydrogenase	6.72028e-30	4.6706e-28
Cluster1750_ERR1067709_USAGM000640	LPDG	Dihydrolipoamide dehydrogenase	8.42719e-42	1.04151e-39
Cluster1750_ERR1067711_USAGM000781	LPDG	Dihydrolipoamide dehydrogenase	0.00013814	0.00632828
Cluster1759_ERR1067710_USAGM000137	NOSX	(LipO)protein	7.47853e-06	0.000366835
Cluster1761_ERR1067802_USAGM001355	YQHA	UPF0114 protein	6.71061e-47	2.9574e-44
Cluster1803_ERR1067709_USAGM000530	DACB	D-alanyl-D-alanine carboxypeptidase	4.76453e-45	1.21327e-42
Cluster1803_ERR1067710_USAGM000446	DACB	D-alanyl-D-alanine carboxypeptidase	4.17373e-42	5.44222e-40
Cluster1811_ERR1067709_USAGM000340	MNTP	Probably functions as a manganese efflux pump (By similarity)	6.71061e-47	2.9574e-44
Cluster1824_ERR1067709_USAGM000054			6.71061e-47	2.9574e-44
Cluster1824_ERR1067715_USAGM001355			4.76453e-45	1.21327e-42
Cluster1837_ERR1067710_USAGM000457	BMUL_2875	Cupin 4 family protein	4.76453e-45	1.21327e-42
Cluster1837_ERR1067709_USAGM000518	BMUL_2875	Cupin 4 family protein	4.17373e-42	5.44222e-40
Cluster1904_ERR1067709_USAGM000438	PACB	Periplasmic Protein	2.748e-43	4.15495e-41
Cluster1904_ERR1067710_USAGM001143	PACB	Periplasmic Protein	4.76453e-45	1.21327e-42
Cluster1912_ERR1067713_USAGM001416	GAP	Glyceraldehyde-3-phosphate dehydrogenase	1.71523e-43	2.85961e-41
Cluster1912_ERR1067709_USAGM000350	GAP	Glyceraldehyde-3-phosphate dehydrogenase	4.76453e-45	1.21327e-42
Cluster1924_ERR1067710_USAGM001550	NLPD	Lipoprotein	6.05757e-29	4.11936e-27
Cluster1924_ERR1067709_USAGM001582	NLPD	Lipoprotein	1.04546e-33	8.23209e-32
Cluster1966_ERR1067747_USAGM001727	RECC	Exodeoxyribonuclease V, gamma subunit	7.99851e-37	7.08291e-35
Cluster1966_ERR1067709_USAGM001051	RECC	Exodeoxyribonuclease V, gamma subunit	7.7214e-41	8.72703e-39
Cluster1988_ERR1067709_USAGM001725	TRAC	type-IV secretion system protein TraC	6.07774e-29	4.12322e-27
Cluster2007_ERR1067716_USAGM001742		TonB-dependent receptor	4.76453e-45	1.21327e-42
Cluster2007_ERR1067709_USAGM001762		TonB-dependent receptor	6.71061e-47	2.9574e-44
Cluster2046_ERR1067710_USAGM000600	ERUM2640	phage protein	9.34942e-10	5.05732e-08
Cluster2046_ERR1067709_USAGM000128	ERUM2640	phage protein	4.50603e-09	2.41672e-07
Cluster2160_ERR1067710_USAGM000848	PIP	proline iminopeptidase	1.85135e-38	1.76596e-36
Cluster2160_ERR1067709_USAGM000609	PIP	proline iminopeptidase	1.46707e-38	1.41375e-36
Cluster2166_ERR1067709_USAGM000958			4.76453e-45	1.21327e-42
Cluster2166_ERR1067710_USAGM000241			2.748e-43	4.15495e-41
Cluster2173_ERR1067709_USAGM000722	YICC	YicC domain protein	4.76453e-45	1.21327e-42
Cluster2173_ERR1067746_USAGM001355	YICC	YicC domain protein	6.71061e-47	2.9574e-44
Cluster2196_ERR1067716_USAGM001799	PGK	phosphoglycerate kinase	0.000286916	0.0128134
Cluster2198_ERR1067747_USAGM001296	DCMB	cytosine-specific methyltransferase	6.71061e-47	2.9574e-44
Cluster2198_ERR1067709_USAGM000367	DCMB	cytosine-specific methyltransferase	4.76453e-45	1.21327e-42
Cluster2200_ERR1067709_USAGM001178			3.98143e-32	2.96268e-30
Cluster2206_ERR1067709_USAGM000151	MRP	ATP-binding protein	9.19619e-38	8.6846e-36
Cluster2206_ERR1067747_USAGM000674	MRP	ATP-binding protein	1.85505e-41	2.21557e-39
Cluster2208_ERR1067716_USAGM001773	YTFN	Periplasmic protein	3.48364e-40	3.81596e-38
Cluster2208_ERR1067714_USAGM001674	YTFN	Periplasmic protein	6.03955e-45	1.21327e-42
Cluster2239_ERR1067710_USAGM001380	HSDR	Type I site-specific deoxyribonuclease, HsdR family	6.03955e-45	1.21327e-42
Cluster2239_ERR1067716_USAGM001569	HSDR	Type I site-specific deoxyribonuclease, HsdR family	1.61377e-37	1.47499e-35
Cluster2256_ERR1067709_USAGM000502	YQAA	Inner membrane protein YqaA	4.17373e-42	5.44222e-40
Cluster2256_ERR1067711_USAGM000361	YQAA	Inner membrane protein YqaA	4.17373e-42	5.44222e-40
Cluster2277_ERR1067709_USAGM000061		Uncharacterized protein conserved in bacteria (DUF2059)	1.1995e-07	6.24478e-06
Cluster2277_ERR1067710_USAGM000937		Uncharacterized protein conserved in bacteria (DUF2059)	1.36782e-07	7.11453e-06
Cluster2280_ERR1067710_USAGM001175		DoxX family	1.85505e-41	2.21557e-39
Cluster2280_ERR1067716_USAGM001777		DoxX family	7.7214e-41	8.72703e-39
Cluster2282_ERR1067709_USAGM001415	IHFB	This protein is one of the two subunits of integration host factor, a specific DNA-binding protein that functions in genetic recombination as well as in transcriptional and translational control (By similarity)	5.08571e-31	3.65984e-29
Cluster2282_ERR1067716_USAGM001258	IHFB	This protein is one of the two subunits of integration host factor, a specific DNA-binding protein that functions in genetic recombination as well as in transcriptional and translational control (By similarity)	5.08571e-31	3.65984e-29
Cluster2283_ERR1067747_USAGM000509	XTMB	Phage Terminase Large Subunit	8.42719e-42	1.04151e-39
Cluster2283_ERR1067709_USAGM001441	XTMB	Phage Terminase Large Subunit	1.71523e-43	2.85961e-41
Cluster2290_ERR1067710_USAGM001089	GCVH	The glycine cleavage system catalyzes the degradation of glycine. The H protein shuttles the methylamine group of glycine from the P protein to the T protein (By similarity)	8.42719e-42	1.04151e-39
Cluster2290_ERR1067709_USAGM001787	GCVH	The glycine cleavage system catalyzes the degradation of glycine. The H protein shuttles the methylamine group of glycine from the P protein to the T protein (By similarity)	4.18138e-43	6.06418e-41
Cluster2406_ERR1067716_USAGM001051	PROS	Catalyzes the attachment of proline to tRNA(Pro) in a two-step reaction proline is first activated by ATP to form Pro- AMP and then transferred to the acceptor end of tRNA(Pro). As ProRS can inadvertently accommodate and process non-cognate amino acids such as alanine and cysteine, to avoid such errors it has two additional distinct editing activities against alanine. One activity is designated a…	4.17373e-42	5.44222e-40
Cluster2406_ERR1067709_USAGM000471	PROS	Catalyzes the attachment of proline to tRNA(Pro) in a two-step reaction proline is first activated by ATP to form Pro- AMP and then transferred to the acceptor end of tRNA(Pro). As ProRS can inadvertently accommodate and process non-cognate amino acids such as alanine and cysteine, to avoid such errors it has two additional distinct editing activities against alanine. One activity is designated a…	6.3505e-40	6.7609e-38
Cluster2425_ERR1067710_USAGM000433	PILQ	type IV pilus secretin PilQ	1.1595e-34	9.45746e-33
Cluster2425_ERR1067802_USAGM000713	PILQ	type IV pilus secretin PilQ	1.25713e-38	1.23649e-36
Cluster2433_ERR1067709_USAGM001728			2.748e-43	4.15495e-41
Cluster2433_ERR1067715_USAGM000755			4.76453e-45	1.21327e-42
Cluster2462_ERR1067709_USAGM001279	DNAA	it binds specifically double-stranded DNA at a 9 bp consensus (dnaA box) 5'-TTATC CA A CA A-3'. DnaA binds to ATP and to acidic phospholipids (By similarity)	7.43768e-06	0.000366095
Cluster2462_ERR1067748_USAGM000476	DNAA	it binds specifically double-stranded DNA at a 9 bp consensus (dnaA box) 5'-TTATC CA A CA A-3'. DnaA binds to ATP and to acidic phospholipids (By similarity)	6.78741e-07	3.47319e-05
Cluster2497_ERR1067731_USAGM001385		Fimbrial protein	1.91981e-07	9.95831e-06
Cluster2497_ERR1067731_USAGM000806		Fimbrial protein	0.000274351	0.0123984
Cluster2497_ERR191767_USAGM000698	PILA	Fimbrial protein	2.98711e-05	0.00143551
Cluster2497_ERR1067716_USAGM000680		Fimbrial protein	1.33299e-08	7.04947e-07
Cluster2508_ERR1067711_USAGM000049	YGBJ	Dehydrogenase	1.7401e-06	8.72367e-05
Cluster2528_ERR1067714_USAGM000091			1.3817e-29	9.5561e-28
Cluster2542_ERR1067710_USAGM001645			4.76453e-45	1.21327e-42
Cluster2542_ERR1067709_USAGM001674			1.71523e-43	2.85961e-41
Cluster2574_ERR1067747_USAGM001457	RLML	RNA methylase	2.748e-43	4.15495e-41
Cluster2574_ERR1067769_USAGM001322	RLML	RNA methylase	3.69037e-36	3.19332e-34
Cluster2639_ERR1067709_USAGM001069	TAL	Transaldolase is important for the balance of metabolites in the pentose-phosphate pathway (By similarity)	6.71061e-47	2.9574e-44
Cluster2639_ERR1067718_USAGM001532	TAL	Transaldolase is important for the balance of metabolites in the pentose-phosphate pathway (By similarity)	6.71061e-47	2.9574e-44
Cluster2702_ERR1067714_USAGM000731		Sulfatase	4.178e-37	3.78825e-35
Cluster2702_ERR1067711_USAGM001610		Sulfatase	9.50423e-33	7.20433e-31
Cluster2715_ERR1067723_USAGM001049	GMHB	d,d-heptose 1,7-bisphosphate phosphatase	0.000286916	0.0128134
Cluster2715_ERR1067709_USAGM000326	GMHB	d,d-heptose 1,7-bisphosphate phosphatase	0.000286916	0.0128134
Cluster2719_ERR1067747_USAGM001749	PILE	Type IV pilus-associated protein PilV	1.95932e-40	2.1629e-38
Cluster2719_ERR1067715_USAGM000997	PILE	Type IV pilus-associated protein PilV	1.46795e-41	1.79472e-39
Cluster2725_ERR1067720_USAGM000019	YGFZ	Glycine cleavage T protein	6.666e-22	4.16907e-20
Cluster2725_ERR1067714_USAGM001805	YGFZ	Glycine cleavage T protein	5.27297e-17	3.16217e-15
Cluster2725_ERR1067747_USAGM000811	YGFZ	Glycine cleavage T protein	6.77254e-11	3.71647e-09
Cluster2725_ERR1067711_USAGM000650	YGFZ	Glycine cleavage T protein	1.6588e-11	9.1825e-10
Cluster2732_ERR1067710_USAGM000852	COMM	Mg chelatase subunit ChlI	1.71523e-43	2.85961e-41
Cluster2732_ERR191791_USAGM001123	COMM	Mg chelatase subunit ChlI	2.748e-43	4.15495e-41
Cluster2772_ERR1067712_USAGM001465	HEMB	Delta-aminolevulinic acid dehydratase	0.00039884	0.01777
Cluster2811_ERR1067710_USAGM000703	LGTB	lipopolysaccharide biosynthetic process	1.4316e-26	9.46374e-25
Cluster2811_ERR1067715_USAGM000208	LGTB	lipopolysaccharide biosynthetic process	0.000232032	0.0105446
Cluster2832_ERR1067716_USAGM000816			1.01764e-13	5.84383e-12
Cluster2832_ERR1067755_USAGM001506			1.04546e-33	8.23209e-32
Cluster2845_ERR1067731_USAGM000231	TBPB	Transferrin binding protein B	1.6588e-11	9.1825e-10
Cluster2845_ERR1067716_USAGM001125	TBPB	Transferrin binding protein B	7.11845e-08	3.74367e-06
Cluster2845_ERR1067747_USAGM000490	TBPB	Transferrin binding protein B	1.53892e-27	1.02807e-25
Cluster2898_ERR1067709_USAGM001790	NOSR	regulatory protein	6.45585e-31	4.62244e-29
Cluster2898_ERR1067716_USAGM001301	NOSR	regulatory protein	1.21884e-30	8.63995e-29
Cluster2930_ERR1067710_USAGM001755		Protein of unknown function (DUF2628)	6.71061e-47	2.9574e-44
Cluster2930_ERR1067716_USAGM000562		Protein of unknown function (DUF2628)	4.76453e-45	1.21327e-42
Cluster2953_ERR1067747_USAGM001444	GATC	Allows the formation of correctly charged Asn-tRNA(Asn) or Gln-tRNA(Gln) through the transamidation of misacylated Asp- tRNA(Asn) or Glu-tRNA(Gln) in organisms which lack either or both of asparaginyl-tRNA or glutaminyl-tRNA synthetases. The reaction takes place in the presence of glutamine and ATP through an activated phospho-Asp-tRNA(Asn) or phospho-Glu-tRNA(Gln) (By similarity)	6.03955e-45	1.21327e-42
Cluster2953_ERR1067709_USAGM000033	GATC	Allows the formation of correctly charged Asn-tRNA(Asn) or Gln-tRNA(Gln) through the transamidation of misacylated Asp- tRNA(Asn) or Glu-tRNA(Gln) in organisms which lack either or both of asparaginyl-tRNA or glutaminyl-tRNA synthetases. The reaction takes place in the presence of glutamine and ATP through an activated phospho-Asp-tRNA(Asn) or phospho-Glu-tRNA(Gln) (By similarity)	4.18138e-43	6.06418e-41
Cluster3001_ERR1067711_USAGM000752	FATC	ABC transporter permease protein	1.46184e-22	9.22388e-21
Cluster3001_ERR1067747_USAGM000348	FATC	ABC transporter permease protein	1.98759e-10	1.07924e-08
Cluster3001_ERR1067709_USAGM001193	FATC	ABC transporter permease protein	1.71523e-43	2.85961e-41
Cluster3090_ERR1067726_USAGM000905		Fic/DOC family	0.00013814	0.00632828
Cluster3090_ERR1067709_USAGM001208		Fic/DOC family	0.000274351	0.0123984
Cluster3107_ERR1067709_USAGM000798	ALGC	phosphomannomutase (EC 5.4.2.8)	6.71061e-47	2.9574e-44
Cluster3107_ERR1067755_USAGM001069	ALGC	phosphomannomutase (EC 5.4.2.8)	6.03955e-45	1.21327e-42
Cluster3108_ERR1067709_USAGM000648	CSD3	CRISPR-Associated Protein	4.17373e-42	5.44222e-40
Cluster3111_ERR1067710_USAGM000855	UPPP	Catalyzes the dephosphorylation of undecaprenyl diphosphate (UPP). Confers resistance to bacitracin (By similarity)	6.03955e-45	1.21327e-42
Cluster3111_ERR1067709_USAGM001388	UPPP	Catalyzes the dephosphorylation of undecaprenyl diphosphate (UPP). Confers resistance to bacitracin (By similarity)	4.76453e-45	1.21327e-42
Cluster3113_ERR1067711_USAGM000313		Glycosyl transferases group 1	4.76453e-45	1.21327e-42
Cluster3122_ERR1067709_USAGM000026	OXLT	Major Facilitator	7.7214e-41	8.72703e-39
Cluster3122_ERR1067747_USAGM001437	OXLT	Major Facilitator	6.71061e-47	2.9574e-44
Cluster3155_ERR855317_USAGM001222	CGMA	Sulfatase	4.60134e-06	0.000227668
Cluster3167_ERR1067709_USAGM000392	RPLC	One of the primary rRNA binding proteins, it binds directly near the 3'-end of the 23S rRNA, where it nucleates assembly of the 50S subunit (By similarity)	7.7214e-41	8.72703e-39
Cluster3167_ERR1067747_USAGM000285	RPLC	One of the primary rRNA binding proteins, it binds directly near the 3'-end of the 23S rRNA, where it nucleates assembly of the 50S subunit (By similarity)	2.748e-43	4.15495e-41
Cluster3181_ERR1067716_USAGM000841	PGI	phosphohexose isomerase	4.76453e-45	1.21327e-42
Cluster3181_ERR1067710_USAGM000251	PGI	phosphohexose isomerase	6.71061e-47	2.9574e-44
Cluster3182_ERR1067709_USAGM001781	ARSB	transporter	6.71061e-47	2.9574e-44
Cluster3182_ERR1067747_USAGM000118	ARSB	transporter	6.71061e-47	2.9574e-44
Cluster3185_ERR1067710_USAGM000202	TAGE	peptidase	6.65569e-05	0.00312972
Cluster3265_ERR1067802_USAGM001253	TRKH	Low-affinity potassium transport system. Interacts with Trk system potassium uptake protein TrkA (By similarity)	6.71061e-47	2.9574e-44
Cluster3265_ERR1067709_USAGM000073	TRKH	Low-affinity potassium transport system. Interacts with Trk system potassium uptake protein TrkA (By similarity)	6.71061e-47	2.9574e-44
Cluster3345_ERR1067709_USAGM000663	YBCL	phosphatidylethanolamine-binding protein	1.15821e-39	1.1864e-37
Cluster3379_ERR1067709_USAGM001709		Protein of unknown function (DUF1778)	3.02298e-29	2.07811e-27
Cluster3381_ERR1067709_USAGM000577	PHNA	Alkylphosphonate utilization operon protein PhnA	1.24301e-34	9.96704e-33
Cluster3381_ERR1067716_USAGM000691	PHNA	Alkylphosphonate utilization operon protein PhnA	1.24301e-34	9.96704e-33
Cluster3486_ERR1067716_USAGM001193			9.00245e-36	7.74279e-34
Cluster3486_ERR1067709_USAGM000299			2.51763e-22	1.5798e-20
Cluster3507_ERR1067716_USAGM000389			5.44154e-05	0.0025866
Cluster3534_ERR1067709_USAGM001720	TRAN	mating pair stabilization protein	3.30166e-30	2.32306e-28
Cluster3540_ERR1067723_USAGM001328	NOSX	(LipO)protein	0.00013814	0.00632828
Cluster3540_ERR1067710_USAGM000136	NOSX	(LipO)protein	3.20969e-05	0.00153082
Cluster3613_ERR1067747_USAGM000341	POTF	Putrescine ABC transporter	2.748e-43	4.15495e-41
Cluster3621_ERR1067711_USAGM001377	LYSS	lysyL-tRNA synthetase	6.71061e-47	2.9574e-44
Cluster3621_ERR1067709_USAGM000139	LYSS	lysyL-tRNA synthetase	6.71061e-47	2.9574e-44
Cluster3653_ERR1067709_USAGM001489	CYTX	Permease for cytosine purines, uracil, thiamine, allantoin	4.76453e-45	1.21327e-42
Cluster3653_ERR1067716_USAGM000647	CYTX	Permease for cytosine purines, uracil, thiamine, allantoin	4.76453e-45	1.21327e-42
Cluster3663_ERR1067741_USAGM001178	TEHB	Tellurite resistance protein TehB	4.76453e-45	1.21327e-42
Cluster3663_ERR1067747_USAGM000096	TEHB	Tellurite resistance protein TehB	2.748e-43	4.15495e-41
Cluster3685_ERR1067723_USAGM001025		Polysaccharide pyruvyl transferase	1.17859e-05	0.000573173
Cluster3725_ERR1067742_USAGM001239	XANQ	permease	7.7214e-41	8.72703e-39
Cluster3725_ERR1067720_USAGM001015	XANQ	permease	5.54637e-40	6.00603e-38
Cluster3745_ERR1067709_USAGM001420	MLTD	transglycosylase	9.50423e-33	7.20433e-31
Cluster3745_ERR1067710_USAGM000981	MLTD	Lytic transglycosylase catalytic	5.08571e-31	3.65984e-29
Cluster3772_ERR1067716_USAGM001032			1.71523e-43	2.85961e-41
Cluster3772_ERR1067709_USAGM000491			6.71061e-47	2.9574e-44
Cluster3833_ERR1067755_USAGM001701	CJRC	Heme-utilization protein Hup	1.95932e-40	2.1629e-38
Cluster3833_ERR1067709_USAGM000692	CJRC	Heme-utilization protein Hup	6.52126e-24	4.17971e-22
Cluster3833_ERR1067711_USAGM001619	CJRC	Heme-utilization protein Hup	7.47853e-06	0.000366835
Cluster3850_ERR1067716_USAGM000430			1.04107e-12	5.87162e-11
Cluster3850_ERR1067709_USAGM000018			4.05205e-13	2.30594e-11
Cluster3871_ERR1067710_USAGM000719		Purine pyrimidine phosphoribosyltransferase	1.71523e-43	2.85961e-41
Cluster3871_ERR1067709_USAGM001270		Purine pyrimidine phosphoribosyltransferase	4.17373e-42	5.44222e-40
Cluster3873_ERR1067709_USAGM000251	GSHB	glutathione synthase	6.71061e-47	2.9574e-44
Cluster3873_ERR1067710_USAGM000006	GSHB	glutathione synthase	4.76453e-45	1.21327e-42
Cluster3878_ERR1067802_USAGM000060	MTRD	acriflavin resistance protein	1.31006e-27	8.78281e-26
Cluster3878_ERR1067709_USAGM001047	MTRD	acriflavin resistance protein	6.71061e-47	2.9574e-44
Cluster3883_ERR1067709_USAGM001638		HTH_XRE	6.65569e-05	0.00312972
Cluster3883_ERR1067726_USAGM000837		Transcriptional regulator	0.00013814	0.00632828
Cluster3900_ERR1067709_USAGM000053	YRKI	sira family	4.76453e-45	1.21327e-42
Cluster3900_ERR1067715_USAGM001356	YRKI	sira family	1.71523e-43	2.85961e-41
Cluster3966_ERR1067716_USAGM001572	HSDM	type I restriction-modification system	3.21318e-31	2.33298e-29
Cluster3966_ERR1067709_USAGM000827	HSDM	type I restriction-modification system	6.03955e-45	1.21327e-42
Cluster4043_ERR1067711_USAGM001036	LDCA	Muramoyl-tetrapeptide carboxypeptidase	0.0011144	0.0477071
Cluster4069_ERR1067716_USAGM000171			6.20389e-19	3.80472e-17
Cluster4098_ERR1067709_USAGM001373	DDL	Cell wall formation (By similarity)	0.000164179	0.00749699
Cluster4098_ERR1067710_USAGM000870	DDL	Cell wall formation (By similarity)	8.16508e-05	0.00382682
Cluster4100_ERR1067747_USAGM001424	TRUB	Responsible for synthesis of pseudouridine from uracil- 55 in the psi GC loop of transfer RNAs (By similarity)	6.71061e-47	2.9574e-44
Cluster4100_ERR1067716_USAGM000436	TRUB	Responsible for synthesis of pseudouridine from uracil- 55 in the psi GC loop of transfer RNAs (By similarity)	1.15821e-39	1.1864e-37
Cluster4121_ERR1067716_USAGM000383		Protein of unknown function (DUF533)	1.40737e-23	8.97987e-22
Cluster4121_ERR1067711_USAGM001648		Protein of unknown function (DUF533)	3.6094e-06	0.000179683
Cluster4121_ERR1067710_USAGM001746		Protein of unknown function (DUF533)	4.75161e-35	3.92637e-33
Cluster4126_ERR1067715_USAGM001764	CAPD	Polysaccharide biosynthesis protein	1.57343e-36	1.36775e-34
Cluster4126_ERR1067747_USAGM001041	CAPD	Polysaccharide biosynthesis protein	2.748e-43	4.15495e-41
Cluster4192_ERR1067715_USAGM001674			1.04546e-33	8.23209e-32
Cluster4192_ERR1067711_USAGM000240			7.7214e-41	8.72703e-39
Cluster4213_ERR1067817_USAGM001371		integral membrane protein	0.0011144	0.0477071
Cluster4224_ERR1067716_USAGM001401	AVTA	Valine--pyruvate aminotransferase	1.61377e-37	1.47499e-35
Cluster4224_ERR1067709_USAGM000556	AVTA	Valine--pyruvate aminotransferase	1.95932e-40	2.1629e-38
Cluster4244_ERR1067716_USAGM001772	YTFM	Surface Antigen	4.76453e-45	1.21327e-42
Cluster4244_ERR1067710_USAGM001170	YTFM	Surface Antigen	2.748e-43	4.15495e-41
Cluster4276_ERR1067710_USAGM000563	RPON	Sigma factors are initiation factors that promote the attachment of RNA polymerase to specific initiation sites and are then released (By similarity)	0.000596009	0.0260444
Cluster4276_ERR1067747_USAGM001325	RPON	Sigma factors are initiation factors that promote the attachment of RNA polymerase to specific initiation sites and are then released (By similarity)	6.03955e-45	1.21327e-42
Cluster4313_ERR1067713_USAGM000872	GND	Catalyzes the oxidative decarboxylation of 6- phosphogluconate to ribulose 5-phosphate and CO(2), with concomitant reduction of NADP to NADPH (By similarity)	4.18138e-43	6.06418e-41
Cluster4313_ERR1067709_USAGM000910	GND	Catalyzes the oxidative decarboxylation of 6- phosphogluconate to ribulose 5-phosphate and CO(2), with concomitant reduction of NADP to NADPH (By similarity)	1.46707e-38	1.41375e-36
Cluster4349_ERR1067747_USAGM001564	RECB	Exodeoxyribonuclease V beta subunit	9.69819e-36	8.21687e-34
Cluster4349_ERR1067716_USAGM001606	RECB	Exodeoxyribonuclease V beta subunit	6.72028e-30	4.6706e-28
Cluster4385_ERR1067709_USAGM001763	DNAK	Acts as a chaperone (By similarity)	4.76453e-45	1.21327e-42
Cluster4385_ERR1067747_USAGM001760	DNAK	Acts as a chaperone (By similarity)	6.71061e-47	2.9574e-44
Cluster4402_ERR1067716_USAGM000700		tape measure	4.01676e-07	2.05912e-05
Cluster4402_ERR1067802_USAGM001775		tape measure	2.34152e-14	1.35696e-12
Cluster4402_ERR191747_USAGM001386		tape measure	2.56308e-07	1.32467e-05
Cluster4442_ERR1067751_USAGM000962	LGTA	glycosyl transferase	0.000246894	0.011202
Cluster4485_ERR1067747_USAGM001569	HEMY	HemY protein	6.71061e-47	2.9574e-44
Cluster4485_ERR1067710_USAGM001338	HEMY	HemY protein	6.71061e-47	2.9574e-44
Cluster4545_ERR1067715_USAGM001563	PEPN	aminopeptidase n	1.25713e-38	1.23649e-36
Cluster4545_ERR1067711_USAGM001404	PEPN	aminopeptidase n	7.99851e-37	7.08291e-35
Cluster4558_ERR1067716_USAGM000593		major facilitator Superfamily	1.61377e-37	1.47499e-35
Cluster4558_ERR1067747_USAGM001464		major facilitator Superfamily	6.71061e-47	2.9574e-44
Cluster4579_ERR1067730_USAGM001262		DnaJ domain protein	8.42719e-42	1.04151e-39
Cluster4579_ERR1067711_USAGM000653		DnaJ domain protein	9.97792e-35	8.22109e-33
Cluster4602_ERR1067710_USAGM001109	AGCS	amino acid carrier protein	4.01676e-07	2.05912e-05
Cluster4602_SRR3360684_USAGM000811	AGCS	amino acid carrier protein	8.37245e-07	4.24605e-05
Cluster4608_ERR1067716_USAGM000531	SDHD	Succinate dehydrogenase hydrophobic membrane anchor protein	1.71523e-43	2.85961e-41
Cluster4608_ERR1067709_USAGM000633	SDHD	Succinate dehydrogenase hydrophobic membrane anchor protein	4.76453e-45	1.21327e-42
Cluster4621_ERR1067711_USAGM001038		Replication initiation factor	4.39665e-11	2.42673e-09
Cluster4633_ERR1067722_USAGM001668			2.15694e-15	1.26287e-13
Cluster4645_ERR1067710_USAGM000682	YQEY	gatb yqey	6.71061e-47	2.9574e-44
Cluster4645_ERR1067709_USAGM001234	YQEY	gatb yqey	0.000596009	0.0260444
Cluster4645_ERR1067716_USAGM001172	YQEY	gatb yqey	6.72028e-30	4.6706e-28
Cluster4648_ERR1067802_USAGM001446	FRP	NADPH-flavin oxidoreductase	2.748e-43	4.15495e-41
Cluster4682_ERR1067715_USAGM001192	PNTA	The transhydrogenation between NADH and NADP is coupled to respiration and ATP hydrolysis and functions as a proton pump across the membrane (By similarity)	2.748e-43	4.15495e-41
Cluster4682_ERR1067716_USAGM001120	PNTA	The transhydrogenation between NADH and NADP is coupled to respiration and ATP hydrolysis and functions as a proton pump across the membrane (By similarity)	1.57343e-36	1.36775e-34
Cluster4702_ERR1067811_USAGM000499		ABC transporter	7.5242e-12	4.19371e-10
Cluster4702_ERR1067746_USAGM001754		ABC transporter	8.54321e-19	5.22248e-17
Cluster4702_ERR1067709_USAGM001758		abc transporter, ATP-binding protein	5.54637e-40	6.00603e-38
Cluster4717_ERR1067709_USAGM000135			1.303e-18	7.93963e-17
Cluster4717_ERR1067715_USAGM000928			4.40672e-12	2.47312e-10
Cluster4763_ERR1067716_USAGM000431			2.15694e-15	1.26287e-13
Cluster4769_SRR1661153_USAGM001049			9.56642e-08	4.98955e-06
Cluster4811_ERR1067716_USAGM001099	TOPA	Releases the supercoiling and torsional tension of DNA, which is introduced during the DNA replication and transcription, by transiently cleaving and rejoining one strand of the DNA duplex. Introduces a single-strand break via transesterification at a target site in duplex DNA. The scissile phosphodiester is attacked by the catalytic tyrosine of the enzyme, resulting in the formation of a DNA-(5'…	6.71061e-47	2.9574e-44
Cluster4811_ERR1067742_USAGM001341	TOPA	Releases the supercoiling and torsional tension of DNA, which is introduced during the DNA replication and transcription, by transiently cleaving and rejoining one strand of the DNA duplex. Introduces a single-strand break via transesterification at a target site in duplex DNA. The scissile phosphodiester is attacked by the catalytic tyrosine of the enzyme, resulting in the formation of a DNA-(5'…	6.71061e-47	2.9574e-44
Cluster4821_ERR1067821_USAGM001686			1.77707e-06	8.86989e-05
Cluster4821_ERR1067716_USAGM000823			4.81647e-12	2.7004e-10
Cluster4821_ERR1067802_USAGM000204			1.67243e-16	9.94554e-15
Cluster4877_ERR1067710_USAGM001614	YHIR	protein involved in catabolism of external DNA	2.748e-43	4.15495e-41
Cluster4877_ERR1067716_USAGM000081	YHIR	protein involved in catabolism of external DNA	4.17373e-42	5.44222e-40
Cluster4918_ERR1067747_USAGM001498	LOLB	lipoprotein LolB	1.85505e-41	2.21557e-39
Cluster4918_ERR1067716_USAGM001540	LOLB	lipoprotein LolB	4.17373e-42	5.44222e-40
Cluster4965_ERR1067747_USAGM000718			1.26673e-20	7.83622e-19
Cluster4971_ERR1067709_USAGM001358	NSRR	BadM Rrf2 family transcriptional regulator	7.99851e-37	7.08291e-35
Cluster4971_ERR1067802_USAGM000457	NSRR	BadM Rrf2 family transcriptional regulator	7.99851e-37	7.08291e-35
Cluster5002_ERR1067710_USAGM000370		Hemerythrin HHE cation binding domain protein	4.76453e-45	1.21327e-42
Cluster5002_ERR1067709_USAGM000658		Hemerythrin HHE cation binding domain protein	4.76453e-45	1.21327e-42
Cluster5028_ERR1067714_USAGM001347	CEUB	ABC transporter permease protein	4.76453e-45	1.21327e-42
Cluster5028_ERR1067747_USAGM000349	CEUB	ABC transporter permease protein	4.76453e-45	1.21327e-42
Cluster5079_ERR1067714_USAGM000862	LGTG	glycosyl transferase	2.45107e-12	1.37829e-10
Cluster5079_ERR1067711_USAGM000769	LGTG	glycosyl transferase	6.34048e-32	4.71193e-30
Cluster5096_ERR1067747_USAGM001441	GATB	Allows the formation of correctly charged Asn-tRNA(Asn) or Gln-tRNA(Gln) through the transamidation of misacylated Asp- tRNA(Asn) or Glu-tRNA(Gln) in organisms which lack either or both of asparaginyl-tRNA or glutaminyl-tRNA synthetases. The reaction takes place in the presence of glutamine and ATP through an activated phospho-Asp-tRNA(Asn) or phospho-Glu-tRNA(Gln) (By similarity)	6.71061e-47	2.9574e-44
Cluster5096_ERR1067709_USAGM000030	GATB	Allows the formation of correctly charged Asn-tRNA(Asn) or Gln-tRNA(Gln) through the transamidation of misacylated Asp- tRNA(Asn) or Glu-tRNA(Gln) in organisms which lack either or both of asparaginyl-tRNA or glutaminyl-tRNA synthetases. The reaction takes place in the presence of glutamine and ATP through an activated phospho-Asp-tRNA(Asn) or phospho-Glu-tRNA(Gln) (By similarity)	6.71061e-47	2.9574e-44
Cluster5101_ERR1067716_USAGM001254	FGHA	S-Formylglutathione hydrolase	1.46707e-38	1.41375e-36
Cluster5101_ERR1067709_USAGM001411	FGHA	S-formylglutathione hydrolase	9.50423e-33	7.20433e-31
Cluster5115_ERR1067709_USAGM001017	LDHA	d-lactate dehydrogenase	5.54637e-40	6.00603e-38
Cluster5115_ERR1067711_USAGM000394	LDHA	d-lactate dehydrogenase	6.3505e-40	6.7609e-38
Cluster5160_ERR1067711_USAGM001590	YBCL	phosphatidylethanolamine-binding protein	2.5862e-37	2.35622e-35
Cluster5178_ERR1067714_USAGM000520	TRBC	Type-F conjugative transfer system pilin assembly protein TrbC	3.30166e-30	2.32306e-28
Cluster5203_ERR1067847_USAGM001011			1.18257e-06	5.97604e-05
Cluster5216_ERR1067715_USAGM000884	CSD3	CRISPR-Associated Protein	1.85505e-41	2.21557e-39
Cluster5234_ERR1067709_USAGM000333	FABF	Catalyzes the condensation reaction of fatty acid synthesis by the addition to an acyl acceptor of two carbons from malonyl-ACP (By similarity)	7.30906e-36	6.29587e-34
Cluster5234_ERR1067711_USAGM001699	FABF	Catalyzes the condensation reaction of fatty acid synthesis by the addition to an acyl acceptor of two carbons from malonyl-ACP (By similarity)	1.85135e-38	1.76596e-36
Cluster5259_ERR1067747_USAGM000447	TPIA	Triose-phosphate isomerase	6.71061e-47	2.9574e-44
Cluster5259_ERR1067709_USAGM001289	TPIA	Triose-phosphate isomerase	4.76453e-45	1.21327e-42
Cluster5283_ERR1067709_USAGM000591	NMB0485		0.000274351	0.0123984
Cluster5299_ERR1067821_USAGM001612	PILY1-1	Pilus assembly protein tip-associated adhesin	1.17859e-05	0.000573173
Cluster5304_ERR1067714_USAGM000581	MRCA	penicillin-binding protein 1A	1.95932e-40	2.1629e-38
Cluster5304_ERR1067710_USAGM000438	MRCA	penicillin-binding protein 1A	8.15179e-34	6.47259e-32
Cluster5314_ERR1067716_USAGM000736			4.17373e-42	5.44222e-40
Cluster5314_ERR1067709_USAGM000057			4.17373e-42	5.44222e-40
Cluster5321_ERR1067716_USAGM001112			1.61377e-37	1.47499e-35
Cluster5351_ERR1067713_USAGM000471	BMUL_5231	Branched-chain amino acid	4.52903e-31	3.28418e-29
Cluster5351_ERR1067710_USAGM001424	BMUL_5231	Branched-chain amino acid	3.18437e-29	2.18641e-27
Cluster5359_ERR1067709_USAGM000634	SDHA	Succinate dehydrogenase (Flavoprotein subunit)	4.17373e-42	5.44222e-40
Cluster5359_ERR1067716_USAGM000532	SDHA	Succinate dehydrogenase (Flavoprotein subunit)	1.15821e-39	1.1864e-37
Cluster5366_ERR1067722_USAGM000872	CAS4	crispr-associated protein Cas4	2.02425e-19	1.24546e-17
Cluster5366_ERR1067731_USAGM000775	CAS4	crispr-associated protein Cas4	3.20969e-05	0.00153082
Cluster5366_ERR1067710_USAGM000362	CAS4	crispr-associated protein Cas4	4.76453e-45	1.21327e-42
Cluster5369_ERR1067710_USAGM000147	VV10045		1.43269e-09	7.72768e-08
Cluster5396_ERR1067766_USAGM000223	RPLT	Binds directly to 23S ribosomal RNA and is necessary for the in vitro assembly process of the 50S ribosomal subunit. It is not involved in the protein synthesizing functions of that subunit (By similarity)	7.47853e-06	0.000366835
Cluster5408_ERR1067716_USAGM000682	PILA	Fimbrial protein	2.18927e-24	1.41113e-22
Cluster5408_ERR1067726_USAGM001759		Fimbrial protein	1.49418e-14	8.69455e-13
Cluster5424_ERR1067711_USAGM001762	GLMU	Catalyzes the last two sequential reactions in the de novo biosynthetic pathway for UDP-N-acetylglucosamine (UDP- GlcNAc). The C-terminal domain catalyzes the transfer of acetyl group from acetyl coenzyme A to glucosamine-1-phosphate (GlcN-1-P) to produce N-acetylglucosamine-1-phosphate (GlcNAc-1-P), which is converted into UDP-GlcNAc by the transfer of uridine 5- monophosphate (from uridine 5-tr…	1.71523e-43	2.85961e-41
Cluster5424_ERR1067709_USAGM000576	GLMU	Catalyzes the last two sequential reactions in the de novo biosynthetic pathway for UDP-N-acetylglucosamine (UDP- GlcNAc). The C-terminal domain catalyzes the transfer of acetyl group from acetyl coenzyme A to glucosamine-1-phosphate (GlcN-1-P) to produce N-acetylglucosamine-1-phosphate (GlcNAc-1-P), which is converted into UDP-GlcNAc by the transfer of uridine 5- monophosphate (from uridine 5-tr…	6.03955e-45	1.21327e-42
Cluster5426_ERR1067816_USAGM001232	THRS	threonyL-tRNA synthetase	2.98711e-05	0.00143551
Cluster5426_ERR1067716_USAGM001670	THRS	threonyL-tRNA synthetase	1.71523e-43	2.85961e-41
Cluster5426_ERR1067709_USAGM000730	THRS	threonyL-tRNA synthetase	7.99939e-32	5.91383e-30
Cluster5432_ERR1067747_USAGM000449	PCM	O-Methyltransferase	7.00613e-15	4.08519e-13
Cluster5432_ERR1067787_USAGM001289	PCM	O-Methyltransferase	4.62298e-17	2.78118e-15
Cluster5432_ERR1067709_USAGM001291	PCM	O-Methyltransferase	1.91981e-07	9.95831e-06
Cluster5432_ERR1067722_USAGM000558	PCM	O-Methyltransferase	1.33299e-08	7.04947e-07
Cluster5453_ERR1067711_USAGM001127		integral membrane protein	1.71523e-43	2.85961e-41
Cluster5454_ERR1067716_USAGM001317		Inherit from COG: Histidine kinase	5.67559e-33	4.37806e-31
Cluster5469_ERR1067720_USAGM000353		Polysaccharide pyruvyl transferase	1.17859e-05	0.000573173
Cluster5513_ERR191767_USAGM000392	PILY1-1	Pilus assembly protein tip-associated adhesin	2.98711e-05	0.00143551
Cluster5538_ERR1067747_USAGM000086	MQO	Malate dehydrogenase quinone	1.05603e-34	8.63828e-33
Cluster5538_ERR1067710_USAGM001439	MQO	Malate dehydrogenase quinone	2.748e-43	4.15495e-41
Cluster5550_ERR1067716_USAGM000269	THIP	thiamine transporter membrane protein	1.38112e-35	1.14458e-33
Cluster5550_ERR1067710_USAGM000583	THIP	thiamine transporter membrane protein	8.42719e-42	1.04151e-39
Cluster5562_ERR1067715_USAGM000828	UUP	(ABC) transporter	7.00613e-15	4.08519e-13
Cluster5562_ERR1067747_USAGM000549	UUP	(ABC) transporter	1.67243e-16	9.94554e-15
Cluster5562_ERR1067711_USAGM001475	UUP	(ABC) transporter	6.71498e-22	4.19509e-20
Cluster5562_ERR1067712_USAGM000781	UUP	(ABC) transporter	3.73177e-07	1.92518e-05
Cluster5600_ERR1067711_USAGM001274	YEBR	Gaf domain protein	1.6588e-11	9.1825e-10
Cluster5600_ERR1067716_USAGM001371	YEBR	Gaf domain protein	5.71086e-18	3.45759e-16
Cluster5600_ERR1067747_USAGM000448	YEBR	Gaf domain protein	2.748e-43	4.15495e-41
Cluster5657_ERR1067716_USAGM001228		TspA protein	3.21318e-31	2.33298e-29
Cluster5657_ERR1067710_USAGM000178		TspA protein	7.7214e-41	8.72703e-39
Cluster5710_ERR1067710_USAGM000434	PILP	Pilus assembly protein	1.96911e-27	1.31084e-25
Cluster5710_ERR1067755_USAGM000726	PILP	Pilus assembly protein	1.25713e-38	1.23649e-36
Cluster5730_ERR1067783_USAGM000186	RNR	3'-5' exoribonuclease that releases 5'-nucleoside monophosphates and is involved in maturation of structured RNAs (By similarity)	7.685e-14	4.42206e-12
Cluster5730_ERR1067726_USAGM000781	RNR	3'-5' exoribonuclease that releases 5'-nucleoside monophosphates and is involved in maturation of structured RNAs (By similarity)	8.96711e-11	4.90654e-09
Cluster5730_ERR1067717_USAGM000701	RNR	3'-5' exoribonuclease that releases 5'-nucleoside monophosphates and is involved in maturation of structured RNAs (By similarity)	5.92519e-16	3.50159e-14
Cluster5730_ERR1067710_USAGM001663	RNR	3'-5' exoribonuclease that releases 5'-nucleoside monophosphates and is involved in maturation of structured RNAs (By similarity)	1.73077e-17	1.04344e-15
Cluster5758_ERR1067711_USAGM001241	LGTA	glycosyl transferase	9.74069e-15	5.67385e-13
Cluster5768_ERR1067747_USAGM001463	PHEA	chorismate mutase	2.748e-43	4.15495e-41
Cluster5768_ERR1067710_USAGM001525	PHEA	chorismate mutase	1.24301e-34	9.96704e-33
Cluster5775_ERR1067746_USAGM001069	CYSJ	Component of the sulfite reductase complex that catalyzes the 6-electron reduction of sulfite to sulfide. This is one of several activities required for the biosynthesis of L- cysteine from sulfate. The flavoprotein component catalyzes the electron flow from NADPH - FAD - FMN to the hemoprotein component (By similarity)	6.71061e-47	2.9574e-44
Cluster5775_ERR1067716_USAGM000126	CYSJ	Component of the sulfite reductase complex that catalyzes the 6-electron reduction of sulfite to sulfide. This is one of several activities required for the biosynthesis of L- cysteine from sulfate. The flavoprotein component catalyzes the electron flow from NADPH - FAD - FMN to the hemoprotein component (By similarity)	3.68739e-29	2.51961e-27
Cluster5775_ERR1067756_USAGM001352	CYSJ	Component of the sulfite reductase complex that catalyzes the 6-electron reduction of sulfite to sulfide. This is one of several activities required for the biosynthesis of L- cysteine from sulfate. The flavoprotein component catalyzes the electron flow from NADPH - FAD - FMN to the hemoprotein component (By similarity)	6.65569e-05	0.00312972
Cluster5807_ERR1067755_USAGM000772		Fimbrial protein	7.99939e-32	5.91383e-30
Cluster5823_ERR1067743_USAGM001525	DING	Helicase	1.7401e-06	8.72367e-05
Cluster5823_ERR1067716_USAGM000384	DING	Helicase	1.8643e-22	1.17503e-20
Cluster5823_ERR1067709_USAGM000160	DING	Helicase	4.76453e-45	1.21327e-42
Cluster5885_ERR1067709_USAGM000950	BMUL_1120	molybdopterin binding domain	4.76453e-45	1.21327e-42
Cluster5885_ERR1067716_USAGM001765	BMUL_1120	molybdopterin binding domain	4.76453e-45	1.21327e-42
Cluster5911_ERR1067718_USAGM001198	PGLA	glycosyl transferase	5.83224e-38	5.52615e-36
Cluster5911_ERR1067710_USAGM000564	PGLA	glycosyl transferase	5.15408e-23	3.26661e-21
Cluster5928_ERR1067709_USAGM000704			4.17373e-42	5.44222e-40
Cluster5928_ERR1067716_USAGM001696			4.17373e-42	5.44222e-40
Cluster5948_ERR1067765_USAGM000022	UVRB	damaged site, the DNA wraps around one UvrB monomer. DNA wrap is dependent on ATP binding by UvrB and probably causes local melting of the DNA helix, facilitating insertion of UvrB beta-hairpin between the DNA strands. Then UvrB probes one DNA strand for the presence of a lesion. If a lesion is found the UvrA subunits dissociate and the UvrB-DNA preincision complex is formed. This complex is subs…	0.00013814	0.00632828
Cluster5948_ERR1067709_USAGM000478	UVRB	damaged site, the DNA wraps around one UvrB monomer. DNA wrap is dependent on ATP binding by UvrB and probably causes local melting of the DNA helix, facilitating insertion of UvrB beta-hairpin between the DNA strands. Then UvrB probes one DNA strand for the presence of a lesion. If a lesion is found the UvrA subunits dissociate and the UvrB-DNA preincision complex is formed. This complex is subs…	0.000274351	0.0123984
Cluster5952_ERR1067710_USAGM001314	RFBD	Dtdp-4-dehydrorhamnose reductase	9.69819e-36	8.21687e-34
Cluster5952_ERR1067709_USAGM000764	RFBD	Dtdp-4-dehydrorhamnose reductase	5.61395e-34	4.48257e-32
Cluster5978_ERR1067730_USAGM000676	CGMA	Sulfatase	1.11101e-05	0.000543095
Cluster5978_ERR1067716_USAGM000261	CGMA	Sulfatase	5.15408e-23	3.26661e-21
Cluster5978_ERR1067802_USAGM000006	CGMA	Sulfatase	0.00045757	0.0202754
Cluster6013_ERR1067711_USAGM000749	FETA	receptor	4.61767e-30	3.23299e-28
Cluster6013_ERR1067716_USAGM001134	FETA	receptor	1.71523e-43	2.85961e-41
Cluster6038_ERR1067709_USAGM000728	HEMH	Catalyzes the ferrous insertion into protoporphyrin IX (By similarity)	1.71523e-43	2.85961e-41
Cluster6038_ERR1067747_USAGM001629	HEMH	Catalyzes the ferrous insertion into protoporphyrin IX (By similarity)	2.748e-43	4.15495e-41
Cluster6062_ERR1067709_USAGM000539	PILM	type IV pilus assembly protein pilm	1.97975e-30	1.39988e-28
Cluster6062_ERR1067715_USAGM001780	PILM	type IV pilus assembly protein pilm	1.21884e-30	8.63995e-29
Cluster6107_ERR1067710_USAGM001345		amino acid abc transporter	9.18232e-31	6.56634e-29
Cluster6107_ERR1067709_USAGM000795		amino acid abc transporter	1.38112e-35	1.14458e-33
Cluster6131_ERR1067716_USAGM000729	ISPH	Converts 1-hydroxy-2-methyl-2-(E)-butenyl 4-diphosphate into isopentenyl diphosphate (IPP) and dimethylallyl diphosphate (DMAPP) (By similarity)	7.7214e-41	8.72703e-39
Cluster6131_ERR1067710_USAGM001215	ISPH	Converts 1-hydroxy-2-methyl-2-(E)-butenyl 4-diphosphate into isopentenyl diphosphate (IPP) and dimethylallyl diphosphate (DMAPP) (By similarity)	7.7214e-41	8.72703e-39
Cluster6154_ERR1067709_USAGM000224	MS2090	integral membrane protein	6.03955e-45	1.21327e-42
Cluster6154_ERR1067711_USAGM000046	MS2090	integral membrane protein	1.71523e-43	2.85961e-41
Cluster6155_ERR1067720_USAGM000626		Type II restriction enzyme NgoPII	6.71061e-47	2.9574e-44
Cluster6203_ERR1067716_USAGM000690	EFEB	Tat-translocated enzyme	1.15821e-39	1.1864e-37
Cluster6203_ERR1067713_USAGM000933	EFEB	Tat-translocated enzyme	6.71061e-47	2.9574e-44
Cluster6205_ERR1067747_USAGM001034	RIBD	Converts 2,5-diamino-6-(ribosylamino)-4(3h)-pyrimidinone 5'-phosphate into 5-amino-6-(ribosylamino)-2,4(1h,3h)- pyrimidinedione 5'-phosphate (By similarity)	6.03955e-45	1.21327e-42
Cluster6205_ERR1067710_USAGM000428	RIBD	Converts 2,5-diamino-6-(ribosylamino)-4(3h)-pyrimidinone 5'-phosphate into 5-amino-6-(ribosylamino)-2,4(1h,3h)- pyrimidinedione 5'-phosphate (By similarity)	4.76453e-45	1.21327e-42
Cluster6218_ERR1067710_USAGM001142	ALGI	Membrane bound O-acyl transferase, MBOAT family protein	6.71061e-47	2.9574e-44
Cluster6218_ERR1067709_USAGM000439	ALGI	Membrane bound O-acyl transferase, MBOAT family protein	6.71061e-47	2.9574e-44
Cluster6225_ERR1067709_USAGM000456		membrane	4.41411e-05	0.00209997
Cluster6225_ERR855317_USAGM001197		membrane	4.60134e-06	0.000227668
Cluster6235_ERR1067716_USAGM000679	PILA	Fimbrial protein	2.07009e-10	1.12296e-08
Cluster6251_ERR1067709_USAGM000250	GLNS	glutaminyl-tRNA synthetase	1.61377e-37	1.47499e-35
Cluster6251_ERR1067747_USAGM001066	GLNS	glutaminyl-tRNA synthetase	6.71061e-47	2.9574e-44
Cluster6256_ERR1067709_USAGM001778	NQRB	NQR complex catalyzes the reduction of ubiquinone-1 to ubiquinol by two successive reactions, coupled with the transport of Na( ) ions from the cytoplasm to the periplasm. NqrA to NqrE are probably involved in the second step, the conversion of ubisemiquinone to ubiquinol (By similarity)	6.71061e-47	2.9574e-44
Cluster6256_ERR1067714_USAGM001794	NQRB	NQR complex catalyzes the reduction of ubiquinone-1 to ubiquinol by two successive reactions, coupled with the transport of Na( ) ions from the cytoplasm to the periplasm. NqrA to NqrE are probably involved in the second step, the conversion of ubisemiquinone to ubiquinol (By similarity)	6.71061e-47	2.9574e-44
Cluster6283_ERR1067711_USAGM001678		PIN domain	5.54637e-40	6.00603e-38
Cluster6308_ERR1067710_USAGM001517	AMIC	N-acetylmuramoyl-L-alanine amidase	1.85505e-41	2.21557e-39
Cluster6308_ERR1067713_USAGM000076	AMIC	N-acetylmuramoyl-L-alanine amidase	2.748e-43	4.15495e-41
Cluster6312_ERR1067709_USAGM000807	RLME	Specifically methylates the uridine in position 2552 of 23S rRNA at the 2'-O position of the ribose in the fully assembled 50S ribosomal subunit (By similarity)	5.54637e-40	6.00603e-38
Cluster6312_ERR1067802_USAGM001441	RLME	Specifically methylates the uridine in position 2552 of 23S rRNA at the 2'-O position of the ribose in the fully assembled 50S ribosomal subunit (By similarity)	8.42719e-42	1.04151e-39
Cluster6361_ERR1067710_USAGM001754	MIP	Antioxidant protein with alkyl hydroperoxidase activity. Required for the reduction of the AhpC active site cysteine residues and for the regeneration of the AhpC enzyme activity (By similarity)	6.71061e-47	2.9574e-44
Cluster6361_ERR1067711_USAGM001095	MIP	Antioxidant protein with alkyl hydroperoxidase activity. Required for the reduction of the AhpC active site cysteine residues and for the regeneration of the AhpC enzyme activity (By similarity)	4.76453e-45	1.21327e-42
Cluster6411_ERR1067715_USAGM001511	HGPB	receptor	1.15821e-39	1.1864e-37
Cluster6411_ERR1067730_USAGM000568	HGPB	receptor	6.3505e-40	6.7609e-38
Cluster6422_ERR1067765_USAGM001360	PYRE	Catalyzes the transfer of a ribosyl phosphate group from 5-phosphoribose 1-diphosphate to orotate, leading to the formation of orotidine monophosphate (OMP) (By similarity)	0.000286916	0.0128134
Cluster6422_ERR1067710_USAGM000749	PYRE	Catalyzes the transfer of a ribosyl phosphate group from 5-phosphoribose 1-diphosphate to orotate, leading to the formation of orotidine monophosphate (OMP) (By similarity)	0.00100477	0.0436048
Cluster6454_ERR1067746_USAGM000938	LGTA	glycosyl transferase	0.000186078	0.00846977
Cluster6488_ERR1067711_USAGM001613	SCPA	Participates in chromosomal partition during cell division. May act via the formation of a condensin-like complex containing Smc and ScpB that pull DNA away from mid-cell into both cell halves (By similarity)	1.85135e-38	1.76596e-36
Cluster6488_ERR1067709_USAGM000686	SCPA	Participates in chromosomal partition during cell division. May act via the formation of a condensin-like complex containing Smc and ScpB that pull DNA away from mid-cell into both cell halves (By similarity)	1.85135e-38	1.76596e-36
Cluster6529_ERR1067804_USAGM000281	FUMA	Fumarate	6.03955e-45	1.21327e-42
Cluster6543_ERR1067747_USAGM001753	PRIA	Primosomal protein n'	1.95932e-40	2.1629e-38
Cluster6543_ERR1067716_USAGM001736	PRIA	Primosomal protein n'	4.76453e-45	1.21327e-42
Cluster6605_ERR1067716_USAGM000735	TRPA	The alpha subunit is responsible for the aldol cleavage of indoleglycerol phosphate to indole and glyceraldehyde 3- phosphate (By similarity)	3.68739e-29	2.51961e-27
Cluster6605_ERR1067710_USAGM000942	TRPA	The alpha subunit is responsible for the aldol cleavage of indoleglycerol phosphate to indole and glyceraldehyde 3- phosphate (By similarity)	1.21884e-30	8.63995e-29
Cluster6616_ERR1067715_USAGM000837			6.05757e-29	4.11936e-27
Cluster6616_ERR1067785_USAGM001116			9.23174e-09	4.91878e-07
Cluster6616_ERR1067747_USAGM000901			9.56642e-08	4.98955e-06
Cluster6616_ERR1082171_USAGM000518			2.07162e-13	1.18247e-11
Cluster6616_ERR1067802_USAGM001000			1.28522e-08	6.8222e-07
Cluster6626_ERR1067709_USAGM001303	YEAZ	Peptidase M22 glycoprotease	6.03955e-45	1.21327e-42
Cluster6626_ERR1067710_USAGM000752	YEAZ	Peptidase M22 glycoprotease	6.03955e-45	1.21327e-42
Cluster6634_ERR1067709_USAGM000853			7.99851e-37	7.08291e-35
Cluster6634_ERR1067716_USAGM001547			1.46795e-41	1.79472e-39
Cluster6644_ERR1067802_USAGM000449	PRPC	citrate synthase	9.50423e-33	7.20433e-31
Cluster6644_ERR1067710_USAGM000876	PRPC	citrate synthase	1.65836e-29	1.14417e-27
Cluster6700_ERR1067711_USAGM000709	RPSU	30S ribosomal protein S21	1.08341e-31	7.97838e-30
Cluster6700_ERR1067709_USAGM001235	RPSU	30S ribosomal protein S21	1.08341e-31	7.97838e-30
Cluster6703_ERR1067711_USAGM001302	PRPF	AcnD-accessory protein PrpF	6.45585e-31	4.62244e-29
Cluster6703_ERR1067715_USAGM001707	PRPF	AcnD-accessory protein PrpF	3.21318e-31	2.33298e-29
Cluster6797_ERR1067710_USAGM000339	CTPA2	Roadblock/LC7 domain	6.28353e-13	3.55448e-11
Cluster6814_ERR1067709_USAGM001395	OCAR_7162	Membrane	7.32003e-17	4.38515e-15
Cluster6905_ERR1067714_USAGM001424		Replication initiation factor	5.06019e-14	2.92652e-12
Cluster6923_ERR1067716_USAGM000446	GYRA	DNA gyrase negatively supercoils closed circular double- stranded DNA in an ATP-dependent manner and also catalyzes the interconversion of other topological isomers of double-stranded DNA rings, including catenanes and knotted rings (By similarity)	6.71061e-47	2.9574e-44
Cluster6923_ERR1067709_USAGM000003	GYRA	DNA gyrase negatively supercoils closed circular double- stranded DNA in an ATP-dependent manner and also catalyzes the interconversion of other topological isomers of double-stranded DNA rings, including catenanes and knotted rings (By similarity)	6.03955e-45	1.21327e-42
Cluster6929_ERR1067714_USAGM001576	CLPA	ATP-dependent CLP protease ATP-binding subunit	4.18138e-43	6.06418e-41
Cluster6929_ERR1067716_USAGM001568	CLPA	ATP-dependent CLP protease ATP-binding subunit	7.7214e-41	8.72703e-39
Cluster7037_ERR1067783_USAGM000028	CHAMP1	Caspase recruitment domain family, member 6	1.67243e-16	9.94554e-15
Cluster7037_ERR1067747_USAGM000082	CHAMP1	Caspase recruitment domain family, member 6	7.00613e-15	4.08519e-13
Cluster7037_ERR1067716_USAGM000626	CHAMP1	Caspase recruitment domain family, member 6	4.17373e-42	5.44222e-40
Cluster7113_ERR1067747_USAGM001442	YBJX	Protein of unknown function (DUF535)	6.03955e-45	1.21327e-42
Cluster7113_ERR1067709_USAGM000031	YBJX	Protein of unknown function (DUF535)	1.71523e-43	2.85961e-41
Cluster7177_ERR1067716_USAGM001782			1.36956e-24	8.8378e-23
Cluster7177_ERR1067709_USAGM000932			4.76453e-45	1.21327e-42
Cluster7204_ERR1067747_USAGM000059	GLNP	ABC, transporter	6.71061e-47	2.9574e-44
Cluster7204_ERR1067709_USAGM001487	GLNP	ABC, transporter	4.76453e-45	1.21327e-42
Cluster7211_ERR1067783_USAGM001669		Transcriptional regulator	6.03955e-45	1.21327e-42
Cluster7279_ERR1067711_USAGM001646	PHRB2	deoxyribo-dipyrimidine photolyase	2.748e-43	4.15495e-41
Cluster7279_ERR1067709_USAGM000159	PHRB2	deoxyribo-dipyrimidine photolyase	4.17373e-42	5.44222e-40
Cluster7285_ERR1067747_USAGM000445		Protein of unknown function (DUF1044)	6.71061e-47	2.9574e-44
Cluster7306_ERR1067715_USAGM000413			5.54828e-18	3.37353e-16
Cluster7306_ERR1067711_USAGM000032			6.77254e-11	3.71647e-09
Cluster7306_ERR1067709_USAGM000884			1.57343e-36	1.36775e-34
Cluster7314_SRR1661281_USAGM000407	GURA_0069	IS1016C2 transposase	0.000186078	0.00846977
Cluster7314_SRR2736094_USAGM001701	GURA_0069	IS1016C2 transposase	9.56642e-08	4.98955e-06
Cluster7314_SRR1661281_USAGM001350	GURA_0069	IS1016C2 transposase	4.60134e-06	0.000227668
Cluster7314_ERR1067747_USAGM001414	GURA_0069	IS1016C2 transposase	1.17859e-05	0.000573173
Cluster7314_SRR2736140_USAGM001118	GURA_0069	IS1016C2 transposase	1.77707e-06	8.86989e-05
Cluster7314_SRR1661328_USAGM001166	GURA_0069	IS1016C2 transposase	0.0011144	0.0477071
Cluster7314_ERR1067812_USAGM000686	GURA_0069	IS1016C2 transposase	1.98759e-10	1.07924e-08
Cluster7314_SRR1661211_USAGM001006	GURA_0069	IS1016C2 transposase	1.98759e-10	1.07924e-08
Cluster7314_ERR1067716_USAGM000784	GURA_0069	IS1016C2 transposase	0.000596009	0.0260444
Cluster7314_ERR1067732_USAGM000284	GURA_0069	IS1016C2 transposase	1.76035e-10	9.60439e-09
Cluster7314_ERR1067788_USAGM000807	GURA_0069	IS1016C2 transposase	1.28522e-08	6.8222e-07
Cluster7314_SRR2736189_USAGM001816	GURA_0069	IS1016C2 transposase	0.00045757	0.0202754
Cluster7324_ERR1067709_USAGM000649	CSD3	CRISPR-Associated Protein	1.71523e-43	2.85961e-41
Cluster7341_ERR1067747_USAGM001122	RFAF	heptosyltransferase ii	6.71061e-47	2.9574e-44
Cluster7341_ERR1067709_USAGM000665	RFAF	heptosyltransferase ii	4.17373e-42	5.44222e-40
Cluster7428_ERR855317_USAGM000515	RECG	transcription-repair coupling factor	0.00045757	0.0202754
Cluster7428_ERR1067747_USAGM001410	RECG	transcription-repair coupling factor	4.61767e-30	3.23299e-28
Cluster7428_ERR1067716_USAGM001277	RECG	transcription-repair coupling factor	1.57343e-36	1.36775e-34
Cluster7436_ERR1067715_USAGM001060			1.97724e-05	0.00095504
Cluster7436_ERR1067726_USAGM000036			4.96343e-06	0.00024537
Cluster7441_ERR1067802_USAGM000104	OATA	acyltransferase 3	8.42719e-42	1.04151e-39
Cluster7443_ERR1067816_USAGM000604	MLTA	membrane-bound lytic murein transglycosylase	0.00045757	0.0202754
Cluster7443_ERR1067755_USAGM000777	MLTA	membrane-bound lytic murein transglycosylase	9.50423e-33	7.20433e-31
Cluster7443_ERR1067716_USAGM000686	MLTA	membrane-bound lytic murein transglycosylase	1.61377e-37	1.47499e-35
Cluster7467_ERR855000_USAGM000153	METN	Part of the ABC transporter complex MetNIQ involved in methionine import. Responsible for energy coupling to the transport system (By similarity)	9.51812e-07	4.82277e-05
Cluster7477_ERR1067711_USAGM000667	ACEF	pyruvate dehydrogenase complex	6.71061e-47	2.9574e-44
Cluster7477_ERR1067710_USAGM000807	ACEF	pyruvate dehydrogenase complex	6.71061e-47	2.9574e-44
Cluster7504_ERR1067713_USAGM000363			2.03104e-13	1.16047e-11
Cluster7508_ERR1067838_USAGM000258		Transposase	3.95658e-05	0.00188388
Cluster7532_ERR1067709_USAGM001668	CRTB	phytoene synthase	1.71523e-43	2.85961e-41
Cluster7532_ERR1067747_USAGM000582	CRTB	phytoene synthase	4.76453e-45	1.21327e-42
Cluster7551_ERR1067747_USAGM000391	SLT	transglycosylase	1.05603e-34	8.63828e-33
Cluster7551_ERR1067716_USAGM001174	SLT	transglycosylase	2.43105e-21	1.51212e-19
Cluster7551_ERR1067711_USAGM000708	SLT	transglycosylase	1.58369e-05	0.0007669
Cluster7551_ERR1067720_USAGM001531	SLT	transglycosylase	0.0011144	0.0477071
Cluster7588_ERR1067709_USAGM001652	PROB	Catalyzes the transfer of a phosphate group to glutamate to form glutamate 5-phosphate which rapidly cyclizes to 5- oxoproline (By similarity)	6.03955e-45	1.21327e-42
Cluster7588_ERR1067716_USAGM000090	PROB	Catalyzes the transfer of a phosphate group to glutamate to form glutamate 5-phosphate which rapidly cyclizes to 5- oxoproline (By similarity)	6.71061e-47	2.9574e-44
Cluster7643_ERR1067716_USAGM000458	YFCA	membrane	8.68107e-23	5.48974e-21
Cluster7643_ERR1067709_USAGM001365	YFCA	membrane	3.48653e-24	2.24223e-22
Cluster7688_ERR1067709_USAGM001141	RECA	Can catalyze the hydrolysis of ATP in the presence of single-stranded DNA, the ATP-dependent uptake of single-stranded DNA by duplex DNA, and the ATP-dependent hybridization of homologous single-stranded DNAs. It interacts with LexA causing its activation and leading to its autocatalytic cleavage (By similarity)	2.02545e-08	1.06916e-06
Cluster7710_ERR1067747_USAGM000807	PPIA	PPIases accelerate the folding of proteins (By similarity)	6.71061e-47	2.9574e-44
Cluster7710_ERR1067709_USAGM000448	PPIA	PPIases accelerate the folding of proteins (By similarity)	4.17373e-42	5.44222e-40
Cluster7725_ERR191747_USAGM001049	FRR	Responsible for the release of ribosomes from messenger RNA at the termination of protein biosynthesis. May increase the efficiency of translation by recycling ribosomes from one round of translation to another (By similarity)	9.56642e-08	4.98955e-06
Cluster7725_ERR1067709_USAGM000368	FRR	Responsible for the release of ribosomes from messenger RNA at the termination of protein biosynthesis. May increase the efficiency of translation by recycling ribosomes from one round of translation to another (By similarity)	1.28522e-08	6.8222e-07
Cluster7740_ERR1067715_USAGM001015			1.46707e-38	1.41375e-36
Cluster7740_ERR1067747_USAGM000767			9.69819e-36	8.21687e-34
Cluster7747_ERR1067709_USAGM000647	CSD1	CRISPR-associated protein Csd1 family	1.71523e-43	2.85961e-41
Cluster7747_ERR1067715_USAGM000886	CSD1	CRISPR-associated protein Csd1 family	4.76453e-45	1.21327e-42
Cluster7884_ERR1067710_USAGM001577		Peptidoglycan-binding lysm	7.685e-14	4.42206e-12
Cluster7884_ERR1067716_USAGM001090		Peptidoglycan-binding lysm	1.36956e-24	8.8378e-23
Cluster7884_ERR1067747_USAGM001675		Peptidoglycan-binding lysm	1.25048e-17	7.54681e-16
Cluster7884_ERR1067709_USAGM001553		Peptidoglycan-binding lysm	1.58369e-05	0.0007669
Cluster7910_ERR1067710_USAGM000685	METN	Part of the ABC transporter complex MetNIQ involved in methionine import. Responsible for energy coupling to the transport system (By similarity)	1.19665e-07	6.23562e-06
Cluster7939_ERR1067709_USAGM001256	RFAI	Glycosyl transferase family 8	1.53255e-13	8.78295e-12
Cluster7939_ERR1067730_USAGM000423	RFAI	Glycosyl transferase family 8	8.61562e-08	4.52268e-06
Cluster7941_ERR1067710_USAGM001002	SSB	single-stranded DNA-binding protein	6.71061e-47	2.9574e-44
Cluster7941_ERR1067709_USAGM001187	SSB	single-stranded DNA-binding protein	4.76453e-45	1.21327e-42
Cluster7948_ERR1067709_USAGM000136	CHPA	pemK protein	5.71086e-18	3.45759e-16
Cluster7948_ERR1067715_USAGM000929	CHPA	pemK protein	5.71086e-18	3.45759e-16
Cluster7951_ERR1067709_USAGM000599			1.80842e-27	1.20528e-25
Cluster7951_ERR1067716_USAGM000172			8.15179e-34	6.47259e-32
Cluster8025_ERR1067710_USAGM001230		membrAne	4.76453e-45	1.21327e-42
Cluster8025_ERR1067709_USAGM001124		membrAne	7.7214e-41	8.72703e-39
Cluster8035_ERR1067709_USAGM000726	CVRA	antiporter	6.71061e-47	2.9574e-44
Cluster8035_ERR1067711_USAGM000875	CVRA	antiporter	4.76453e-45	1.21327e-42
Cluster8061_ERR1067709_USAGM001179		Integrase core domain	1.97975e-30	1.39988e-28
Cluster8061_ERR1067716_USAGM000284		Integrase core domain	1.21884e-30	8.63995e-29
Cluster8065_ERR1067747_USAGM001299			6.71061e-47	2.9574e-44
Cluster8065_ERR1067709_USAGM000364			4.17373e-42	5.44222e-40
Cluster8096_ERR191767_USAGM001382		Fimbrial protein	6.27644e-31	4.50533e-29
Cluster8096_ERR1067747_USAGM000028		Fimbrial protein	8.54321e-19	5.22248e-17
Cluster8099_ERR1067709_USAGM001782	YBAN	Inner membrane protein YbaN	6.71061e-47	2.9574e-44
Cluster8099_ERR1067747_USAGM000117	YBAN	Inner membrane protein YbaN	6.71061e-47	2.9574e-44
Cluster8116_ERR1067716_USAGM000984	LEUB	Catalyzes the oxidation of 3-carboxy-2-hydroxy-4- methylpentanoate (3-isopropylmalate) to 3-carboxy-4-methyl-2- oxopentanoate. The product decarboxylates to 4-methyl-2 oxopentanoate (By similarity)	4.17373e-42	5.44222e-40
Cluster8116_ERR1067709_USAGM001006	LEUB	Catalyzes the oxidation of 3-carboxy-2-hydroxy-4- methylpentanoate (3-isopropylmalate) to 3-carboxy-4-methyl-2- oxopentanoate. The product decarboxylates to 4-methyl-2 oxopentanoate (By similarity)	4.76453e-45	1.21327e-42
Cluster8143_ERR1067710_USAGM000686	METI	abc transporter permease protein	6.3505e-40	6.7609e-38
Cluster8143_ERR1067709_USAGM001238	METI	abc transporter permease protein	1.71523e-43	2.85961e-41
Cluster8200_ERR1067750_USAGM000837	FHAB	filamentous hemagglutinin	6.37592e-24	4.09579e-22
Cluster8273_ERR1067709_USAGM000559	YBCJ	S4 RNA-binding domain protein	1.85505e-41	2.21557e-39
Cluster8327_ERR1067710_USAGM001213	FIXC	geranylgeranyl reductase	6.03955e-45	1.21327e-42
Cluster8327_ERR1067716_USAGM001246	FIXC	geranylgeranyl reductase	4.76453e-45	1.21327e-42
Cluster8366_ERR191802_USAGM001554	RECA	Can catalyze the hydrolysis of ATP in the presence of single-stranded DNA, the ATP-dependent uptake of single-stranded DNA by duplex DNA, and the ATP-dependent hybridization of homologous single-stranded DNAs. It interacts with LexA causing its activation and leading to its autocatalytic cleavage (By similarity)	8.49464e-09	4.53029e-07
Cluster8378_ERR1067747_USAGM000184	DAPA	Catalyzes the condensation of (S)-aspartate-beta- semialdehyde (S)-ASA and pyruvate to 4-hydroxy- tetrahydrodipicolinate (HTPA) (By similarity)	1.85505e-41	2.21557e-39
Cluster8378_ERR1067709_USAGM000611	DAPA	Catalyzes the condensation of (S)-aspartate-beta- semialdehyde (S)-ASA and pyruvate to 4-hydroxy- tetrahydrodipicolinate (HTPA) (By similarity)	7.7214e-41	8.72703e-39
Cluster8428_ERR1067709_USAGM000226	GHR	Dehydrogenase	4.01676e-07	2.05912e-05
Cluster8466_ERR1067754_USAGM000217			4.01676e-07	2.05912e-05
Cluster8470_ERR1067711_USAGM000078	FADD	amp-dependent synthetase and ligase	1.71523e-43	2.85961e-41
Cluster8470_ERR1067709_USAGM000255	FADD	amp-dependent synthetase and ligase	4.17373e-42	5.44222e-40
Cluster8471_ERR1067711_USAGM001195	EXOA	Exodeoxyribonuclease III	6.71061e-47	2.9574e-44
Cluster8471_ERR1067709_USAGM001502	EXOA	Exodeoxyribonuclease III	6.71061e-47	2.9574e-44
Cluster8479_ERR1067754_USAGM000413			0.000286916	0.0128134
Cluster8479_ERR1067709_USAGM000694			7.69456e-08	4.04292e-06
Cluster8482_ERR1067714_USAGM001201	PURB	adenylosuccinate lyase	4.75161e-35	3.92637e-33
Cluster8482_ERR1067711_USAGM001650	PURB	adenylosuccinate lyase	8.15179e-34	6.47259e-32
Cluster8553_ERR1067709_USAGM000441	SOTB	Major Facilitator	4.76453e-45	1.21327e-42
Cluster8560_ERR1067711_USAGM001723	RNE	Ribonuclease	3.98143e-32	2.96268e-30
Cluster8560_ERR1067715_USAGM000608	RNE	Ribonuclease	1.65836e-29	1.14417e-27
Cluster8562_ERR1067711_USAGM001679			4.17373e-42	5.44222e-40
Cluster8611_ERR1067716_USAGM000656	MOEB	Molybdopterin biosynthesis protein MoeB	1.80907e-16	1.07468e-14
Cluster8623_ERR1067709_USAGM001209		protease	4.17373e-42	5.44222e-40
Cluster8623_ERR1067747_USAGM000364		protease	8.42719e-42	1.04151e-39
Cluster8665_ERR1067713_USAGM000743		Hydrolyase, Fe-S type, tartrate fumarate subfamily, alpha subunit	6.71061e-47	2.9574e-44
Cluster8674_ERR1067747_USAGM000598	CYSI	Component of the sulfite reductase complex that catalyzes the 6-electron reduction of sulfite to sulfide. This is one of several activities required for the biosynthesis of L- cysteine from sulfate (By similarity)	1.21884e-30	8.63995e-29
Cluster8674_ERR1067710_USAGM001655	CYSI	Component of the sulfite reductase complex that catalyzes the 6-electron reduction of sulfite to sulfide. This is one of several activities required for the biosynthesis of L- cysteine from sulfate (By similarity)	6.72028e-30	4.6706e-28
Cluster8708_ERR1067709_USAGM000273	PILD	Cleaves type-4 fimbrial leader sequence and methylates the N-terminal (generally Phe) residue (By similarity)	8.37245e-07	4.24605e-05
Cluster8708_ERR1067724_USAGM001165	PILD	Cleaves type-4 fimbrial leader sequence and methylates the N-terminal (generally Phe) residue (By similarity)	1.7401e-06	8.72367e-05
Cluster8732_ERR1067709_USAGM000345	GYRB	DNA gyrase negatively supercoils closed circular double- stranded DNA in an ATP-dependent manner and also catalyzes the interconversion of other topological isomers of double-stranded DNA rings, including catenanes and knotted rings (By similarity)	1.08341e-31	7.97838e-30
Cluster8732_ERR1067716_USAGM000240	GYRB	DNA gyrase negatively supercoils closed circular double- stranded DNA in an ATP-dependent manner and also catalyzes the interconversion of other topological isomers of double-stranded DNA rings, including catenanes and knotted rings (By similarity)	5.67559e-33	4.37806e-31
Cluster8759_ERR1067711_USAGM001073	TATC	Part of the twin-arginine translocation (Tat) system that transports large folded proteins containing a characteristic twin-arginine motif in their signal peptide across membranes. Together with TatB, TatC is part of a receptor directly interacting with Tat signal peptides (By similarity)	6.71061e-47	2.9574e-44
Cluster8759_ERR1067709_USAGM001126	TATC	Part of the twin-arginine translocation (Tat) system that transports large folded proteins containing a characteristic twin-arginine motif in their signal peptide across membranes. Together with TatB, TatC is part of a receptor directly interacting with Tat signal peptides (By similarity)	6.71061e-47	2.9574e-44
Cluster8784_ERR1067710_USAGM001129	TTCA	Required for the thiolation of cytidine in position 32 of tRNA, to form 2-thiocytidine (s(2)C32) (By similarity)	6.65569e-05	0.00312972
Cluster8784_ERR1067709_USAGM000451	TTCA	Required for the thiolation of cytidine in position 32 of tRNA, to form 2-thiocytidine (s(2)C32) (By similarity)	6.65569e-05	0.00312972
Cluster8827_ERR1067716_USAGM000086		Membrane	1.46707e-38	1.41375e-36
Cluster8827_ERR1067710_USAGM001619		Membrane	3.68352e-39	3.69333e-37
Cluster8859_ERR1067816_USAGM001162	CARB	Carbamoyl-phosphate synthetase ammonia chain	2.98711e-05	0.00143551
Cluster8886_ERR1067762_USAGM001739	MOEB	Molybdopterin biosynthesis protein MoeB	4.62488e-19	2.8394e-17
Cluster8898_ERR1067716_USAGM001345	MSBA	Involved in lipid A export and possibly also in glycerophospholipid export and for biogenesis of the outer membrane. Transmembrane domains (TMD) form a pore in the inner membrane and the ATP-binding domain (NBD) is responsible for energy generation (By similarity)	1.61377e-37	1.47499e-35
Cluster8898_ERR1067715_USAGM000198	MSBA	Involved in lipid A export and possibly also in glycerophospholipid export and for biogenesis of the outer membrane. Transmembrane domains (TMD) form a pore in the inner membrane and the ATP-binding domain (NBD) is responsible for energy generation (By similarity)	6.71061e-47	2.9574e-44
Cluster8906_ERR1067716_USAGM001462			5.27297e-17	3.16217e-15
Cluster8918_ERR1067713_USAGM001744	UBID	Catalyzes the decarboxylation of 3-octaprenyl-4-hydroxy benzoate to 2-octaprenylphenol (By similarity)	7.99851e-37	7.08291e-35
Cluster8918_ERR1067709_USAGM001026	UBID	Catalyzes the decarboxylation of 3-octaprenyl-4-hydroxy benzoate to 2-octaprenylphenol (By similarity)	1.24301e-34	9.96704e-33
Cluster8943_ERR1067709_USAGM000637	GLTA	citrate synthase	4.17373e-42	5.44222e-40
Cluster8943_ERR1067716_USAGM000535	GLTA	citrate synthase	1.15821e-39	1.1864e-37
Cluster8956_ERR1067747_USAGM000516	PARC	Dna topoisomerase iv (Subunit a)	6.71061e-47	2.9574e-44
Cluster8956_ERR1067716_USAGM001335	PARC	Dna topoisomerase iv (Subunit a)	4.76453e-45	1.21327e-42
Cluster9012_ERR1067710_USAGM001643	NMB1133	Uncharacterized protein conserved in bacteria (DUF2314)	1.67243e-16	9.94554e-15
Cluster9012_ERR1067715_USAGM000790	NMB1133	Uncharacterized protein conserved in bacteria (DUF2314)	2.05736e-15	1.20829e-13
Cluster9012_ERR1067713_USAGM001164	NMB1133	Uncharacterized protein conserved in bacteria (DUF2314)	1.27792e-11	7.10178e-10
Cluster9012_ERR1067709_USAGM001672	NMB1133	Uncharacterized protein conserved in bacteria (DUF2314)	5.71086e-18	3.45759e-16
Cluster9040_ERR1067709_USAGM000790	RADA	May play a role in the repair of endogenous alkylation damage (By similarity)	3.21318e-31	2.33298e-29
Cluster9040_ERR1067720_USAGM001185	RADA	May play a role in the repair of endogenous alkylation damage (By similarity)	3.21318e-31	2.33298e-29
Cluster9053_SRR2736269_USAGM001204	RECG	ATP-dependent DNA helicase recg	0.0011144	0.0477071
Cluster9064_ERR1067747_USAGM000639	INFB	One of the essential components for the initiation of protein synthesis. Protects formylmethionyl-tRNA from spontaneous hydrolysis and promotes its binding to the 30S ribosomal subunits. Also involved in the hydrolysis of GTP during the formation of the 70S ribosomal complex (By similarity)	2.748e-43	4.15495e-41
Cluster9064_ERR1067709_USAGM001093	INFB	One of the essential components for the initiation of protein synthesis. Protects formylmethionyl-tRNA from spontaneous hydrolysis and promotes its binding to the 30S ribosomal subunits. Also involved in the hydrolysis of GTP during the formation of the 70S ribosomal complex (By similarity)	6.71061e-47	2.9574e-44
Cluster9089_ERR1067709_USAGM000957			6.71061e-47	2.9574e-44
Cluster9089_ERR1067710_USAGM000240			6.71061e-47	2.9574e-44
Cluster9091_ERR1067709_USAGM000341	MNTP	Probably functions as a manganese efflux pump (By similarity)	4.01676e-07	2.05912e-05
Cluster9112_ERR1067709_USAGM000558			4.178e-37	3.78825e-35
Cluster9122_ERR1067716_USAGM000263	MTR	tryptophan-specific transport protein	1.61377e-37	1.47499e-35
Cluster9122_ERR1067711_USAGM000768	MTR	tryptophan-specific transport protein	2.92013e-32	2.19593e-30
Cluster9124_ERR1067709_USAGM001712			1.70484e-31	1.25222e-29
Cluster9138_ERR1067710_USAGM001184	ETFB	Electron transfer flavoprotein	1.85505e-41	2.21557e-39
Cluster9138_ERR1067747_USAGM000694	ETFB	Electron transfer flavoprotein	8.42719e-42	1.04151e-39
Cluster9145_ERR1067710_USAGM000090	UVRA	The UvrABC repair system catalyzes the recognition and processing of DNA lesions. UvrA is an ATPase and a DNA-binding protein. A damage recognition complex composed of 2 UvrA and 2 UvrB subunits scans DNA for abnormalities. When the presence of a lesion has been verified by UvrB, the UvrA molecules dissociate (By similarity)	1.71523e-43	2.85961e-41
Cluster9145_ERR1067802_USAGM000863	UVRA	The UvrABC repair system catalyzes the recognition and processing of DNA lesions. UvrA is an ATPase and a DNA-binding protein. A damage recognition complex composed of 2 UvrA and 2 UvrB subunits scans DNA for abnormalities. When the presence of a lesion has been verified by UvrB, the UvrA molecules dissociate (By similarity)	5.83224e-38	5.52615e-36
Cluster9153_ERR1067716_USAGM001686	BAMD	Part of the outer membrane protein assembly complex, which is involved in assembly and insertion of beta-barrel proteins into the outer membrane (By similarity)	0.000391956	0.0174769
Cluster9153_ERR1067709_USAGM000714	BAMD	Part of the outer membrane protein assembly complex, which is involved in assembly and insertion of beta-barrel proteins into the outer membrane (By similarity)	6.67433e-06	0.000328806
Cluster9165_ERR1067715_USAGM000999	SMC	Required for chromosome condensation and partitioning (By similarity)	4.17373e-42	5.44222e-40
Cluster9165_ERR1067747_USAGM001748	SMC	Required for chromosome condensation and partitioning (By similarity)	3.68352e-39	3.69333e-37
Cluster9190_ERR1067710_USAGM001017	ASA_1581	Prokaryotic dksA/traR C4-type zinc finger	1.46795e-41	1.79472e-39
Cluster9190_ERR1067709_USAGM001171	ASA_1581	Prokaryotic dksA/traR C4-type zinc finger	4.18138e-43	6.06418e-41
Cluster9223_ERR1067710_USAGM001137		Methyl-transferase	1.71523e-43	2.85961e-41
Cluster9223_ERR1067709_USAGM000443		Methyl-transferase	1.95932e-40	2.1629e-38
Cluster9227_ERR1067709_USAGM000779	YCFH	hydrolase TatD family	1.61377e-37	1.47499e-35
Cluster9227_ERR1067710_USAGM001329	YCFH	hydrolase TatD family	1.61377e-37	1.47499e-35
Cluster9230_ERR1067709_USAGM000215	ALAS	Catalyzes the attachment of alanine to tRNA(Ala) in a two-step reaction alanine is first activated by ATP to form Ala- AMP and then transferred to the acceptor end of tRNA(Ala). Also edits incorrectly charged Ser-tRNA(Ala) and Gly-tRNA(Ala) via its editing domain (By similarity)	4.76453e-45	1.21327e-42
Cluster9230_ERR1067745_USAGM001110	ALAS	Catalyzes the attachment of alanine to tRNA(Ala) in a two-step reaction alanine is first activated by ATP to form Ala- AMP and then transferred to the acceptor end of tRNA(Ala). Also edits incorrectly charged Ser-tRNA(Ala) and Gly-tRNA(Ala) via its editing domain (By similarity)	6.71061e-47	2.9574e-44
Cluster9250_ERR1067709_USAGM000172	YHET	Alpha beta hydrolase	1.24301e-34	9.96704e-33
Cluster9250_ERR1067747_USAGM000152	YHET	Alpha beta hydrolase	8.42719e-42	1.04151e-39
Cluster9346_ERR1067713_USAGM001203	TRPE	anthranilate synthase component i	0.000216867	0.0098633
Cluster9346_ERR1067709_USAGM001634	TRPE	anthranilate synthase component i	0.000550316	0.0243093
Cluster9375_ERR855317_USAGM001223	CGMA	Sulfatase	4.60134e-06	0.000227668
Cluster9391_ERR1067712_USAGM000521	ADH	alcohol dehydrogenase	1.59298e-06	8.0357e-05
Cluster9391_ERR191731_USAGM000398	ADH	alcohol dehydrogenase	3.4545e-07	1.78376e-05
Cluster9423_ERR1067713_USAGM001341	RIBF	riboflavin kinase FMN adenylyltransferase	8.42719e-42	1.04151e-39
Cluster9423_ERR1067716_USAGM001010	RIBF	riboflavin kinase FMN adenylyltransferase	6.71061e-47	2.9574e-44
Cluster9456_ERR1067716_USAGM001323			3.21318e-31	2.33298e-29
Cluster9476_ERR1067715_USAGM001339	NSPA	Membrane	1.43228e-33	1.12004e-31
Cluster9476_ERR1067709_USAGM000070	NSPA	Membrane	1.43228e-33	1.12004e-31
Cluster9526_ERR1067709_USAGM001064			2.45705e-05	0.00118579
Cluster9526_ERR1067722_USAGM001017			8.37245e-07	4.24605e-05
Cluster9530_ERR1067716_USAGM000247			1.21884e-30	8.63995e-29
Cluster9543_ERR1067711_USAGM000054	HISG	Catalyzes the condensation of ATP and 5-phosphoribose 1- diphosphate to form N'-(5'-phosphoribosyl)-ATP (PR-ATP). Has a crucial role in the pathway because the rate of histidine biosynthesis seems to be controlled primarily by regulation of HisG enzymatic activity (By similarity)	3.6094e-06	0.000179683
Cluster9543_ERR1067709_USAGM000231	HISG	Catalyzes the condensation of ATP and 5-phosphoribose 1- diphosphate to form N'-(5'-phosphoribosyl)-ATP (PR-ATP). Has a crucial role in the pathway because the rate of histidine biosynthesis seems to be controlled primarily by regulation of HisG enzymatic activity (By similarity)	0.000166599	0.00760137
Cluster9544_ERR1067710_USAGM001527		drug resistance transporter, Bcr CflA	6.3505e-40	6.7609e-38
Cluster9615_ERR1067802_USAGM000059	OPRM	RND efflux system, outer membrane lipoprotein	7.99851e-37	7.08291e-35
Cluster9615_ERR1067716_USAGM000877	OPRM	RND efflux system, outer membrane lipoprotein	2.43105e-21	1.51212e-19
Cluster9615_ERR1067722_USAGM001256	OPRM	RND efflux system, outer membrane lipoprotein	1.33299e-08	7.04947e-07
Cluster9646_ERR1067747_USAGM000286	RPLD	One of the primary rRNA binding proteins, this protein initially binds near the 5'-end of the 23S rRNA. It is important during the early stages of 50S assembly. It makes multiple contacts with different domains of the 23S rRNA in the assembled 50S subunit and ribosome (By similarity)	2.748e-43	4.15495e-41
Cluster9646_ERR1067709_USAGM000391	RPLD	One of the primary rRNA binding proteins, this protein initially binds near the 5'-end of the 23S rRNA. It is important during the early stages of 50S assembly. It makes multiple contacts with different domains of the 23S rRNA in the assembled 50S subunit and ribosome (By similarity)	4.76453e-45	1.21327e-42
Cluster9685_ERR1067710_USAGM000977	RPSA	thus facilitating recognition of the initiation point. It is needed to translate mRNA with a short Shine-Dalgarno (SD) purine-rich sequence (By similarity)	5.08571e-31	3.65984e-29
Cluster9685_ERR1067747_USAGM001392	RPSA	thus facilitating recognition of the initiation point. It is needed to translate mRNA with a short Shine-Dalgarno (SD) purine-rich sequence (By similarity)	9.50423e-33	7.20433e-31
Cluster9780_ERR1067710_USAGM000238	J	Baseplate assembly protein	6.71061e-47	2.9574e-44
Cluster9783_ERR1067716_USAGM000173	VPR	serine protease	3.86763e-11	2.13682e-09
Cluster9792_ERR1067802_USAGM001618	Y2191	BRO family, N-terminal domain	1.17859e-05	0.000573173
Cluster9792_ERR1067804_USAGM000371	Y2191	prophage antirepressor	9.50423e-33	7.20433e-31
Cluster9792_ERR1067716_USAGM001326	Y2191	BRO family, N-terminal domain	2.11043e-28	1.42325e-26
Cluster9792_ERR1067714_USAGM000065		Inherit from COG: Antirepressor	0.000731907	0.0318604
Cluster9798_ERR1067851_USAGM000469	PPK	Catalyzes the reversible transfer of the terminal phosphate of ATP to form a long-chain polyphosphate (polyP) (By similarity)	0.00014458	0.00661263
Cluster9840_ERR1067716_USAGM000890			3.69037e-36	3.19332e-34
Cluster9840_ERR1067709_USAGM001034			2.92013e-32	2.19593e-30
Cluster9841_ERR1067716_USAGM001339	LGTB	lacto-N-neotetraose biosynthesis glycosyl transferase	8.7823e-05	0.00411271
Cluster9842_ERR1067747_USAGM001064	DGKA	Diacylglycerol kinase	6.03955e-45	1.21327e-42
Cluster9842_ERR1067709_USAGM000252	DGKA	Diacylglycerol kinase	6.03955e-45	1.21327e-42
Cluster9884_ERR1067710_USAGM000794	UVRC	The UvrABC repair system catalyzes the recognition and processing of DNA lesions. UvrC both incises the 5' and 3' sides of the lesion. The N-terminal half is responsible for the 3' incision and the C-terminal half is responsible for the 5' incision (By similarity)	2.748e-43	4.15495e-41
Cluster9884_ERR1067709_USAGM000483	UVRC	The UvrABC repair system catalyzes the recognition and processing of DNA lesions. UvrC both incises the 5' and 3' sides of the lesion. The N-terminal half is responsible for the 3' incision and the C-terminal half is responsible for the 5' incision (By similarity)	1.15821e-39	1.1864e-37
Cluster10024_ERR1067710_USAGM000651			6.65569e-05	0.00312972
Cluster10024_ERR1067709_USAGM001203			6.65569e-05	0.00312972
Cluster10047_ERR1067709_USAGM000042	HMBR	receptor	0.000596009	0.0260444
Cluster10060_ERR855317_USAGM000906	AGMI	cell division protein	0.00045757	0.0202754
Cluster10061_ERR1067710_USAGM000770	PURM	phosphoribosylaminoimidazole synthetase	1.46795e-41	1.79472e-39
Cluster10061_ERR1067709_USAGM000902	PURM	phosphoribosylaminoimidazole synthetase	6.03955e-45	1.21327e-42
Cluster10065_ERR1067711_USAGM000346		secretion protein	4.17373e-42	5.44222e-40
Cluster10065_ERR1067786_USAGM001730		secretion protein	6.77254e-11	3.71647e-09
Cluster10065_ERR1067747_USAGM001004		secretion protein	1.26673e-20	7.83622e-19
Cluster10089_ERR1067745_USAGM001210			0.0011144	0.0477071
Cluster10089_ERR1067709_USAGM001745			0.0011144	0.0477071
Cluster10100_ERR1067710_USAGM000556	SDAA	l-serine dehydratase	1.71523e-43	2.85961e-41
Cluster10100_ERR1067711_USAGM001712	SDAA	l-serine dehydratase	2.748e-43	4.15495e-41
Cluster10119_ERR1067709_USAGM001192	OCAR_5528		6.71061e-47	2.9574e-44
Cluster10119_ERR1067711_USAGM000753	OCAR_5528		6.71061e-47	2.9574e-44
Cluster10144_ERR1067747_USAGM000987	NHAC	Na H antiporter	6.03955e-45	1.21327e-42
Cluster10144_ERR1067709_USAGM000500	NHAC	Na H antiporter	4.76453e-45	1.21327e-42
Cluster10180_ERR191749_USAGM001425	OCAR_7162	Membrane	3.20969e-05	0.00153082
Cluster10180_SRR2736211_USAGM000406	OCAR_7162	Membrane	0.0011144	0.0477071
Cluster10183_ERR1067711_USAGM001245	YCHJ	UPF0225 protein	1.15821e-39	1.1864e-37
Cluster10183_ERR1067710_USAGM000710	YCHJ	UPF0225 protein	8.42719e-42	1.04151e-39
Cluster10234_ERR1067710_USAGM000702	LGTA	glycosyl transferase	1.17859e-05	0.000573173
Cluster10234_ERR1067866_USAGM000542	LGTA	glycosyl transferase	2.98711e-05	0.00143551
Cluster10238_ERR1067747_USAGM000489	TBP1	Transferrin-binding protein	2.41251e-25	1.57829e-23
Cluster10238_ERR1067716_USAGM001124	TBP1	Transferrin-binding protein	7.94858e-22	4.96031e-20
Cluster10248_ERR1067709_USAGM000196	NUOG	oxidoreductase subunit g	6.71061e-47	2.9574e-44
Cluster10248_ERR1067711_USAGM001685	NUOG	oxidoreductase subunit g	6.71061e-47	2.9574e-44
Cluster10265_ERR1067710_USAGM000668	YRBE	(ABC) transporter	6.71061e-47	2.9574e-44
Cluster10265_ERR1067709_USAGM001220	YRBE	(ABC) transporter	6.71061e-47	2.9574e-44
Cluster10313_ERR1067709_USAGM001713			2.02441e-22	1.27312e-20
Cluster10352_ERR1067716_USAGM000364	RLPA	rare lipoprotein A	4.76453e-45	1.21327e-42
Cluster10352_ERR1067709_USAGM000180	RLPA	rare lipoprotein A	6.71061e-47	2.9574e-44
Cluster10359_ERR1067748_USAGM000558	VALS	amino acids such as threonine, to avoid such errors, it has a posttransfer editing activity that hydrolyzes mischarged Thr-tRNA(Val) in a tRNA-dependent manner (By similarity)	0.0011144	0.0477071
Cluster10386_ERR1067709_USAGM001451			1.25713e-38	1.23649e-36
Cluster10396_ERR1067711_USAGM001070	BMUL_0657	O-Antigen Polymerase	4.76453e-45	1.21327e-42
Cluster10396_ERR1067747_USAGM000754	BMUL_0657	O-Antigen Polymerase	6.71061e-47	2.9574e-44
Cluster10410_SRR2736159_USAGM000830	ACRA	Efflux transporter, RND family, MFP subunit	0.0011144	0.0477071
Cluster10410_ERR1067802_USAGM000061	ACRA	Efflux transporter, RND family, MFP subunit	1.2637e-24	8.1825e-23
Cluster10410_ERR1067709_USAGM001048	ACRA	Efflux transporter, RND family, MFP subunit	7.7214e-41	8.72703e-39
Cluster10440_ERR1067716_USAGM001546		Pseudouridine synthase	4.17373e-42	5.44222e-40
Cluster10440_ERR1067718_USAGM000674		Pseudouridine synthase	6.03955e-45	1.21327e-42
Cluster10441_ERR1067709_USAGM000298			1.25713e-38	1.23649e-36
Cluster10441_ERR1067716_USAGM001194			1.25713e-38	1.23649e-36
Cluster10450_ERR1067711_USAGM000867	RLPB	Rare lipoprotein B	1.38112e-35	1.14458e-33
Cluster10450_ERR1067709_USAGM000718	RLPB	Rare lipoprotein B	1.24301e-34	9.96704e-33
Cluster10470_ERR1067718_USAGM001547	FTSK	cell division protein FtsK	3.98143e-32	2.96268e-30
Cluster10470_ERR1067710_USAGM000784	FTSK	cell division protein FtsK	4.18138e-43	6.06418e-41
Cluster10564_ERR1067709_USAGM000632	SDHC	succinate dehydrogenase, cytochrome	3.68352e-39	3.69333e-37
Cluster10564_ERR1067716_USAGM000530	SDHC	succinate dehydrogenase, cytochrome	1.71523e-43	2.85961e-41
Cluster10567_ERR1067715_USAGM001246	BIOC	Methyltransferase	4.17373e-42	5.44222e-40
Cluster10567_ERR1067709_USAGM000176	BIOC	Methyltransferase	1.71523e-43	2.85961e-41
Cluster10620_ERR1067710_USAGM000561	MNTP	Probably functions as a manganese efflux pump (By similarity)	4.01676e-07	2.05912e-05
Cluster10632_ERR1067716_USAGM000800	Y2191	BRO family, N-terminal domain	1.27792e-11	7.10178e-10
Cluster10632_ERR1067800_USAGM000268	Y2191	BRO family, N-terminal domain	7.99851e-37	7.08291e-35
Cluster10637_ERR1067747_USAGM001401	NRDA	Provides the precursors necessary for DNA synthesis. Catalyzes the biosynthesis of deoxyribonucleotides from the corresponding ribonucleotides (By similarity)	9.89635e-17	5.92229e-15
Cluster10637_ERR1067710_USAGM000986	NRDA	Provides the precursors necessary for DNA synthesis. Catalyzes the biosynthesis of deoxyribonucleotides from the corresponding ribonucleotides (By similarity)	1.71523e-43	2.85961e-41
Cluster10637_ERR1067709_USAGM001425	NRDA	Provides the precursors necessary for DNA synthesis. Catalyzes the biosynthesis of deoxyribonucleotides from the corresponding ribonucleotides (By similarity)	2.47841e-13	1.41183e-11
Cluster10686_ERR1067711_USAGM001386	REP	Helicase	5.67559e-33	4.37806e-31
Cluster10686_ERR1067710_USAGM000227	REP	Helicase	6.03955e-45	1.21327e-42
Cluster10701_ERR1067723_USAGM001066			7.685e-14	4.42206e-12
Cluster10701_ERR1067716_USAGM000174			1.50649e-34	1.20458e-32
Cluster10701_ERR1067711_USAGM000034			6.77254e-11	3.71647e-09
Cluster10716_ERR1067711_USAGM000314		biosynthesis	1.21913e-35	1.02985e-33
Cluster10716_ERR1067747_USAGM001035		biosynthesis	8.42719e-42	1.04151e-39
Cluster10741_ERR1067709_USAGM001783	BMUL_2899	Protein of unknown function (DUF1415)	6.03955e-45	1.21327e-42
Cluster10741_ERR1067747_USAGM000116	BMUL_2899	Protein of unknown function (DUF1415)	6.03955e-45	1.21327e-42
Cluster10745_ERR1067709_USAGM000062	LPXK	Transfers the gamma-phosphate of ATP to the 4'-position of a tetraacyldisaccharide 1-phosphate intermediate (termed DS-1- P) to form tetraacyldisaccharide 1,4'-bis-phosphate (lipid IVA) (By similarity)	3.20969e-05	0.00153082
Cluster10763_ERR1067768_USAGM001024	SUHB	inositol monophosphatase	9.50423e-33	7.20433e-31
Cluster10763_ERR1067720_USAGM001054	SUHB	inositol monophosphatase	7.49309e-05	0.00351477
Cluster10763_ERR1067709_USAGM000040	SUHB	inositol monophosphatase	1.15821e-39	1.1864e-37
Cluster10773_ERR855317_USAGM000458	HSDM	type I restriction-modification system	0.00045757	0.0202754
Cluster10773_ERR1067709_USAGM000983	HSDM	type I restriction-modification system	0.000124018	0.0057934
Cluster10823_ERR1067718_USAGM001401	ASPC	Aromatic amino acid aminotransferase	0.0011144	0.0477071
Cluster10850_ERR223634_USAGM000385	YBCO	DLP12 prophage	6.78741e-07	3.47319e-05
Cluster10850_ERR1067709_USAGM001438	YBCO	DLP12 prophage	1.18257e-06	5.97604e-05
Cluster10850_ERR222925_USAGM001624	YBCO	DLP12 prophage	1.77707e-06	8.86989e-05
Cluster10875_ERR1067711_USAGM000866	YFIH	multi-copper polyphenol oxidoreductase, laccase	6.71061e-47	2.9574e-44
Cluster10875_ERR1067709_USAGM000717	YFIH	multi-copper polyphenol oxidoreductase, laccase	6.71061e-47	2.9574e-44
Cluster10932_ERR1067710_USAGM000502	RPOB	DNA-dependent RNA polymerase catalyzes the transcription of DNA into RNA using the four ribonucleoside triphosphates as substrates (By similarity)	5.54637e-40	6.00603e-38
Cluster10932_ERR1067709_USAGM000400	RPOB	DNA-dependent RNA polymerase catalyzes the transcription of DNA into RNA using the four ribonucleoside triphosphates as substrates (By similarity)	8.42719e-42	1.04151e-39
Cluster10934_ERR1067716_USAGM001712	PYRC	dihydroorotase	7.7214e-41	8.72703e-39
Cluster10934_ERR1067710_USAGM001238	PYRC	dihydroorotase	1.71523e-43	2.85961e-41
Cluster10939_ERR1067714_USAGM001233	DXS	Catalyzes the acyloin condensation reaction between C atoms 2 and 3 of pyruvate and glyceraldehyde 3-phosphate to yield 1-deoxy-D-xylulose-5-phosphate (DXP) (By similarity)	5.95577e-33	4.58175e-31
Cluster10939_ERR1067716_USAGM001389	DXS	Catalyzes the acyloin condensation reaction between C atoms 2 and 3 of pyruvate and glyceraldehyde 3-phosphate to yield 1-deoxy-D-xylulose-5-phosphate (DXP) (By similarity)	1.98803e-27	1.32189e-25
Cluster10965_ERR1067716_USAGM001122		chloride channel	1.61377e-37	1.47499e-35
Cluster10965_ERR1067709_USAGM001522		chloride channel	6.71061e-47	2.9574e-44
Cluster11000_ERR1067747_USAGM001038		Glycosyl transferases group 1	6.03955e-45	1.21327e-42
Cluster11099_ERR1067747_USAGM001484	PILX	Pilus assembly protein	1.31006e-27	8.78281e-26
Cluster11099_ERR1067716_USAGM001525	PILX	Pilus assembly protein	1.71523e-43	2.85961e-41
Cluster11118_ERR1067715_USAGM001617	GLPCD	FAD linked oxidase domain protein	1.15821e-39	1.1864e-37
Cluster11118_ERR1067784_USAGM001698	GLPCD	FAD linked oxidase domain protein	8.42719e-42	1.04151e-39
Cluster11165_ERR1067716_USAGM001587	FRP	NADPH-flavin oxidoreductase	1.46707e-38	1.41375e-36
Cluster11174_ERR1067747_USAGM000288	RPLB	One of the primary rRNA binding proteins. Required for association of the 30S and 50S subunits to form the 70S ribosome, for tRNA binding and peptide bond formation. It has been suggested to have peptidyltransferase activity	2.748e-43	4.15495e-41
Cluster11174_ERR1067709_USAGM000389	RPLB	One of the primary rRNA binding proteins. Required for association of the 30S and 50S subunits to form the 70S ribosome, for tRNA binding and peptide bond formation. It has been suggested to have peptidyltransferase activity	4.76453e-45	1.21327e-42
Cluster11197_ERR1067709_USAGM001525	OCAR_4291	membrane protein-like protein	0.00013814	0.00632828
Cluster11197_ERR1067765_USAGM001469	OCAR_4291	membrane protein-like protein	0.000286916	0.0128134
Cluster11255_ERR1067716_USAGM000962			0.00100477	0.0436048
Cluster11255_ERR1067710_USAGM001699			0.000596009	0.0260444
Cluster11305_ERR1067710_USAGM000220	MDMC	O-Methyltransferase	0.00013814	0.00632828
Cluster11330_ERR1067755_USAGM001713			5.83224e-38	5.52615e-36
Cluster11356_ERR1067710_USAGM000638		Siphovirus Gp157	2.32541e-20	1.43698e-18
Cluster11356_ERR1067709_USAGM000881		Siphovirus Gp157	8.86608e-30	6.1469e-28
Cluster11356_ERR1067783_USAGM000659		Siphovirus Gp157	0.00045757	0.0202754
Cluster11376_ERR1067710_USAGM000321	RES_1	Type III	2.33361e-31	1.71184e-29
Cluster11376_ERR1067716_USAGM000439	RES_1	Type III	8.15179e-34	6.47259e-32
Cluster11416_ERR1067747_USAGM001485	PILV	type IV pilus modification protein PilV	9.50423e-33	7.20433e-31
Cluster11416_ERR1067716_USAGM001527	PILV	type IV pilus modification protein PilV	4.31128e-26	2.83353e-24
Cluster11470_ERR1067709_USAGM000035	GABD	Aldehyde dehydrogenase	6.78736e-26	4.45061e-24
Cluster11470_ERR1067716_USAGM000413	GABD	Aldehyde dehydrogenase	3.00518e-25	1.95478e-23
Cluster11488_ERR1067716_USAGM000796			8.96711e-11	4.90654e-09
Cluster11488_ERR1067713_USAGM000633			5.59435e-28	3.76384e-26
Cluster11493_ERR1067710_USAGM000363	CAS4	crispr-associated protein cas4	6.71227e-24	4.29729e-22
Cluster11493_ERR1067715_USAGM000882	CAS4	crispr-associated protein cas4	5.6958e-15	3.3314e-13
Cluster11493_ERR1067709_USAGM000651	CAS4	crispr-associated protein cas4	3.20969e-05	0.00153082
Cluster11500_ERR1067765_USAGM000232	CYSJ	Component of the sulfite reductase complex that catalyzes the 6-electron reduction of sulfite to sulfide. This is one of several activities required for the biosynthesis of L- cysteine from sulfate. The flavoprotein component catalyzes the electron flow from NADPH - FAD - FMN to the hemoprotein component (By similarity)	0.00013814	0.00632828
Cluster11500_ERR1067710_USAGM001657	CYSJ	Component of the sulfite reductase complex that catalyzes the 6-electron reduction of sulfite to sulfide. This is one of several activities required for the biosynthesis of L- cysteine from sulfate. The flavoprotein component catalyzes the electron flow from NADPH - FAD - FMN to the hemoprotein component (By similarity)	3.68739e-29	2.51961e-27
Cluster11500_ERR1067747_USAGM000600	CYSJ	Component of the sulfite reductase complex that catalyzes the 6-electron reduction of sulfite to sulfide. This is one of several activities required for the biosynthesis of L- cysteine from sulfate. The flavoprotein component catalyzes the electron flow from NADPH - FAD - FMN to the hemoprotein component (By similarity)	6.71061e-47	2.9574e-44
Cluster11524_ERR1067717_USAGM000903			3.68352e-39	3.69333e-37
Cluster11524_ERR1067709_USAGM001447			8.86608e-30	6.1469e-28
Cluster11562_ERR1067716_USAGM000225	MNMG	NAD-binding protein involved in the addition of a carboxymethylaminomethyl (cmnm) group at the wobble position (U34) of certain tRNAs, forming tRNA-cmnm(5)s(2)U34 (By similarity)	4.17373e-42	5.44222e-40
Cluster11562_ERR1067710_USAGM000542	MNMG	NAD-binding protein involved in the addition of a carboxymethylaminomethyl (cmnm) group at the wobble position (U34) of certain tRNAs, forming tRNA-cmnm(5)s(2)U34 (By similarity)	2.748e-43	4.15495e-41
Cluster11572_ERR1067710_USAGM000576	LGTG	glycosyl transferase	2.05736e-15	1.20829e-13
Cluster11591_ERR1067747_USAGM000343	BMUL_1172	Protein of unknown function (DUF455)	2.748e-43	4.15495e-41
Cluster11591_ERR1067711_USAGM000288	BMUL_1172	Protein of unknown function (DUF455)	1.71523e-43	2.85961e-41
Cluster11606_ERR1067715_USAGM000103	FHAC	Polypeptide-transport-associated domain protein, ShlB-type	5.37758e-12	3.01203e-10
Cluster11623_ERR1067723_USAGM000203	LYSA	Specifically catalyzes the decarboxylation of meso- diaminopimelate (meso-DAP) to L-lysine (By similarity)	0.00013814	0.00632828
Cluster11623_ERR1067709_USAGM001202	LYSA	Specifically catalyzes the decarboxylation of meso- diaminopimelate (meso-DAP) to L-lysine (By similarity)	6.65569e-05	0.00312972
Cluster11653_ERR1067710_USAGM000380			5.67559e-33	4.37806e-31
Cluster11653_ERR1067802_USAGM000511			7.99851e-37	7.08291e-35
Cluster11687_ERR1067710_USAGM000723	BMUL_2188	Uroporphyrin-iii c tetrapyrrole (Corrin porphyrin) methyltransferase	1.63877e-11	9.09824e-10
Cluster11687_ERR1067709_USAGM001274	BMUL_2188	Uroporphyrin-iii c tetrapyrrole (Corrin porphyrin) methyltransferase	1.76035e-10	9.60439e-09
Cluster11703_ERR1067718_USAGM001348	HPRA	Dehydrogenase	1.43228e-33	1.12004e-31
Cluster11703_ERR1067716_USAGM000683	HPRA	Dehydrogenase	1.38112e-35	1.14458e-33
Cluster11732_ERR1067716_USAGM001706			4.22225e-13	2.39799e-11
Cluster11760_ERR1067870_USAGM000385	HSDS	Restriction modification system DNA specificity domain protein	0.0011144	0.0477071
Cluster11760_ERR1067709_USAGM000829	HSDS	Restriction modification system DNA (Specificity	1.0951e-09	5.91801e-08
Cluster11760_ERR1067782_USAGM000681	HSDS	Restriction modification system DNA specificity domain protein	2.98725e-06	0.000148972
Cluster11773_ERR1067709_USAGM001286	BMUL_2978	Transcriptional regulator	8.37245e-07	4.24605e-05
Cluster11773_ERR1067710_USAGM000735	BMUL_2978	Transcriptional regulator	3.00518e-25	1.95478e-23
Cluster11773_ERR1067747_USAGM000444	BMUL_2978	Transcriptional regulator	6.71061e-47	2.9574e-44
Cluster11862_ERR1067710_USAGM000540	SOJ	Cobyrinic acid ac-diamide synthase	4.76453e-45	1.21327e-42
Cluster11862_ERR1067709_USAGM000362	SOJ	Cobyrinic acid ac-diamide synthase	4.76453e-45	1.21327e-42
Cluster11868_ERR1067714_USAGM000817	PKN1	Sulfatase-modifying factor enzyme 1	1.57343e-36	1.36775e-34
Cluster11868_ERR1067710_USAGM000085	PKN1	Sulfatase-modifying factor enzyme 1	7.99851e-37	7.08291e-35
Cluster11881_ERR1067709_USAGM001023	FOLP	dihydropteroate synthase	3.48364e-40	3.81596e-38
Cluster11905_ERR1067710_USAGM001156			6.71061e-47	2.9574e-44
Cluster11972_ERR1067750_USAGM001526		Pfam:YadA	4.51231e-09	2.41781e-07
Cluster12000_ERR1067711_USAGM001281	PREP	S9 family	6.03955e-45	1.21327e-42
Cluster12000_ERR1067715_USAGM000164	PREP	S9 family	1.15821e-39	1.1864e-37
Cluster12014_ERR1067716_USAGM001256	ADHC	alcohol dehydrogenase	5.08571e-31	3.65984e-29
Cluster12014_ERR1067709_USAGM001413	ADHC	alcohol dehydrogenase	7.99939e-32	5.91383e-30
Cluster12038_ERR1067709_USAGM000819	MDTK	Mate efflux family protein	6.71061e-47	2.9574e-44
Cluster12038_ERR1067716_USAGM001580	MDTK	Mate efflux family protein	6.71061e-47	2.9574e-44
Cluster12069_ERR1067711_USAGM000534			1.25713e-38	1.23649e-36
Cluster12069_ERR1067709_USAGM001448			4.0912e-37	3.72142e-35
Cluster12073_ERR1067747_USAGM000133	NUOL	subunit L	6.03955e-45	1.21327e-42
Cluster12073_ERR1067716_USAGM000351	NUOL	subunit L	7.7214e-41	8.72703e-39
Cluster12095_ERR1067709_USAGM001319		Hydrolyase, Fe-S type, tartrate fumarate subfamily, alpha subunit	6.71061e-47	2.9574e-44
Cluster12130_SRR2736159_USAGM000831		Bacterial regulatory proteins, tetR family	0.0011144	0.0477071
Cluster12130_ERR1067747_USAGM001725	ACRR	transcriptional regulator	4.61767e-30	3.23299e-28
Cluster12130_ERR1067709_USAGM001049	ACRR	transcriptional regulator	6.3505e-40	6.7609e-38
Cluster12148_ERR1067716_USAGM000338			5.17414e-23	3.27567e-21
Cluster12211_ERR1067711_USAGM000657		Protein of unknown function (DUF560)	3.98143e-32	2.96268e-30
Cluster12211_ERR1067747_USAGM000818		Protein of unknown function (DUF560)	6.71061e-47	2.9574e-44
Cluster12220_ERR1067709_USAGM001789	NOSR	Regulatory protein NosR	7.16977e-36	6.18526e-34
Cluster12220_ERR1067716_USAGM001302	NOSR	Regulatory protein NosR	1.61377e-37	1.47499e-35
Cluster12303_ERR1067709_USAGM000927	PNCA	Nicotinamidase	6.3505e-40	6.7609e-38
Cluster12303_ERR1067804_USAGM000335	PNCA	Nicotinamidase	8.42719e-42	1.04151e-39
Cluster12325_ERR855317_USAGM000179	FABG	Reductase	4.60134e-06	0.000227668
Cluster12360_ERR1067709_USAGM000116	ERUM3880	Terminase-like family	3.83057e-12	2.15189e-10
Cluster12360_ERR1067723_USAGM001425	ERUM3880	Terminase-like family	7.9262e-07	4.04863e-05
Cluster12393_ERR1067709_USAGM001757		integral membrane protein	6.71061e-47	2.9574e-44
Cluster12415_ERR1067747_USAGM001202	ISPE3	twitching motility protein	3.68352e-39	3.69333e-37
Cluster12415_ERR1067711_USAGM001798	ISPE3	twitching motility protein	1.61377e-37	1.47499e-35
Cluster12456_ERR1067716_USAGM000379	RNB	ribonuclease II	2.51621e-09	1.35207e-07
Cluster12456_ERR1067743_USAGM001531	RNB	ribonuclease II	1.7401e-06	8.72367e-05
Cluster12487_ERR1067715_USAGM001638	EFEU	)-iron permease	1.71523e-43	2.85961e-41
Cluster12518_ERR1067709_USAGM000912		integral membrane protein	6.65569e-05	0.00312972
Cluster12518_ERR1067710_USAGM001201		integral membrane protein	6.65569e-05	0.00312972
Cluster12538_ERR1067710_USAGM001412	DACC	carboxypeptidase	6.71061e-47	2.9574e-44
Cluster12538_ERR1067709_USAGM000864	DACC	carboxypeptidase	4.76453e-45	1.21327e-42
Cluster12545_ERR191812_USAGM001731	OCAR_7162	Membrane	0.000186078	0.00846977
Cluster12545_ERR191747_USAGM000216	OCAR_7162	Membrane	0.0011144	0.0477071
Cluster12573_ERR1067746_USAGM000216	ISCU	fes cluster assembly scaffold iscu	6.71061e-47	2.9574e-44
Cluster12573_ERR1067709_USAGM000006	ISCU	fes cluster assembly scaffold iscu	6.71061e-47	2.9574e-44
Cluster12587_ERR1067716_USAGM000684	METG	Is required not only for elongation of protein synthesis but also for the initiation of all mRNA translation through initiator tRNA(fMet) aminoacylation (By similarity)	4.31128e-26	2.83353e-24
Cluster12587_ERR1067802_USAGM001548	METG	Is required not only for elongation of protein synthesis but also for the initiation of all mRNA translation through initiator tRNA(fMet) aminoacylation (By similarity)	7.99851e-37	7.08291e-35
Cluster12588_ERR1067713_USAGM001584	WLAX	3-5 exonuclease	1.15821e-39	1.1864e-37
Cluster12588_ERR1067709_USAGM001107	WLAX	3-5 exonuclease	7.7214e-41	8.72703e-39
Cluster12615_ERR1067709_USAGM000187	ISPA	Polyprenyl synthetase	1.80644e-33	1.41069e-31
Cluster12615_ERR1067716_USAGM000357	ISPA	Polyprenyl synthetase	1.24301e-34	9.96704e-33
Cluster12624_ERR1067747_USAGM001320	PRLC	oligopeptidase A	1.95932e-40	2.1629e-38
Cluster12624_ERR1067716_USAGM000242	PRLC	oligopeptidase A	3.21318e-31	2.33298e-29
Cluster12627_ERR1067710_USAGM000047	YDFG	Dehydrogenase	0.000246894	0.011202
Cluster12631_ERR1067709_USAGM000729	TGT	Exchanges the guanine residue with 7-aminomethyl-7- deazaguanine in tRNAs with GU(N) anticodons (tRNA-Asp, -Asn, -His and -Tyr). After this exchange, a cyclopentendiol moiety is attached to the 7-aminomethyl group of 7-deazaguanine, resulting in the hypermodified nucleoside queuosine (Q) (7-(((4,5-cis- dihydroxy-2-cyclopenten-1-yl)amino)methyl)-7-deazaguanosine) (By similarity)	6.03955e-45	1.21327e-42
Cluster12631_ERR1067711_USAGM000878	TGT	Exchanges the guanine residue with 7-aminomethyl-7- deazaguanine in tRNAs with GU(N) anticodons (tRNA-Asp, -Asn, -His and -Tyr). After this exchange, a cyclopentendiol moiety is attached to the 7-aminomethyl group of 7-deazaguanine, resulting in the hypermodified nucleoside queuosine (Q) (7-(((4,5-cis- dihydroxy-2-cyclopenten-1-yl)amino)methyl)-7-deazaguanosine) (By similarity)	4.76453e-45	1.21327e-42
Cluster12638_ERR1067716_USAGM000563	DLD	d-lactate dehydrogenase	6.71061e-47	2.9574e-44
Cluster12638_ERR1067802_USAGM000926	DLD	d-lactate dehydrogenase	6.71061e-47	2.9574e-44
Cluster12675_ERR1067802_USAGM001552	PILA	Fimbrial protein	2.10104e-28	1.42198e-26
Cluster12725_ERR1067711_USAGM001623	BA_1951	Nitroreductase	8.37245e-07	4.24605e-05
Cluster12725_ERR1067716_USAGM000299	BA_1951	Nitroreductase	3.00518e-25	1.95478e-23
Cluster12725_ERR1067709_USAGM000152	BA_1951	Nitroreductase	4.76453e-45	1.21327e-42
Cluster12731_ERR1067711_USAGM000824			7.7214e-41	8.72703e-39
Cluster12731_ERR1067737_USAGM000633			1.46968e-38	1.41375e-36
Cluster12757_ERR1067712_USAGM001289	FFH	Involved in targeting and insertion of nascent membrane proteins into the cytoplasmic membrane. Binds to the hydrophobic signal sequence of the ribosome-nascent chain (RNC) as it emerges from the ribosomes. The SRP-RNC complex is then targeted to the cytoplasmic membrane where it interacts with the SRP receptor FtsY. Interaction with FtsY leads to the transfer of the RNC complex to the Sec transl…	4.76453e-45	1.21327e-42
Cluster12757_ERR1067709_USAGM000154	FFH	Involved in targeting and insertion of nascent membrane proteins into the cytoplasmic membrane. Binds to the hydrophobic signal sequence of the ribosome-nascent chain (RNC) as it emerges from the ribosomes. The SRP-RNC complex is then targeted to the cytoplasmic membrane where it interacts with the SRP receptor FtsY. Interaction with FtsY leads to the transfer of the RNC complex to the Sec transl…	2.748e-43	4.15495e-41
Cluster12772_ERR1067716_USAGM000828	J	Baseplate assembly protein	6.71061e-47	2.9574e-44
Cluster12887_ERR1067709_USAGM001383	FTSI	penicillin-binding protein	2.34374e-32	1.77186e-30
Cluster12887_ERR1067716_USAGM000475	FTSI	penicillin-binding protein	1.38112e-35	1.14458e-33
Cluster12891_ERR1067709_USAGM000378	ALAP	amino acid carrier protein	1.38112e-35	1.14458e-33
Cluster12891_ERR1067715_USAGM000629	ALAP	amino acid carrier protein	1.24301e-34	9.96704e-33
Cluster12895_ERR1067709_USAGM001714			3.00629e-24	1.93557e-22
Cluster12901_ERR1067711_USAGM000082	SERB	phosphoserine phosphatase	1.61377e-37	1.47499e-35
Cluster12901_ERR1067747_USAGM000470	SERB	phosphoserine phosphatase	6.71061e-47	2.9574e-44
Cluster12912_ERR1067716_USAGM001524	CTSG	Prepilin-type N-cleavage methylation domain protein	0.000625555	0.0273145
Cluster12921_ERR1067716_USAGM000089	PROB	Catalyzes the transfer of a phosphate group to glutamate to form glutamate 5-phosphate which rapidly cyclizes to 5- oxoproline (By similarity)	6.71061e-47	2.9574e-44
Cluster12927_ERR1067709_USAGM000899	HRPA	ATP-dependent helicase	6.03955e-45	1.21327e-42
Cluster13000_ERR1067710_USAGM001485	RMUC	Dna recombination protein	6.28564e-39	6.25823e-37
Cluster13000_ERR1067709_USAGM001468	RMUC	Dna recombination protein	1.46795e-41	1.79472e-39
Cluster13019_ERR1067802_USAGM001447	FRP	NADPH-flavin oxidoreductase	6.03955e-45	1.21327e-42
Cluster13060_ERR1067714_USAGM001200	FMT	decarboxylase family	0.000490085	0.0216824
Cluster13060_ERR1067709_USAGM000164	FMT	decarboxylase family	0.000490085	0.0216824
Cluster13065_ERR1067709_USAGM000433	ANIA	Nitrite reductase	9.09386e-27	6.01857e-25
Cluster13065_ERR1067715_USAGM001041	ANIA	Nitrite reductase	1.24301e-34	9.96704e-33
Cluster13087_ERR1067711_USAGM001303	PRPF	AcnD-accessory protein PrpF	0.000596009	0.0260444
Cluster13087_ERR1067715_USAGM001706	PRPF	AcnD-accessory protein PrpF	0.00013814	0.00632828
Cluster13110_ERR1067711_USAGM001509	HSCA	Chaperone involved in the maturation of iron-sulfur cluster-containing proteins. Has a low intrinsic ATPase activity which is markedly stimulated by HscB (By similarity)	1.46707e-38	1.41375e-36
Cluster13110_ERR1067710_USAGM001640	HSCA	Chaperone involved in the maturation of iron-sulfur cluster-containing proteins. Has a low intrinsic ATPase activity which is markedly stimulated by HscB (By similarity)	2.5862e-37	2.35622e-35
Cluster13139_ERR1067765_USAGM001593		integral membrane protein	0.000286916	0.0128134
Cluster13207_ERR1067783_USAGM000673	SODB	Destroys radicals which are normally produced within the cells and which are toxic to biological systems (By similarity)	7.99851e-37	7.08291e-35
Cluster13207_ERR1067716_USAGM001530	SODB	Destroys radicals which are normally produced within the cells and which are toxic to biological systems (By similarity)	4.76453e-45	1.21327e-42
Cluster13212_ERR1067709_USAGM001512			2.55864e-33	1.9899e-31
Cluster13212_ERR1067747_USAGM000084			9.69819e-36	8.21687e-34
Cluster13257_ERR1067716_USAGM000855		Zonular occludens toxin	0.000286916	0.0128134
Cluster13293_ERR1067716_USAGM000556	HRPA	ATP-dependent helicase	4.76453e-45	1.21327e-42
Cluster13298_ERR1067800_USAGM000134		Gram-negative porin	4.60134e-06	0.000227668
Cluster13298_ERR854925_USAGM000419	POR	Membrane	6.65569e-05	0.00312972
Cluster13353_ERR1067709_USAGM001222	TTG2D	toluene tolerance family protein	1.71523e-43	2.85961e-41
Cluster13353_ERR1067710_USAGM000670	TTG2D	toluene tolerance family protein	1.71523e-43	2.85961e-41
Cluster13362_ERR1067716_USAGM001374		receptor	1.54548e-26	1.0181e-24
Cluster13362_ERR1067747_USAGM000451		receptor	6.71061e-47	2.9574e-44
Cluster13362_SRR3361352_USAGM000631		receptor	0.00013814	0.00632828
Cluster13398_SRR1661223_USAGM001462			2.56308e-07	1.32467e-05
Cluster13405_ERR1067709_USAGM001149	HAPS_0366	Transposase	1.13195e-15	6.68248e-14
Cluster13405_ERR1067715_USAGM001166	HAPS_0366	Transposase	2.34152e-14	1.35696e-12
Cluster13416_ERR1067720_USAGM000554	PNCB	nicotinate phosphoribosyltransferase	3.68352e-39	3.69333e-37
Cluster13416_ERR1067713_USAGM001076	PNCB	nicotinate phosphoribosyltransferase	4.76453e-45	1.21327e-42
Cluster13445_ERR1067709_USAGM000440	SOTB	Major Facilitator	4.76453e-45	1.21327e-42
Cluster13445_ERR1067747_USAGM000799	SOTB	Major Facilitator	6.03955e-45	1.21327e-42
Cluster13491_ERR1067747_USAGM001705	VV10045		7.99851e-37	7.08291e-35
Cluster13491_ERR1067716_USAGM000894	VV10045		1.24301e-34	9.96704e-33
Cluster13522_ERR1067714_USAGM000056	GLOA	Lactoylglutathione lyase	5.40805e-14	3.12453e-12
Cluster13522_ERR191766_USAGM000052	GLOA	Lactoylglutathione lyase	5.48506e-13	3.10589e-11
Cluster13522_ERR1067709_USAGM000265	GLOA	Lactoylglutathione lyase	1.15821e-39	1.1864e-37
Cluster13535_ERR1067709_USAGM001285	DPNC	Type II restriction	0.000144808	0.00661773
Cluster13543_ERR1067711_USAGM000163	NRDB	reductase beta subunit	4.18138e-43	6.06418e-41
Cluster13543_ERR1067710_USAGM000987	NRDB	reductase beta subunit	6.03955e-45	1.21327e-42
Cluster13566_ERR1067709_USAGM001465	HPT	phosphoribosyltransferase	6.71061e-47	2.9574e-44
Cluster13566_ERR1067710_USAGM001488	HPT	phosphoribosyltransferase	1.71523e-43	2.85961e-41
Cluster13599_ERR1067716_USAGM001097	SMF	DNA protecting protein DprA	1.01764e-13	5.84383e-12
Cluster13599_ERR1067710_USAGM001570	SMF	DNA protecting protein DprA	1.58018e-15	9.3093e-14
Cluster13599_ERR1067730_USAGM001409	SMF	DNA protecting protein DprA	1.67243e-16	9.94554e-15
Cluster13599_ERR1067715_USAGM001598	SMF	DNA protecting protein DprA	2.34152e-14	1.35696e-12
Cluster13640_ERR1067710_USAGM000605			1.9792e-10	1.07778e-08
Cluster13640_ERR1067709_USAGM000123			1.9792e-10	1.07778e-08
Cluster13647_ERR1067812_USAGM000943		Glycosyl transferase (Group 1	7.5242e-12	4.19371e-10
Cluster13707_ERR1067716_USAGM001009	ILES	amino acids such as valine, to avoid such errors it has two additional distinct tRNA(Ile)-dependent editing activities. One activity is designated as 'pretransfer' editing and involves the hydrolysis of activated Val-AMP. The other activity is designated 'posttransfer' editing and involves deacylation of mischarged Val-tRNA(Ile) (By similarity)	1.71523e-43	2.85961e-41
Cluster13707_ERR1067747_USAGM001740	ILES	amino acids such as valine, to avoid such errors it has two additional distinct tRNA(Ile)-dependent editing activities. One activity is designated as 'pretransfer' editing and involves the hydrolysis of activated Val-AMP. The other activity is designated 'posttransfer' editing and involves deacylation of mischarged Val-tRNA(Ile) (By similarity)	2.748e-43	4.15495e-41
Cluster13729_ERR1067709_USAGM000834	CSPD	cold-shock DNA-binding domain protein	4.64268e-13	2.63151e-11
Cluster13744_ERR1067709_USAGM001715			3.30166e-30	2.32306e-28
Cluster13751_ERR1067716_USAGM000382	OATA	acyltransferase 3	6.9446e-13	3.92452e-11
Cluster13751_ERR1082209_USAGM001541	OATA	acyltransferase 3	7.5242e-12	4.19371e-10
Cluster13751_ERR1082176_USAGM001409	OATA	acyltransferase 3	7.85838e-13	4.43651e-11
Cluster13800_ERR1067710_USAGM000058		Inherit from COG: helicase	4.96977e-27	3.29681e-25
Cluster13808_ERR1067714_USAGM001287	LGTA	glycosyl transferase	4.62308e-09	2.47017e-07
Cluster13822_ERR1067709_USAGM001417	CMK	cytidine monophosphate kinase	0.000570589	0.0251657
Cluster13877_ERR1067802_USAGM001542	EFEO	PbrT family lead (Pb2 ) uptake porter	1.70316e-13	9.74107e-12
Cluster13877_ERR1067715_USAGM001639	EFEO	PbrT family lead (Pb2 ) uptake porter	4.65002e-09	2.48224e-07
Cluster13933_ERR1067716_USAGM000498	PPSA	Catalyzes the phosphorylation of pyruvate to phosphoenolpyruvate (By similarity)	4.18138e-43	6.06418e-41
Cluster13933_ERR1067709_USAGM000098	PPSA	Catalyzes the phosphorylation of pyruvate to phosphoenolpyruvate (By similarity)	6.03955e-45	1.21327e-42
Cluster13942_ERR1067765_USAGM000079			0.000286916	0.0128134
Cluster13967_ERR1067709_USAGM000294	ERUM0970	membrane	1.46707e-38	1.41375e-36
Cluster13967_ERR1067716_USAGM001198	ERUM0970	membrane	1.61377e-37	1.47499e-35
Cluster14061_ERR1067709_USAGM001724			1.70484e-31	1.25222e-29
Cluster14131_ERR1067715_USAGM001208			8.42719e-42	1.04151e-39
Cluster14131_ERR1067716_USAGM000268			6.78736e-26	4.45061e-24
Cluster14215_ERR1067709_USAGM001681			4.36476e-17	2.62861e-15
Cluster14221_ERR1067711_USAGM001643		nitroreductase	1.71523e-43	2.85961e-41
Cluster14221_ERR1067709_USAGM000156		nitroreductase	4.76453e-45	1.21327e-42
Cluster14249_ERR1067716_USAGM000880	NANR	Transcriptional repressor of the nan operon that encodes proteins involved in sialic acid utilization (By similarity)	1.71523e-43	2.85961e-41
Cluster14249_ERR1067709_USAGM001043	NANR	Transcriptional repressor of the nan operon that encodes proteins involved in sialic acid utilization (By similarity)	1.85505e-41	2.21557e-39
Cluster14287_ERR1067715_USAGM001621	PORA	Membrane	4.18138e-43	6.06418e-41
Cluster14287_ERR1067710_USAGM001762	PORA	Membrane	1.71523e-43	2.85961e-41
Cluster14307_ERR1067716_USAGM000291	YHBE	EamA-like transporter family	4.17373e-42	5.44222e-40
Cluster14307_ERR1067755_USAGM000345	YHBE	EamA-like transporter family	4.76453e-45	1.21327e-42
Cluster14323_ERR1067710_USAGM000315	ARGD	acetylornithine aminotransferase	4.76453e-45	1.21327e-42
Cluster14323_ERR1067709_USAGM000017	ARGD	acetylornithine aminotransferase	4.76453e-45	1.21327e-42
Cluster14355_ERR1067709_USAGM001466	LIGA	DNA ligase	9.97792e-35	8.22109e-33
Cluster14355_ERR1067747_USAGM000038	LIGA	DNA ligase	3.68352e-39	3.69333e-37
Cluster14373_ERR1067802_USAGM001112	CYSG	Siroheme synthase	6.71061e-47	2.9574e-44
Cluster14373_ERR1067716_USAGM000127	CYSG	Siroheme synthase	6.72028e-30	4.6706e-28
Cluster14373_ERR1067710_USAGM001659	CYSG	Siroheme synthase	0.00013814	0.00632828
Cluster14377_ERR1067755_USAGM000779	EFEU	Iron permease	6.71061e-47	2.9574e-44
Cluster14388_ERR1067716_USAGM000307	MNTH	membrane	1.38112e-35	1.14458e-33
Cluster14388_ERR1067709_USAGM000140	MNTH	membrane	6.03955e-45	1.21327e-42
Cluster14451_ERR1067710_USAGM001043			8.92668e-21	5.53425e-19
Cluster14451_ERR1067747_USAGM000177			9.69819e-36	8.21687e-34
Cluster14466_ERR1067716_USAGM000248	RPON	Sigma factors are initiation factors that promote the attachment of RNA polymerase to specific initiation sites and are then released (By similarity)	1.21884e-30	8.63995e-29
Cluster14573_ERR1067716_USAGM001500	DNAC	IstB domain protein ATP-binding protein	8.92668e-21	5.53425e-19
Cluster14573_ERR1067709_USAGM000693	DNAC	DNA replication protein	1.80842e-27	1.20528e-25
Cluster14585_ERR1067715_USAGM000917			5.15408e-23	3.26661e-21
Cluster14585_ERR1067709_USAGM000124			1.63875e-21	1.02154e-19
Cluster14590_ERR1067715_USAGM001589	YOHK	lrgb family	6.03955e-45	1.21327e-42
Cluster14590_ERR1067716_USAGM000553	YOHK	lrgb family	4.18138e-43	6.06418e-41
Cluster14709_ERR1067750_USAGM000838	FHAB	filamentous hemagglutinin	1.43269e-09	7.72768e-08
Cluster14709_ERR1067709_USAGM000981	FHAB	filamentous hemagglutinin	4.97682e-06	0.000245605
Cluster14723_ERR1067711_USAGM000307			1.95932e-40	2.1629e-38
Cluster14739_ERR1067709_USAGM001678	TILS	Ligates lysine onto the cytidine present at position 34 of the AUA codon-specific tRNA(Ile) that contains the anticodon CAU, in an ATP-dependent manner. Cytidine is converted to lysidine, thus changing the amino acid specificity of the tRNA from methionine to isoleucine (By similarity)	1.7401e-06	8.72367e-05
Cluster14739_ERR1067710_USAGM001649	TILS	Ligates lysine onto the cytidine present at position 34 of the AUA codon-specific tRNA(Ile) that contains the anticodon CAU, in an ATP-dependent manner. Cytidine is converted to lysidine, thus changing the amino acid specificity of the tRNA from methionine to isoleucine (By similarity)	0.000588039	0.0259152
Cluster14746_ERR1067709_USAGM000408		drug resistance transporter, Bcr CflA	4.17373e-42	5.44222e-40
Cluster14750_ERR1067709_USAGM000366		Type II restriction enzyme NgoPII	1.71523e-43	2.85961e-41
Cluster14756_ERR1067711_USAGM001517	ACCA	Component of the acetyl coenzyme A carboxylase (ACC) complex. First, biotin carboxylase catalyzes the carboxylation of biotin on its carrier protein (BCCP) and then the CO(2) group is transferred by the carboxyltransferase to acetyl-CoA to form malonyl-CoA (By similarity)	1.71523e-43	2.85961e-41
Cluster14756_ERR1067709_USAGM001677	ACCA	Component of the acetyl coenzyme A carboxylase (ACC) complex. First, biotin carboxylase catalyzes the carboxylation of biotin on its carrier protein (BCCP) and then the CO(2) group is transferred by the carboxyltransferase to acetyl-CoA to form malonyl-CoA (By similarity)	1.71523e-43	2.85961e-41
Cluster14803_ERR1067802_USAGM000540	YICE	Permease	8.42719e-42	1.04151e-39
Cluster14803_ERR1067709_USAGM000613	YICE	Permease	4.17373e-42	5.44222e-40
Cluster14840_ERR1067750_USAGM000939			0.000570589	0.0251657
Cluster14860_ERR1067712_USAGM001705	OATA	acyltransferase 3	7.47853e-06	0.000366835
Cluster14911_ERR1067715_USAGM001051	FUMA	Fumarate	6.71061e-47	2.9574e-44
Cluster14915_ERR1067716_USAGM001123	PURH	bifunctional purine biosynthesis protein PurH	1.61377e-37	1.47499e-35
Cluster14915_ERR1067718_USAGM000645	PURH	bifunctional purine biosynthesis protein PurH	6.71061e-47	2.9574e-44
Cluster14919_ERR191731_USAGM000572	YDHO	nlp p60 protein	1.48136e-09	7.98262e-08
Cluster14919_ERR1067715_USAGM001586	YDHO	nlp p60 protein	8.31264e-06	0.000407398
Cluster14928_ERR1067709_USAGM000285			0.000596009	0.0260444
Cluster14965_ERR1067714_USAGM001573	DIND	DNA-damage-inducible protein d	7.7214e-41	8.72703e-39
Cluster14965_ERR1067709_USAGM000828	DIND	DNA-damage-inducible protein d	4.17373e-42	5.44222e-40
Cluster14973_ERR1067709_USAGM000412	RECO	Involved in DNA repair and RecF pathway recombination (By similarity)	4.74344e-27	3.15034e-25
Cluster14973_ERR1067710_USAGM001524	RECO	Involved in DNA repair and RecF pathway recombination (By similarity)	1.57343e-36	1.36775e-34
Cluster15041_ERR1067711_USAGM001247	GUAA	Catalyzes the synthesis of GMP from XMP (By similarity)	1.85135e-38	1.76596e-36
Cluster15041_ERR1067730_USAGM000302	GUAA	Catalyzes the synthesis of GMP from XMP (By similarity)	8.42719e-42	1.04151e-39
Cluster15046_ERR1067709_USAGM001707			3.02298e-29	2.07811e-27
Cluster15095_ERR1067710_USAGM001087	GCVT	The glycine cleavage system catalyzes the degradation of glycine (By similarity)	6.03955e-45	1.21327e-42
Cluster15095_ERR1067747_USAGM000114	GCVT	The glycine cleavage system catalyzes the degradation of glycine (By similarity)	6.03955e-45	1.21327e-42
Cluster15143_ERR1067710_USAGM001138			1.71523e-43	2.85961e-41
Cluster15182_ERR1067710_USAGM000270		Autotransporter beta-domain	1.35472e-08	7.15773e-07
Cluster15213_ERR1067709_USAGM000203		Spermine/spermidine synthase	9.74218e-18	5.88579e-16
Cluster15213_ERR1067711_USAGM001692		Spermine/spermidine synthase	1.64153e-09	8.83735e-08
Cluster15216_ERR1067710_USAGM000571	UVRD	Helicase	4.18138e-43	6.06418e-41
Cluster15216_ERR1067711_USAGM001695	UVRD	Helicase	1.24301e-34	9.96704e-33
Cluster15228_ERR1067710_USAGM000425		Glycosyl transferase (Group 1	1.28522e-08	6.8222e-07
Cluster15228_ERR1067720_USAGM000352		Glycosyl transferase (Group 1	9.56642e-08	4.98955e-06
Cluster15263_ERR1067712_USAGM000519	FHAC	Polypeptide-transport-associated domain protein, ShlB-type	1.13726e-13	6.52415e-12
Cluster15283_ERR1067709_USAGM000911	KDTA	3-Deoxy-D-manno-octulosonic-acid transferase	0.000596009	0.0260444
Cluster15297_ERR1067711_USAGM000311	PGLC	pilin glycosylation protein	4.17373e-42	5.44222e-40
Cluster15297_ERR1067709_USAGM000554	PGLC	pilin glycosylation protein	6.71061e-47	2.9574e-44
Cluster15302_ERR1067711_USAGM000044	PGSA	CDP-diacylglycerol--glycerol-3-phosphate 3-phosphatidyltransferase	4.76453e-45	1.21327e-42
Cluster15302_ERR1067709_USAGM000222	PGSA	CDP-diacylglycerol--glycerol-3-phosphate 3-phosphatidyltransferase	4.76453e-45	1.21327e-42
Cluster15312_ERR1067716_USAGM001599		)transporter	0.000274351	0.0123984
Cluster15324_ERR1067716_USAGM000154			3.30166e-30	2.32306e-28
Cluster15349_ERR1067747_USAGM000772	PPX	ppx gppa phosphatase (EC	6.03955e-45	1.21327e-42
Cluster15349_ERR1067715_USAGM001671	PPX	ppx gppa phosphatase (EC	6.28564e-39	6.25823e-37
Cluster15403_ERR1067710_USAGM000714	FABD	malonyl CoA-acyl carrier protein transacylase	6.71061e-47	2.9574e-44
Cluster15403_ERR1067715_USAGM000197	FABD	malonyl CoA-acyl carrier protein transacylase	1.46707e-38	1.41375e-36
Cluster15460_ERR1067711_USAGM001768	MSRB	Methionine-S-sulfoxide reductase methionine-R-sulfoxide reductase	1.19223e-24	7.72858e-23
Cluster15460_ERR1067730_USAGM001742	MSRB	Methionine-S-sulfoxide reductase methionine-R-sulfoxide reductase	2.748e-43	4.15495e-41
Cluster15476_ERR1067716_USAGM000694	OCAR_7534	Pyrimidine 5''-nucleotidase	4.76453e-45	1.21327e-42
Cluster15476_ERR1067711_USAGM001764	OCAR_7534	Pyrimidine 5''-nucleotidase	3.1048e-23	1.9766e-21
Cluster15476_ERR1067709_USAGM000574	OCAR_7534	Pyrimidine 5''-nucleotidase	1.77707e-06	8.86989e-05
Cluster15480_ERR1067765_USAGM001362	ARGA	n-acetylglutamate synthase	0.000286916	0.0128134
Cluster15480_ERR1067711_USAGM001282	ARGA	n-acetylglutamate synthase	0.00013814	0.00632828
Cluster15506_ERR1067747_USAGM000443			2.56308e-07	1.32467e-05
Cluster15538_ERR1067709_USAGM001036	FABF	synthase	1.46968e-38	1.41375e-36
Cluster15538_ERR1067715_USAGM001137	FABF	synthase	1.38112e-35	1.14458e-33
Cluster15566_ERR1067743_USAGM000294	GLYS	Glycyl-tRNA synthetase beta subunit	0.00013814	0.00632828
Cluster15566_ERR1067755_USAGM000059	GLYS	Glycyl-tRNA synthetase beta subunit	6.27644e-31	4.50533e-29
Cluster15566_ERR1067716_USAGM001191	GLYS	Glycyl-tRNA synthetase beta subunit	1.40737e-23	8.97987e-22
Cluster15566_SRR2736269_USAGM001424	GLYS	Glycyl-tRNA synthetase beta subunit	0.0011144	0.0477071
Cluster15568_ERR1067709_USAGM001513		Adhesin component	9.69819e-36	8.21687e-34
Cluster15568_ERR1067747_USAGM000085		Adhesin component	9.69819e-36	8.21687e-34
Cluster15594_ERR1067710_USAGM000917			6.03955e-45	1.21327e-42
Cluster15594_ERR1067709_USAGM000081			6.03955e-45	1.21327e-42
Cluster15621_ERR1067710_USAGM001044		Relaxase mobilization	4.97682e-06	0.000245605
Cluster15634_ERR1067709_USAGM000125			1.19662e-18	7.29928e-17
Cluster15634_ERR1067711_USAGM000611			1.19662e-18	7.29928e-17
Cluster15657_ERR1067710_USAGM001034	MOBA	Transfers a GMP moiety from GTP to Mo-molybdopterin (Mo- MPT) cofactor (Moco or molybdenum cofactor) to form Mo- molybdopterin guanine dinucleotide (Mo-MGD) cofactor (By similarity)	6.03955e-45	1.21327e-42
Cluster15657_ERR1067709_USAGM001153	MOBA	Transfers a GMP moiety from GTP to Mo-molybdopterin (Mo- MPT) cofactor (Moco or molybdenum cofactor) to form Mo- molybdopterin guanine dinucleotide (Mo-MGD) cofactor (By similarity)	3.48364e-40	3.81596e-38
Cluster15683_ERR1067714_USAGM000830			1.46707e-38	1.41375e-36
Cluster15683_ERR1067711_USAGM000538			1.61377e-37	1.47499e-35
Cluster15729_ERR1067765_USAGM001128	YOCR	transporter	0.000286916	0.0128134
Cluster15729_ERR1067709_USAGM001039	YOCR	transporter	0.00013814	0.00632828
Cluster15741_ERR1067710_USAGM001290	BIOA	Catalyzes the transfer of the alpha-amino group from S- adenosyl-L-methionine (SAM) to 7-keto-8-aminopelargonic acid (KAPA) to form 7,8-diaminopelargonic acid (DAPA). It is the only animotransferase known to utilize SAM as an amino donor (By similarity)	1.71523e-43	2.85961e-41
Cluster15741_ERR1067716_USAGM001660	BIOA	Catalyzes the transfer of the alpha-amino group from S- adenosyl-L-methionine (SAM) to 7-keto-8-aminopelargonic acid (KAPA) to form 7,8-diaminopelargonic acid (DAPA). It is the only animotransferase known to utilize SAM as an amino donor (By similarity)	4.17373e-42	5.44222e-40
Cluster15765_ERR1067709_USAGM001326	PQIB	Paraquat-inducible protein b	1.38112e-35	1.14458e-33
Cluster15765_ERR1067711_USAGM000459	PQIB	Paraquat-inducible protein b	6.03955e-45	1.21327e-42
Cluster15816_ERR1067804_USAGM001086	RFAI	Glycosyl transferase family 8	2.56308e-07	1.32467e-05
Cluster15816_ERR1067802_USAGM000282	RFAI	Glycosyl transferase family 8	4.60134e-06	0.000227668
Cluster15825_ERR1067711_USAGM000817	PRTR	Peptidase S24-like	1.1877e-06	5.99661e-05
Cluster15831_ERR1067722_USAGM000095			1.41764e-15	8.36042e-14
Cluster15831_ERR1067712_USAGM001337			4.54967e-14	2.63395e-12
Cluster15849_ERR1067802_USAGM000871	ERIC	Chloride channel	6.71061e-47	2.9574e-44
Cluster15849_ERR1067709_USAGM000898	ERIC	Chloride channel	4.76453e-45	1.21327e-42
Cluster15865_ERR1067716_USAGM000149		SNF2 family N-terminal domain	2.31983e-23	1.47853e-21
Cluster15882_ERR1067722_USAGM000319	YCGV	Outer membrane autotransporter	1.7401e-06	8.72367e-05
Cluster15882_ERR1067875_USAGM001344	YCGV	Outer membrane autotransporter	8.54321e-19	5.22248e-17
Cluster15895_ERR1067711_USAGM001011	RPLY	This is one of the proteins that binds to the 5S RNA in the ribosome where it forms part of the central protuberance (By similarity)	1.15821e-39	1.1864e-37
Cluster15895_ERR1067710_USAGM001411	RPLY	This is one of the proteins that binds to the 5S RNA in the ribosome where it forms part of the central protuberance (By similarity)	7.7214e-41	8.72703e-39
Cluster15919_ERR1067709_USAGM000602			4.18138e-43	6.06418e-41
Cluster15919_ERR1067747_USAGM000006			6.03955e-45	1.21327e-42
Cluster15961_ERR855148_USAGM001421	PILA	Fimbrial protein	0.0011144	0.0477071
Cluster15961_ERR191821_USAGM001775	PILA	Fimbrial protein	4.62308e-09	2.47017e-07
Cluster15961_ERR1067825_USAGM000865	PILA	Fimbrial protein	2.47841e-13	1.41183e-11
Cluster15961_ERR223604_USAGM001704	PILA	Fimbrial protein	7.5242e-12	4.19371e-10
Cluster15990_ERR1067716_USAGM000486	PUTA	proline dehydrogenase, pyrroline-5-carboxylate dehydrogenase	7.7214e-41	8.72703e-39
Cluster15990_ERR1067755_USAGM000985	PUTA	proline dehydrogenase, pyrroline-5-carboxylate dehydrogenase	6.03955e-45	1.21327e-42
Cluster16024_ERR1067714_USAGM000982			9.86654e-05	0.00461665
Cluster16024_ERR1067709_USAGM001554			0.000628479	0.0274001
Cluster16045_ERR1067710_USAGM000236	GPV	Baseplate assembly protein	2.748e-43	4.15495e-41
Cluster16047_ERR1067711_USAGM001696	GLNE	Adenylation and deadenylation of glutamate--ammonia ligase (By similarity)	9.69819e-36	8.21687e-34
Cluster16047_ERR1067716_USAGM000256	GLNE	Adenylation and deadenylation of glutamate--ammonia ligase (By similarity)	3.98143e-32	2.96268e-30
Cluster16114_ERR1067716_USAGM001324			3.34592e-20	2.06535e-18
Cluster16114_ERR1067726_USAGM000936			3.20969e-05	0.00153082
Cluster16126_ERR1067709_USAGM001483	PRMC	Methylates the class 1 translation termination release factors RF1 PrfA and RF2 PrfB on the glutamine residue of the universally conserved GGQ motif (By similarity)	6.65569e-05	0.00312972
Cluster16130_ERR1067710_USAGM000396	ARGS	arginyL-tRNA synthetase	0.00013814	0.00632828
Cluster16130_ERR1067765_USAGM000508	ARGS	arginyL-tRNA synthetase	0.00013814	0.00632828
Cluster16169_ERR1067709_USAGM001442		Inherit from proNOG: portal protein	0.000596009	0.0260444
Cluster16169_ERR1067716_USAGM001315		Inherit from proNOG: portal protein	3.21318e-31	2.33298e-29
Cluster16174_ERR1067747_USAGM001646	IGA	Igab-domain of IgA protease	1.05603e-34	8.63828e-33
Cluster16174_ERR1067716_USAGM001688	IGA	Igab-domain of IgA protease	2.11043e-28	1.42325e-26
Cluster16200_ERR1067710_USAGM000761	PRMA	Methylates ribosomal protein L11 (By similarity)	2.22523e-22	1.39786e-20
Cluster16200_ERR1067747_USAGM001154	PRMA	Methylates ribosomal protein L11 (By similarity)	9.69819e-36	8.21687e-34
Cluster16279_ERR1067709_USAGM000130		Transcriptional Regulator, XRE family	1.54905e-05	0.00075205
Cluster16279_ERR1067710_USAGM000598		Transcriptional Regulator, XRE family	0.000628479	0.0274001
Cluster16358_ERR1067716_USAGM000245			3.00518e-25	1.95478e-23
Cluster16416_ERR1067709_USAGM000604			3.97979e-09	2.1365e-07
Cluster16470_ERR1067709_USAGM001719	TRAH	TraH family	4.86543e-29	3.3166e-27
Cluster16500_ERR1067709_USAGM000654	DNAG	DNA primase is the polymerase that synthesizes small RNA primers for the Okazaki fragments on both template strands at replication forks during chromosomal DNA synthesis (By similarity)	4.76453e-45	1.21327e-42
Cluster16500_ERR1067716_USAGM000953	DNAG	DNA primase is the polymerase that synthesizes small RNA primers for the Okazaki fragments on both template strands at replication forks during chromosomal DNA synthesis (By similarity)	6.72028e-30	4.6706e-28
Cluster16500_ERR1067765_USAGM000478	DNAG	DNA primase is the polymerase that synthesizes small RNA primers for the Okazaki fragments on both template strands at replication forks during chromosomal DNA synthesis (By similarity)	0.000596009	0.0260444
Cluster16552_ERR1067802_USAGM000105	OATA	acyltransferase 3	6.03955e-45	1.21327e-42
Cluster16580_ERR1067716_USAGM001553		whole genome shotgun sequence	4.76492e-10	2.58237e-08
Cluster16580_ERR1067722_USAGM000831		whole genome shotgun sequence	1.82429e-12	1.02686e-10
Cluster16580_ERR1067712_USAGM001428		whole genome shotgun sequence	7.81154e-18	4.72441e-16
Cluster16608_ERR1067747_USAGM000771		Protein of unknown function (DUF560)	6.71061e-47	2.9574e-44
Cluster16608_ERR1067713_USAGM000830		Protein of unknown function (DUF560)	1.71523e-43	2.85961e-41
Cluster16637_ERR1067709_USAGM001547	NTRX	Transcriptional regulator, Fis family	6.03955e-45	1.21327e-42
Cluster16637_ERR1067747_USAGM001681	NTRX	Transcriptional regulator, Fis family	6.03955e-45	1.21327e-42
Cluster16644_ERR1067709_USAGM000635	SDHB	succinate dehydrogenase	1.85367e-14	1.07754e-12
Cluster16644_ERR1067716_USAGM000533	SDHB	succinate dehydrogenase	5.27297e-17	3.16217e-15
Cluster16644_ERR1067710_USAGM000822	SDHB	succinate dehydrogenase	1.70316e-13	9.74107e-12
Cluster16644_ERR1067722_USAGM000377	SDHB	succinate dehydrogenase	3.86763e-11	2.13682e-09
Cluster16649_ERR1067709_USAGM000407		integral membrane protein	1.17277e-33	9.22175e-32
Cluster16649_ERR1067714_USAGM000721		integral membrane protein	7.16977e-36	6.18526e-34
Cluster16731_ERR1067747_USAGM000268	SPHB1	protease	8.42719e-42	1.04151e-39
Cluster16731_ERR1067713_USAGM000629	SPHB1	protease	1.61377e-37	1.47499e-35
Cluster16759_ERR1067747_USAGM000493	PEPP	peptidase, M24	1.95932e-40	2.1629e-38
Cluster16759_ERR1067710_USAGM001531	PEPP	peptidase, M24	1.38112e-35	1.14458e-33
Cluster16772_ERR1067711_USAGM000048	YGBJ	Dehydrogenase	8.37245e-07	4.24605e-05
Cluster16816_ERR1067710_USAGM001390	PHOH	Phoh family	0.00013814	0.00632828
Cluster16816_ERR1067709_USAGM000842	PHOH	Phoh family	0.000286916	0.0128134
Cluster16823_ERR1067711_USAGM001416	CLPX	ATP-dependent specificity component of the Clp protease. It directs the protease to specific substrates. Can perform chaperone functions in the absence of ClpP (By similarity)	3.98143e-32	2.96268e-30
Cluster16823_ERR1067709_USAGM000016	CLPX	ATP-dependent specificity component of the Clp protease. It directs the protease to specific substrates. Can perform chaperone functions in the absence of ClpP (By similarity)	6.28564e-39	6.25823e-37
Cluster16858_ERR1067715_USAGM001687	MURE	Catalyzes the addition of meso-diaminopimelic acid to the nucleotide precursor UDP-N-acetylmuramoyl-L-alanyl-D-glutamate (UMAG) in the biosynthesis of bacterial cell-wall peptidoglycan (By similarity)	6.3505e-40	6.7609e-38
Cluster16858_ERR1067716_USAGM000474	MURE	Catalyzes the addition of meso-diaminopimelic acid to the nucleotide precursor UDP-N-acetylmuramoyl-L-alanyl-D-glutamate (UMAG) in the biosynthesis of bacterial cell-wall peptidoglycan (By similarity)	1.57343e-36	1.36775e-34
Cluster16945_ERR1067713_USAGM001634	NADD	Catalyzes the reversible adenylation of nicotinate mononucleotide (NaMN) to nicotinic acid adenine dinucleotide (NaAD) (By similarity)	6.03955e-45	1.21327e-42
Cluster16945_ERR1067709_USAGM000315	NADD	Catalyzes the reversible adenylation of nicotinate mononucleotide (NaMN) to nicotinic acid adenine dinucleotide (NaAD) (By similarity)	6.71061e-47	2.9574e-44
Cluster17018_ERR1067747_USAGM000157	LPTD	Involved in the assembly of LPS in the outer leaflet of the outer membrane. Determines N-hexane tolerance and is involved in outer membrane permeability. Essential for envelope biogenesis (By similarity)	1.95932e-40	2.1629e-38
Cluster17018_ERR1067709_USAGM000167	LPTD	Involved in the assembly of LPS in the outer leaflet of the outer membrane. Determines N-hexane tolerance and is involved in outer membrane permeability. Essential for envelope biogenesis (By similarity)	1.38112e-35	1.14458e-33
Cluster17047_ERR855144_USAGM000755	OCAR_7162	Membrane	2.05736e-15	1.20829e-13
Cluster17047_SRR2736181_USAGM001188	OCAR_7162	Membrane	5.75134e-10	3.11399e-08
Cluster17047_ERR1067784_USAGM000890	OCAR_7162	Membrane	1.46184e-22	9.22388e-21
Cluster17047_ERR191813_USAGM000608	OCAR_7162	Membrane	6.77254e-11	3.71647e-09
Cluster17117_ERR1067711_USAGM000427	MTRF	transporter	1.04546e-33	8.23209e-32
Cluster17117_ERR1067716_USAGM000873	MTRF	transporter	1.57343e-36	1.36775e-34
Cluster17154_ERR1067709_USAGM000032	GATA	Allows the formation of correctly charged Gln-tRNA(Gln) through the transamidation of misacylated Glu-tRNA(Gln) in organisms which lack glutaminyl-tRNA synthetase. The reaction takes place in the presence of glutamine and ATP through an activated gamma-phospho-Glu-tRNA(Gln) (By similarity)	6.71061e-47	2.9574e-44
Cluster17154_ERR1067747_USAGM001443	GATA	Allows the formation of correctly charged Gln-tRNA(Gln) through the transamidation of misacylated Glu-tRNA(Gln) in organisms which lack glutaminyl-tRNA synthetase. The reaction takes place in the presence of glutamine and ATP through an activated gamma-phospho-Glu-tRNA(Gln) (By similarity)	6.03955e-45	1.21327e-42
Cluster17201_ERR1067709_USAGM000770	CYSK	Cysteine synthase	1.85505e-41	2.21557e-39
Cluster17201_ERR1067711_USAGM000919	CYSK	Cysteine synthase	4.76453e-45	1.21327e-42
Cluster17233_ERR1067714_USAGM000160	NADE	NH(3)-dependent NAD( ) synthetase	6.71061e-47	2.9574e-44
Cluster17233_ERR1067709_USAGM000024	NADE	NH(3)-dependent NAD( ) synthetase	4.76453e-45	1.21327e-42
Cluster17261_ERR1067716_USAGM000657	MOEB	Molybdopterin biosynthesis protein MoeB	5.08881e-16	3.01045e-14
Cluster17280_ERR1067755_USAGM000775	GLMS	Catalyzes the first step in hexosamine metabolism, converting fructose-6P into glucosamine-6P using glutamine as a nitrogen source (By similarity)	9.50423e-33	7.20433e-31
Cluster17280_ERR1067710_USAGM000962	GLMS	Catalyzes the first step in hexosamine metabolism, converting fructose-6P into glucosamine-6P using glutamine as a nitrogen source (By similarity)	1.42817e-19	8.79666e-18
Cluster17283_ERR1067710_USAGM000931	ZIPA	receptor for the septal ring structure, may anchor it to the inner-membrane (By similarity)	1.67243e-16	9.94554e-15
Cluster17283_ERR1067711_USAGM000261	ZIPA	receptor for the septal ring structure, may anchor it to the inner-membrane (By similarity)	7.685e-14	4.42206e-12
Cluster17283_ERR1067716_USAGM000746	ZIPA	receptor for the septal ring structure, may anchor it to the inner-membrane (By similarity)	3.07717e-08	1.62132e-06
Cluster17283_ERR1067722_USAGM000031	ZIPA	receptor for the septal ring structure, may anchor it to the inner-membrane (By similarity)	5.15408e-23	3.26661e-21
Cluster17285_ERR1067716_USAGM000667	PETB	Component of the ubiquinol-cytochrome c reductase complex (complex III or cytochrome b-c1 complex), which is a respiratory chain that generates an electrochemical potential coupled to ATP synthesis (By similarity)	1.1595e-34	9.45746e-33
Cluster17285_ERR1067709_USAGM001470	PETB	Component of the ubiquinol-cytochrome c reductase complex (complex III or cytochrome b-c1 complex), which is a respiratory chain that generates an electrochemical potential coupled to ATP synthesis (By similarity)	1.21913e-35	1.02985e-33
Cluster17296_ERR1067765_USAGM000481	AZU	Outer membrane protein H.8	0.00013814	0.00632828
Cluster17296_ERR1067709_USAGM000657	AZU	Outer membrane protein H.8	0.00013814	0.00632828
Cluster17310_ERR1067711_USAGM000023	OCAR_6936	cytoplasmic membrane protein	4.76453e-45	1.21327e-42
Cluster17310_ERR1067709_USAGM001400	OCAR_6936	cytoplasmic membrane protein	4.76453e-45	1.21327e-42
Cluster17314_ERR1067709_USAGM000900		YhbX YhjW YijP YjdB family protein	5.95577e-33	4.58175e-31
Cluster17314_ERR1067716_USAGM000557		YhbX YhjW YijP YjdB family protein	6.28564e-39	6.25823e-37
Cluster17343_ERR1067747_USAGM000340	POTF	Putrescine ABC transporter	1.95932e-40	2.1629e-38
Cluster17354_ERR1067709_USAGM000527	DLTR	Two component Transcriptional regulator, winged helix family	1.09704e-05	0.000536727
Cluster17354_ERR1067710_USAGM000449	DLTR	Two component Transcriptional regulator, winged helix family	1.09704e-05	0.000536727
Cluster17361_ERR1067714_USAGM001800		TonB-dependent receptor	1.56691e-12	8.8286e-11
Cluster17361_ERR1067709_USAGM000457		TonB-dependent receptor	4.54039e-11	2.50364e-09
Cluster17397_ERR1067715_USAGM001207	GNTP	Gluconate	7.37805e-05	0.00346653
Cluster17412_ERR1067710_USAGM001151	PROC	Pyrroline-5-carboxylate reductase	8.42719e-42	1.04151e-39
Cluster17412_ERR1067716_USAGM001718	PROC	Pyrroline-5-carboxylate reductase	1.71523e-43	2.85961e-41
Cluster17426_ERR1067716_USAGM001573	HLDD	Catalyzes the interconversion between ADP-D-glycero- beta-D-manno-heptose and ADP-L-glycero-beta-D-manno-heptose via an epimerization at carbon 6 of the heptose (By similarity)	3.98143e-32	2.96268e-30
Cluster17426_ERR1067720_USAGM001222	HLDD	Catalyzes the interconversion between ADP-D-glycero- beta-D-manno-heptose and ADP-L-glycero-beta-D-manno-heptose via an epimerization at carbon 6 of the heptose (By similarity)	3.98143e-32	2.96268e-30
Cluster17436_ERR1067726_USAGM001783			0.000286916	0.0128134
Cluster17436_ERR1067711_USAGM000031			6.666e-22	4.16907e-20
Cluster17436_ERR1067716_USAGM000177			1.54548e-26	1.0181e-24
Cluster17449_ERR1067716_USAGM000898	ASMA	asmA family	5.67559e-33	4.37806e-31
Cluster17449_ERR1067714_USAGM001391	ASMA	asmA family	3.68352e-39	3.69333e-37
Cluster17458_ERR1067709_USAGM001726	TRAB	pilus assembly	4.86543e-29	3.3166e-27
Cluster17484_ERR1067709_USAGM000117		Phage portal protein	5.96655e-06	0.000294193
Cluster17500_ERR1067709_USAGM000833	CLPS	Involved in the modulation of the specificity of the ClpAP-mediated ATP-dependent protein degradation (By similarity)	0.00068487	0.0298357
Cluster17500_ERR1067712_USAGM001442	CLPS	Involved in the modulation of the specificity of the ClpAP-mediated ATP-dependent protein degradation (By similarity)	0.000385278	0.0171926
Cluster17534_ERR1067716_USAGM000697	CINA	CinA domain protein	1.31968e-27	8.82651e-26
Cluster17534_ERR1067709_USAGM000571	CINA	CinA domain protein	1.31968e-27	8.82651e-26
Cluster17558_ERR1067710_USAGM000024	ILVI	acetolactate synthase	0.00100477	0.0436048
Cluster17581_ERR1067815_USAGM000878	BMUL_2162	conserved protein UCP015557	1.15821e-39	1.1864e-37
Cluster17581_ERR1067709_USAGM000619	BMUL_2162	conserved protein UCP015557	1.15821e-39	1.1864e-37
Cluster17585_ERR1067710_USAGM001769	FRDD	Cysteine-rich domain protein	2.748e-43	4.15495e-41
Cluster17585_ERR1067716_USAGM000576	FRDD	Cysteine-rich domain protein	4.76453e-45	1.21327e-42
Cluster17652_ERR1067709_USAGM000775	MTNN	Catalyzes the irreversible cleavage of the glycosidic bond in both 5'-methylthioadenosine (MTA) and S- adenosylhomocysteine (SAH AdoHcy) to adenine and the corresponding thioribose, 5'-methylthioribose and S-ribosylhomocysteine, respectively (By similarity)	1.15821e-39	1.1864e-37
Cluster17652_ERR1067711_USAGM000924	MTNN	Catalyzes the irreversible cleavage of the glycosidic bond in both 5'-methylthioadenosine (MTA) and S- adenosylhomocysteine (SAH AdoHcy) to adenine and the corresponding thioribose, 5'-methylthioribose and S-ribosylhomocysteine, respectively (By similarity)	7.7214e-41	8.72703e-39
Cluster17695_ERR1067711_USAGM000206		Tetratricopeptide repeat protein	1.15821e-39	1.1864e-37
Cluster17695_ERR1067710_USAGM000204		Tetratricopeptide repeat protein	6.71061e-47	2.9574e-44
Cluster17752_ERR1067809_USAGM001368			1.05433e-10	5.76343e-09
Cluster17830_ERR1067710_USAGM000918	ARGH	Arginosuccinase	4.17373e-42	5.44222e-40
Cluster17830_ERR1067709_USAGM000080	ARGH	Arginosuccinase	1.71523e-43	2.85961e-41
Cluster17831_ERR1067710_USAGM000646	GROL	Prevents misfolding and promotes the refolding and proper assembly of unfolded polypeptides generated under stress conditions (By similarity)	4.17373e-42	5.44222e-40
Cluster17831_ERR1067711_USAGM000747	GROL	Prevents misfolding and promotes the refolding and proper assembly of unfolded polypeptides generated under stress conditions (By similarity)	4.76453e-45	1.21327e-42
Cluster17861_ERR1067716_USAGM000803		Caudovirus prohead protease	2.51621e-09	1.35207e-07
Cluster17861_ERR1067711_USAGM000604		Caudovirus prohead protease	1.27792e-11	7.10178e-10
Cluster17861_ERR1067755_USAGM001493		Caudovirus prohead protease	3.68352e-39	3.69333e-37
Cluster17897_ERR1067747_USAGM001195	CYAA	Adenylate cyclase	4.18138e-43	6.06418e-41
Cluster17897_ERR1067709_USAGM000295	CYAA	Adenylate cyclase	4.18138e-43	6.06418e-41
Cluster17959_ERR1067716_USAGM001404	PGLB	Pilin glycosylation protein PglB	4.76453e-45	1.21327e-42
Cluster17959_ERR1067747_USAGM001039	PGLB	Pilin glycosylation protein PglB	6.03955e-45	1.21327e-42
Cluster17976_ERR1067822_USAGM000840			4.62308e-09	2.47017e-07
Cluster18014_ERR1067710_USAGM000239	GPI	tail protein	6.71061e-47	2.9574e-44
Cluster18033_ERR1067709_USAGM000216	POTF	Putrescine ABC transporter	6.71061e-47	2.9574e-44
Cluster18033_ERR1067710_USAGM000906	POTF	Putrescine ABC transporter	1.71523e-43	2.85961e-41
Cluster18033_ERR1067745_USAGM001109	POTF	Putrescine ABC transporter	6.71061e-47	2.9574e-44
Cluster18147_ERR1067709_USAGM001478	GPSA	(NAD(P)H-dependent glycerol-3-phosphate dehydrogenase)	5.08881e-16	3.01045e-14
Cluster18147_ERR1067731_USAGM000827	GPSA	(NAD(P)H-dependent glycerol-3-phosphate dehydrogenase)	5.08881e-16	3.01045e-14
Cluster18152_ERR1067710_USAGM001703			4.85326e-22	3.04204e-20
Cluster18157_ERR1067716_USAGM000482	AGMI	cell division protein	6.03955e-45	1.21327e-42
Cluster18157_ERR1067709_USAGM001390	AGMI	cell division protein	6.03955e-45	1.21327e-42
Cluster18195_ERR1067714_USAGM000832		Inherit from COG: helicase	2.11043e-28	1.42325e-26
Cluster18234_ERR1067709_USAGM001759	ABCB	ABC transporter	8.42719e-42	1.04151e-39
Cluster18234_ERR1067722_USAGM000653	ABCB	ABC transporter	4.76453e-45	1.21327e-42
Cluster18286_ERR1067783_USAGM000672	DNAB	replicative DNA helicase	7.99851e-37	7.08291e-35
Cluster18286_ERR1067716_USAGM001529	DNAB	replicative DNA helicase	2.92013e-32	2.19593e-30
Cluster18329_ERR1067715_USAGM001493		transferase hexapeptide repeat containing protein	1.71523e-43	2.85961e-41
Cluster18329_ERR1067710_USAGM000677		transferase hexapeptide repeat containing protein	6.71061e-47	2.9574e-44
Cluster18330_ERR1067716_USAGM000392	SERC	Catalyzes the reversible conversion of 3- phosphohydroxypyruvate to phosphoserine and of 3-hydroxy-2-oxo-4- phosphonooxybutanoate to phosphohydroxythreonine (By similarity)	1.38112e-35	1.14458e-33
Cluster18330_ERR1067711_USAGM000118	SERC	Catalyzes the reversible conversion of 3- phosphohydroxypyruvate to phosphoserine and of 3-hydroxy-2-oxo-4- phosphonooxybutanoate to phosphohydroxythreonine (By similarity)	1.61377e-37	1.47499e-35
Cluster18373_ERR1067710_USAGM000854	DHD	Thioredoxin	4.17373e-42	5.44222e-40
Cluster18373_ERR1067716_USAGM000481	DHD	Thioredoxin	7.7214e-41	8.72703e-39
Cluster18413_ERR1067710_USAGM000049	LST	Transfers sialic acid from the substrate CMP-sialic acid donor to the terminal beta-D-galactosyl-1,4-acetyl-beta-D- glucosamine on the lacto-N-neotetraose branch of the lipooligosaccharide	2.28059e-28	1.53618e-26
Cluster18413_ERR1067711_USAGM000527	LST	Transfers sialic acid from the substrate CMP-sialic acid donor to the terminal beta-D-galactosyl-1,4-acetyl-beta-D- glucosamine on the lacto-N-neotetraose branch of the lipooligosaccharide	4.17373e-42	5.44222e-40
Cluster18477_ERR1067711_USAGM000605			0.000286916	0.0128134
Cluster18490_ERR1067715_USAGM001649	FTSY	Involved in targeting and insertion of nascent membrane proteins into the cytoplasmic membrane. Acts as a receptor for the complex formed by the signal recognition particle (SRP) and the ribosome-nascent chain (RNC). Interaction with SRP-RNC leads to the transfer of the RNC complex to the Sec translocase for insertion into the membrane, the hydrolysis of GTP by both Ffh and FtsY, and the dissocia…	1.24301e-34	9.96704e-33
Cluster18490_ERR1067747_USAGM000010	FTSY	Involved in targeting and insertion of nascent membrane proteins into the cytoplasmic membrane. Acts as a receptor for the complex formed by the signal recognition particle (SRP) and the ribosome-nascent chain (RNC). Interaction with SRP-RNC leads to the transfer of the RNC complex to the Sec translocase for insertion into the membrane, the hydrolysis of GTP by both Ffh and FtsY, and the dissocia…	1.04546e-33	8.23209e-32
Cluster18496_ERR1067709_USAGM000232	SENC	Electron transport protein SCO1 SenC	0.000525997	0.0232531
Cluster18496_ERR1067711_USAGM000055	SENC	Electron transport protein SCO1 SenC	0.00100477	0.0436048
Cluster18497_ERR1067747_USAGM000386	BMUL_1002	glycosyl transferase, family 39	3.68352e-39	3.69333e-37
Cluster18497_ERR1067709_USAGM001231	BMUL_1002	glycosyl transferase, family 39	1.71523e-43	2.85961e-41
Cluster18517_ERR1067709_USAGM001288	SECG	Preprotein translocase, subunit SecG	1.71523e-43	2.85961e-41
Cluster18517_ERR1067747_USAGM000446	SECG	Preprotein translocase subunit SecG	6.71061e-47	2.9574e-44
Cluster18526_ERR1067710_USAGM000843	RLMB	Specifically methylates the ribose of guanosine 2251 in 23S rRNA (By similarity)	2.748e-43	4.15495e-41
Cluster18526_ERR1067716_USAGM000512	RLMB	Specifically methylates the ribose of guanosine 2251 in 23S rRNA (By similarity)	4.17373e-42	5.44222e-40
Cluster18577_ERR1067716_USAGM001106	ASPS	Aspartyl-tRNA synthetase	4.76453e-45	1.21327e-42
Cluster18577_ERR1067709_USAGM001537	ASPS	Aspartyl-tRNA synthetase	6.71061e-47	2.9574e-44
Cluster18583_ERR1067714_USAGM000516			6.07774e-29	4.12322e-27
Cluster18606_ERR1067745_USAGM001527	YOCS	bile acid Na symporter	6.71061e-47	2.9574e-44
Cluster18606_ERR1067713_USAGM000311	YOCS	bile acid Na symporter	4.76453e-45	1.21327e-42
Cluster18649_ERR1067813_USAGM000805			7.49309e-05	0.00351477
Cluster18649_ERR1067710_USAGM000924			3.87754e-25	2.51934e-23
Cluster18649_ERR1067711_USAGM000268			1.38112e-35	1.14458e-33
Cluster18652_ERR1067709_USAGM001295		Periplasmic binding protein	4.76453e-45	1.21327e-42
Cluster18652_ERR1067711_USAGM001279		Periplasmic binding protein	2.748e-43	4.15495e-41
Cluster18682_ERR855202_USAGM000773	CSPD	cold-shock DNA-binding domain protein	4.64268e-13	2.63151e-11
Cluster18717_SRR3360749_USAGM000336			1.77707e-06	8.86989e-05
Cluster18717_ERR1067724_USAGM001321			0.000142561	0.00652557
Cluster18717_SRR3361355_USAGM001559			3.52804e-08	1.85715e-06
Cluster18717_ERR1067716_USAGM000175			2.02369e-22	1.27312e-20
Cluster18728_ERR1067709_USAGM001708			5.87874e-27	3.89525e-25
Cluster18730_ERR1067709_USAGM000715	RLUD	Pseudouridine synthase	1.47313e-25	9.64852e-24
Cluster18730_ERR1067746_USAGM001348	RLUD	Pseudouridine synthase	9.50423e-33	7.20433e-31
Cluster18732_ERR1067715_USAGM000538	CYSS	Cysteinyl-tRNA synthetase	3.0055e-05	0.00144312
Cluster18732_ERR1067736_USAGM000231	CYSS	Cysteinyl-tRNA synthetase	3.95253e-05	0.00188353
Cluster18757_ERR1067710_USAGM001168			3.69037e-36	3.19332e-34
Cluster18757_ERR1067709_USAGM000945			1.61377e-37	1.47499e-35
Cluster18763_ERR1067747_USAGM000230	YCJT	Glycosyl hydrolase, family 65	9.56642e-08	4.98955e-06
Cluster18763_ERR1067710_USAGM000093	YCJT	Glycosyl hydrolase, family 65	1.18257e-06	5.97604e-05
Cluster18784_ERR1067711_USAGM000619			0.000596009	0.0260444
Cluster18805_ERR1067714_USAGM000714		Hydrolase	7.7214e-41	8.72703e-39
Cluster18805_ERR1067709_USAGM000415		Hydrolase	1.85505e-41	2.21557e-39
Cluster18836_ERR1067709_USAGM000857	PANB	Catalyzes the reversible reaction in which hydroxymethyl group from 5,10-methylenetetrahydrofolate is tranferred onto alpha-ketoisovalerate to form ketopantoate (By similarity)	4.76453e-45	1.21327e-42
Cluster18836_ERR1067710_USAGM001405	PANB	Catalyzes the reversible reaction in which hydroxymethyl group from 5,10-methylenetetrahydrofolate is tranferred onto alpha-ketoisovalerate to form ketopantoate (By similarity)	6.71061e-47	2.9574e-44
Cluster18909_ERR1067711_USAGM001162	PETC	Cytochrome C1	8.42719e-42	1.04151e-39
Cluster18909_ERR1067710_USAGM001484	PETC	Cytochrome C1	3.48364e-40	3.81596e-38
Cluster18923_ERR1067710_USAGM000210	FOLA	Key enzyme in folate metabolism. Catalyzes an essential reaction for de novo glycine and purine synthesis, and for DNA precursor synthesis (By similarity)	3.68352e-39	3.69333e-37
Cluster18923_ERR1067716_USAGM001196	FOLA	Key enzyme in folate metabolism. Catalyzes an essential reaction for de novo glycine and purine synthesis, and for DNA precursor synthesis (By similarity)	1.50649e-34	1.20458e-32
Cluster18932_ERR1067716_USAGM000572	AROA	3-phosphoshikimate 1-carboxyvinyltransferase	6.71061e-47	2.9574e-44
Cluster18932_ERR1067715_USAGM001624	AROA	3-phosphoshikimate 1-carboxyvinyltransferase	6.03955e-45	1.21327e-42
Cluster18964_ERR1067709_USAGM001042	GDHA	glutamate dehydrogenase	6.71061e-47	2.9574e-44
Cluster18964_ERR1067715_USAGM001130	GDHA	glutamate dehydrogenase	1.71523e-43	2.85961e-41
Cluster19011_ERR1067709_USAGM000703	FOLC	bifunctional folylpolyglutamate synthase dihydrofolate synthase	0.0011144	0.0477071
Cluster19013_ERR1067765_USAGM001129	NOSX	(LipO)protein	0.000286916	0.0128134
Cluster19027_ERR1067716_USAGM000148		Gcn5-related n-acetyltransferase	4.05375e-25	2.63082e-23
Cluster19030_ERR1067714_USAGM001247			1.54548e-26	1.0181e-24
Cluster19030_ERR1067710_USAGM000742			0.00013814	0.00632828
Cluster19036_ERR1067711_USAGM000568		Transcriptional regulator	5.77123e-12	3.22933e-10
Cluster19066_ERR1067716_USAGM001526			7.7214e-41	8.72703e-39
Cluster19076_ERR1067715_USAGM000314	HEME	Catalyzes the decarboxylation of four acetate groups of uroporphyrinogen-III to yield coproporphyrinogen-III (By similarity)	4.76453e-45	1.21327e-42
Cluster19076_ERR1067711_USAGM000938	HEME	Catalyzes the decarboxylation of four acetate groups of uroporphyrinogen-III to yield coproporphyrinogen-III (By similarity)	4.17373e-42	5.44222e-40
Cluster19100_ERR1067755_USAGM001709		Inherit from COG: helicase	1.95932e-40	2.1629e-38
Cluster19122_ERR1067709_USAGM001723			5.81789e-28	3.90961e-26
Cluster19128_ERR1067714_USAGM000010	CCA	Catalyzes the addition and repair of the essential 3'- terminal CCA sequence in tRNAs without using a nucleic acid template. Adds these three nucleotides in the order of C, C, and A to the tRNA nucleotide-73, using CTP and ATP as substrates and producing inorganic pyrophosphate. Also shows phosphatase, 2'- nucleotidase and 2',3'-cyclic phosphodiesterase activities. These phosphohydrolase activiti…	5.83224e-38	5.52615e-36
Cluster19128_ERR1067716_USAGM001472	CCA	Catalyzes the addition and repair of the essential 3'- terminal CCA sequence in tRNAs without using a nucleic acid template. Adds these three nucleotides in the order of C, C, and A to the tRNA nucleotide-73, using CTP and ATP as substrates and producing inorganic pyrophosphate. Also shows phosphatase, 2'- nucleotidase and 2',3'-cyclic phosphodiesterase activities. These phosphohydrolase activiti…	6.71061e-47	2.9574e-44
Cluster19176_ERR1067716_USAGM001340	RSME	Specifically methylates the N3 position of the uracil ring of uridine 1498 (m3U1498) in 16S rRNA. Acts on the fully assembled 30S ribosomal subunit (By similarity)	1.10118e-19	6.78992e-18
Cluster19176_ERR1067755_USAGM000052	RSME	Specifically methylates the N3 position of the uracil ring of uridine 1498 (m3U1498) in 16S rRNA. Acts on the fully assembled 30S ribosomal subunit (By similarity)	7.99939e-32	5.91383e-30
Cluster19176_ERR1067711_USAGM001243	RSME	Specifically methylates the N3 position of the uracil ring of uridine 1498 (m3U1498) in 16S rRNA. Acts on the fully assembled 30S ribosomal subunit (By similarity)	1.58369e-05	0.0007669
Cluster19206_ERR1067709_USAGM000143	OATA	acyltransferase 3	7.7214e-41	8.72703e-39
Cluster19207_ERR1067715_USAGM000246	YQHA	UPF0114 protein	4.76453e-45	1.21327e-42
Cluster19216_ERR1067709_USAGM000036			6.03955e-45	1.21327e-42
Cluster19216_ERR1067711_USAGM001436			6.71061e-47	2.9574e-44
