# Supplementary material for: PARMAP: A Pan-Genome-Based Computational Framework for Predicting Antimicrobial Resistance
Source: Front Microbiol. 2020 Oct 22;11:578795. doi: 10.3389/fmicb.2020.578795 (PMC7642336; doi:10.3389/fmicb.2020.578795)
Supplement: Supplementary file 3 [file Data_Sheet_3.ZIP › supplementary table 5.xlsx]

## Sheet: Sheet1
Table S5: Gene alleles associated with AMR of ciprofloxacin in N. gonorrhoeae
Gene allele	Predicted gene name	eggNOG annotation	0	1	12	18	2	22	23	24	31	32	4	5	6	10	11	13	14	15	16	17	19	20	21	25	26	27	28	29	3	30	33	7	8	9	AMRS
Cluster10039_ERR1067710_USAGM000698	ATPD	Produces ATP from ADP in the presence of a proton gradient across the membrane. The catalytic sites are hosted primarily by the beta subunits (By similarity)	0	0	0	0	0.97	0	0.32	0.05	0	1	0	0	0.02	0	0	0	0	0	0.03	0	0	0	0	0	0	0	0	0	0	0	0	0	0.06	0.15	1
Cluster10047_ERR1067730_USAGM001096	HMBR	receptor	0.01	0	0	0	0	0	0.89	0	0	0	0	0	0	0	0	0.8	0	0	0.03	0	0	0	0.75	0	0	0	0	0	0	0	0	0	0.42	0.32	0.91
Cluster1005_ERR1067712_USAGM001521			0	0	0	0	0.46	0	0.84	0	0	0.8	0	0	0	0	0.16	0.03	0	0.97	0.09	0.1	0	0	0	0	0	0	0	0	0	0.1	0	0	0.02	0.36	0.92
Cluster10061_ERR1067730_USAGM000307	PURM	phosphoribosylaminoimidazole synthetase	0	0	0	0	0.99	0	0	0.05	0	0	0	0	0	0	0	0	0	0	0	0	0	0	0	0	0	0	0	0	0	0	0	0	0.15	0.34	0.99
Cluster10065_ERR1067800_USAGM001783		secretion protein	0	0	0	0.97	0	0	0	0	0	0	0	0	0	0	0	0	0	0	0	0.1	0	0	0	0	0	0	0	0	0	0	0	0	0	0	1
Cluster10073_ERR191753_USAGM001046		tail fiber protein	0	0	0	0	0	0	0	0	0.9	0	0	0	0	0	0	0	0	0	0	0.03	0	0	0	0	0	0	0	0	0	0	0	0	0	0	1
Cluster100_ERR1067716_USAGM000309	BETT	high-affinity choline transport protein	0.99	0.91	0.98	0	0	1	0	0.89	0	0	1	0.98	0.98	0	0	0	0	0	0	0	0	0	0	0	0	0	0	0	0	1	0	0	0.13	0.02	0.95
Cluster100_ERR1067768_USAGM001097	BETT	high-affinity choline transport protein	0	0	0	0	0.94	0	0	0	0	0	0	0	0	0	0	0	0	0	0	0	0	0	0	0	0	0	0	0	0	0	0	0	0	0	1
Cluster10100_ERR1067710_USAGM000556	SDAA	l-serine dehydratase	0.99	0.98	1	0	0.94	0	1	1	0	0	1	0.93	1	0	0	0	0	0	0.06	0.1	0	0	0	0	0	1	0	0	0	0.9	0	0.02	0.06	0	0.91
Cluster10100_ERR1067779_USAGM000470	SDAA	l-serine dehydratase	0.01	0	0	0	0	1	0	0	0	0	0	0	0	0	0	0	0	0	0	0	0	0	0	0	0	0	0	0	0	0.1	0	0	0.15	0	1
Cluster10126_ERR1067711_USAGM001657	MVIN	integral membrane protein mvin	0	0	0	0.93	0	0	0	0	0	0	0	0	0	0	0.89	0	0	0.94	0	0	0	0	0	0	0	0	0	0	0	0	0	0	0	0.04	0.91
Cluster10126_ERR1067720_USAGM000869	MVIN	integral membrane protein mvin	0.97	0	0.98	0	0	1	0	0.05	0	0	0.94	0	0.95	0	0	0	0	0	0	0.21	0	0	0	0	0	0	0	0	0	0.7	0	0	0.06	0	0.97
Cluster1016_ERR1067716_USAGM001528	VP0657	Pilus assembly protein	0	0.97	0	0.83	0	0	0	0.89	0	0	0	0.66	0	0	0	0.03	0	0	0	0.03	0	0	0	0	0	0	0	0	0	0	0	0	0	0	1
Cluster1016_ERR1067768_USAGM000559	VP0657	Pilus assembly protein	0	0	0	0	0.96	0	0	0	0.8	0	0.03	0	0.02	0	0	0	0	0	0	0.1	0	0	0	0	0	0	0	0	0	0	0	0.02	0.04	0.02	1
Cluster1016_ERR1067813_USAGM000653	VP0657	Pilus assembly protein	0.97	0	1	0	0	1	0	0	0	0	0.91	0.02	0.91	0	0	0	0	0	0	0	0	0	0	0	0	0	0	0	0.07	0	0	0	0	0	1
Cluster1016_ERR191737_USAGM001346	VP0657	Pilus assembly protein	0	0	0	0	0	0	0.74	0	0	0	0	0	0	0	0	0	0	0	0	0	0	0	0	0	0	0	0	0	0	0	0	0	0	0	1
Cluster1016_SRR3360606_USAGM001192	VP0657	Pilus assembly protein	0	0	0	0	0	0	0	0	0	0.6	0	0	0	0	0	0	0	0	0	0	0	0	0	0	0	0	0	0	0	0	0	0	0	0	1
Cluster10190_ERR1067710_USAGM000281	FIXI	heavy metal translocating p-type ATPase	0	0.08	0	0	0.03	0	0.95	0	0.1	0.7	0	0	0	0.02	0	0	0	0	0.88	0	0	0	0	0	1	0	0	0	0	0	0	0	0	0.13	0.91
Cluster10222_ERR1067714_USAGM000936			0	0	0	0	0	0	1	0	0	0.8	0	0	0	0	0	0	0	0	0.03	0.07	0	0	0	0	0	0	0	0	0	0	0	0	0.09	0.02	1
Cluster10222_ERR1067750_USAGM000397			0.01	0	0	0	0.01	0	0	0	0.9	0	0	0.02	0	0	0	0	0	0	0	0.14	0	0	0	0	0.93	0.17	0	0	0	0	0	0	0.19	0.08	0.94
Cluster10234_ERR1067800_USAGM001013	LGTA	glycosyl transferase	0	0	0	0.62	0	0	0	0.11	0	0	0	0.12	0	0	0	0	0	0	0	0	0	0	0	0	0	0	0	0	0	0	0	0	0	0	1
Cluster10238_ERR1067716_USAGM001124	TBP1	Transferrin-binding protein	0	0.71	0	0	0.85	0	0	0.05	0	0	0	0.76	0	0	0	0	0	0	0	0	0	0	0	0	0	0	0	0	0.01	0	0	0	0	0	1
Cluster10238_ERR1067813_USAGM000467	TBP1	Transferrin-binding protein	0.97	0	0.98	0	0	1	0	0.11	0	0	1	0	0.93	0	0	0	0	0	0	0	0	0	0	0	0	0	0	0	0	0	0	0	0	0	1
Cluster10238_ERR1067815_USAGM001342	TBP1	Transferrin-binding protein	0	0	0	0.79	0	0	0	0	0	0	0	0	0	0	0	0	0	0	0	0	0	0	0	0	0	0	0	0	0	0	0	0	0	0	1
Cluster10238_ERR191737_USAGM000990	TBP1	Transferrin-binding protein	0	0	0	0	0	0	0.63	0	0	0	0	0	0	0	0	0	0	0	0	0	0	0	0	0	0	0	0	0	0	0	0	0	0	0	1
Cluster10246_ERR1067813_USAGM000414	ACNB	Aconitate hydratase 2	1	0	1	0	0	1	0	0	0	0	1	0	0.98	0	0	0	0	0	0	0	0	0	0	0	0	0	0	0	0	0	0	0.02	0	0	1
Cluster10248_ERR191737_USAGM000609	NUOG	oxidoreductase subunit g	0	0	0	0	0	0	0.95	0	0	0	0	0	0	0	0	0	0	0	0	0	0	0	0	0	0	0	0	0	0	0	0	0	0.06	0	1
Cluster10248_ERR191753_USAGM001592	NUOG	oxidoreductase subunit g	0	0	0	0	0	0	0	0	0.9	0	0	0	0	0	0	0	0	0	0	0	0	0	0	0	0	0	0	0	0	0	0	0	0	0.02	1
Cluster10260_ERR1067813_USAGM000755	HRPA	helicase	1	0	1	0	0	1	0	0	0	0	0.99	0	1	0	0	0	0	0	0	0	0	0	0	0	0	0	0	0	0	0	0	0	0	0	1
Cluster10260_ERR191753_USAGM000867	HRPA	helicase	0	0	0	0	0	0	0	0	1	0	0	0	0	0	0	0	0	0	0	0	0	0	0	0	0	0	0	0	0	0	0	0	0	0	1
Cluster10264_ERR1067715_USAGM001661	GPH	Specifically catalyzes the dephosphorylation of 2- phosphoglycolate. Is involved in the dissimilation of the intracellular 2-phosphoglycolate formed during the DNA repair of 3'-phosphoglycolate ends, a major class of DNA lesions induced by oxidative stress (By similarity)	0	0.04	0	0	0	0	0.84	0	0	0.2	0	0	0	0	0	0	0	0	0	0.03	0	0	1	0	0	0	0	0	0	0	0	0	0.15	0.4	0.92
Cluster10264_ERR1067800_USAGM000255	GPH	Specifically catalyzes the dephosphorylation of 2- phosphoglycolate. Is involved in the dissimilation of the intracellular 2-phosphoglycolate formed during the DNA repair of 3'-phosphoglycolate ends, a major class of DNA lesions induced by oxidative stress (By similarity)	0	0	0	0.97	0	0	0	0	0	0	0	0	0	0	0	0	0	0	0	0	0	0	0	0	0	0	0	0	0	0	0	0	0	0.02	1
Cluster10352_ERR1067716_USAGM000364	RLPA	rare lipoprotein A	1	0.99	1	0	0.01	1	0	0.95	0	0.4	1	1	1	0	0	0	0	0	0	0.17	0	0	0	0	0	0	0	0	0	0	0	0	0.19	0.13	1
Cluster10352_ERR1067815_USAGM000196	RLPA	rare lipoprotein A	0	0	0	0.97	0	0	0	0	0	0	0	0	0	0	0	0	0	0	0	0	0	0	0	0	0	0	0	0	0	0	0	0	0	0	1
Cluster10359_ERR1067710_USAGM000522	VALS	amino acids such as threonine, to avoid such errors, it has a posttransfer editing activity that hydrolyzes mischarged Thr-tRNA(Val) in a tRNA-dependent manner (By similarity)	0	0	0	0	0.93	0	0	0	0	0	0	0.07	0	0	0	0	0	0	0.72	0.14	0	0	0	0	0	0.08	0	0	0.06	0	0.2	0	0.02	0	0.97
Cluster10389_SRR1661324_USAGM000086	BIOH	The physiological role of BioH is to remove the methyl group introduced by BioC when the pimeloyl moiety is complete. It allows to synthesize pimeloyl-ACP via the fatty acid synthetic pathway through the hydrolysis of the ester bonds of pimeloyl-ACP esters (By similarity)	0	0	0	0	0	0	0	0	0	0.8	0	0	0	0	0	0	0	0	0	0	0	0	0	0	0	0	0	0	0	0	0	0	0.02	0	1
Cluster1038_ERR1067716_USAGM001501	HAPS_0558		0.02	0.54	0	0	0	0	0	0.58	0	0	0.01	0.64	0.02	0	0	0.03	0	0	0	0	0	0	0	0	0	0	0	0	0	0	0	0	0.02	0	1
Cluster1038_ERR222909_USAGM001707	HAPS_0558		0	0	0.02	0	0	0	0.79	0	0	0.1	0	0	0	0	0	0	0	0	0	0	0	0	0	0	0	0	0	0	0	0	0	0	0.02	0	1
Cluster10410_ERR1067723_USAGM001336	ACRA	Efflux transporter, RND family, MFP subunit	0	0	0	0	0	0	0.74	0	0	0.8	0	0	0	0	0	0	0	0	0	0.14	0	0	0	0	0	0	0	0	0	0.1	0.7	0	0	0.02	0.96
Cluster10440_ERR1067716_USAGM001546		Pseudouridine synthase	0	0.97	0	0	0.03	0	0	0	0	0	0	0	0	0	0	0	0	0	0	0	0	0	0	0	0	0	0	0	0	0	0	0	0	0	1
Cluster10440_ERR1067720_USAGM001249		Pseudouridine synthase	0	0	0	0	0.97	0	1	0	0	1	0	0	0	0	0	0.17	0	0	0	0	0	0	0	0	0	0	0	0	0	0.9	0	0	0	0.02	0.96
Cluster10441_ERR1067716_USAGM001194			1	0.99	1	0	0.03	1	0	0.95	0	0	0.99	0.98	0.95	0.02	0	0	0	0	0	0.1	0	0	0	0	0	0	0	0	0.06	0.7	1	0	0.3	0.13	0.92
Cluster10470_ERR1067709_USAGM000493	FTSK	cell division protein FtsK	0	0	0	0	0	0	1	0	0	0	0	0	0	0	0	0	0	0	0	0.1	0	0	0	0	0	0	0	0	0	0.9	0.7	0	0.25	0	0.93
Cluster10470_ERR1067718_USAGM001547	FTSK	cell division protein FtsK	0.97	0.85	0.98	1	0	1	0	1	0.4	0	0.99	0.98	0.98	0.04	0	0	0	0	0.03	0.24	0	0	0	0	0	0	0	1	0	0	0	0.02	0.36	0.66	0.92
Cluster10470_ERR1067778_USAGM001621	FTSK	cell division protein FtsK	0	0	0	0	0	0	0	0	0	1	0	0	0	0	0	0	0	0	0	0	0	0	0	0	0	0	0	0	0	0	0	0	0.15	0	1
Cluster10549_ERR1067795_USAGM000266		conjugal transfer coupling protein TraG	0	0	0	0	0.01	0	0.95	0	0	0.8	0.01	0	0	0	0	0	0	0	0	0.07	0	0	0	0	0	0.08	0	0	0	0	0	0	0.25	0.02	1
Cluster10564_ERR1067716_USAGM000530	SDHC	succinate dehydrogenase, cytochrome	0	0.98	0	0	0	0	0	0	0	0	0	0	0	0	0	0	0	0	0	0	0	0	0	0	0	0	0	0	0	0	0	0	0	0	1
Cluster10567_ERR1067715_USAGM001246	BIOC	Methyltransferase	0.96	0.97	1	0.97	0.01	1	0	1	0.7	0	0.94	0.93	0.96	0	0	0	0	0	0.31	0.52	0	0	1	0	0	0	0	0	0	0	0	0	0.04	0.47	0.92
Cluster10567_ERR1067720_USAGM000875	BIOC	Methyltransferase	0	0	0	0	0	0	0	0	0.2	0.6	0	0	0	0	0	0	0	0	0	0.07	0	0	0	0	0	0	0	0	0	0.8	0	0	0.21	0.06	0.91
Cluster10567_ERR191737_USAGM000589	BIOC	Methyltransferase	0	0	0	0	0	0	1	0	0	0	0	0	0	0	0	0	0	0	0	0	0	0	0	0	0	0	0	0	0	0	0	0	0	0	1
Cluster10632_ERR1067709_USAGM000115	Y2191	BRO family, N-terminal domain	0	0.01	0	0.34	0	0	0.95	0	0	0.2	0	0	0	0	0	0.49	0	0	0.03	0.07	0	0	0	0	0	0	0	0.09	0	0	0	0.04	0.04	0.06	0.99
Cluster10632_ERR1067715_USAGM000908	Y2191	BRO family, N-terminal domain	0.22	0	0.44	0	0.05	1	0	0	0	0	0	0	0	0	0	0	0	0	0	0.07	0.64	0.04	0	0	0	0	0	0	0	0	0	0	0.02	0.23	0.98
Cluster10632_ERR1067768_USAGM000779	Y2191	BRO family, N-terminal domain	0	0.01	0	0	0.78	0	0	0	0	0	0.03	0	0.04	0.02	0.07	0	0	0.06	0	0.03	0	0	0	0	0	0	0	0	0	0	0	0.02	0	0	1
Cluster10632_ERR1067813_USAGM001243	Y2191	BRO family, N-terminal domain	0.64	0.01	0.04	0	0	0	0	0	0	0	0.93	0.02	0.84	0.02	0	0	0	0	0	0	0	0	0	0	0	0	0	0	0	0	0	0	0	0	1
Cluster10634_ERR1067709_USAGM001592	CLPB	ATP-dependent CLP protease ATP-binding subunit	0	0.03	0	0.86	0	0	0	0	0	0	0	0	0	0	0	0	0	0	0	0.17	0	0	1	0	0	0	0	0	0	0	0	0	0.11	0	0.93
Cluster10634_ERR1067710_USAGM001540	CLPB	ATP-dependent CLP protease ATP-binding subunit	0	0	0	0	0	0	0.79	0	0	0	0	0	0	0	0	0	0	0	0.06	0	0	0	0	0	0	0	0	0	0	0	0	0	0	0.34	0.99
Cluster10634_ERR855254_USAGM001209	CLPB	ATP-dependent CLP protease ATP-binding subunit	0	0	0	0	0	0	0.16	0	0	1	0	0	0	0	0	0	0	0	0	0	0	0	0	0	0	0	0	0	0	0	0	0	0	0	1
Cluster10663_ERR1067711_USAGM000504		Transcriptional regulator	0	0	0	0.97	0	0	0	0	0	1	0	0	0	0	0.87	0	0	1	0	0	0	0	0	0	0	0	0	0	0	0	0	0	0.09	0.42	0.91
Cluster10674_ERR191737_USAGM000037	GLNQ	transport ATP-binding protein	0	0	0	0	0	0	1	0	0	0.9	0	0	0	0	0	0	0	0	0	0	0	0	0	0	0	0	0	0	0	0	0	0	0	0	1
Cluster1067_ERR1067768_USAGM000148			0	0	0	0	0.99	0	0	0	0	0	0	0	0	0	0	0	0	0	0	0	0	0	0	0	0	0	0	0	0	0	0	0	0	0	1
Cluster10691_ERR1067711_USAGM000715		transferase hexapeptide repeat containing protein	0	0	0	0.97	0	0	0.89	0	0	1	0	0	0	0	0.82	0.03	0	0.7	0	0.03	0	0	0	0	0	0	0	0	0	0	0.1	0	0.04	0.36	0.94
Cluster10701_ERR1067716_USAGM000174			0.02	0.96	0	0.79	0.01	0	0	0.74	0.4	0	0	1	0.04	0.1	0	0	0	0	0.12	0.07	0	0	0	0	0.07	0.25	0	0	0.06	0	0.1	0	0.04	0.02	0.99
Cluster10701_ERR1067751_USAGM001833			0	0	0	0	0.17	0	0.95	0	0	0	0	0	0	0	0	0	0	0	0.03	0.03	0	0	0	0	0	0.25	0	0	0	0	0	0	0.06	0.04	1
Cluster10715_ERR1067768_USAGM000493	FTSH	Acts as a processive, ATP-dependent zinc metallopeptidase for both cytoplasmic and membrane proteins. Plays a role in the quality control of integral membrane proteins (By similarity)	0	0.13	0	0	0.99	0	0	0	0	0	0	0	0	0	0	0	0	0	0	0	0	0	0	0	0	0	0	0	0	0	0	0	0	0	1
Cluster10716_ERR1067797_USAGM000486		biosynthesis	0	0	0	0	0	0	0	0	0	1	0	0	0	0	0	0.03	0	0	0	0	0	0	0	0	0	0	0	0	0	0	0	0	0.23	0.04	1
Cluster10716_ERR1067800_USAGM001751		biosynthesis	0	0	0	1	0	0	0	0	0	0	0	0	0	0	0	0.03	0	0	0	0	0	0	0	0	0	0	0	0	0	0	0	0	0.08	0	1
Cluster10723_ERR1067709_USAGM000922	GLTX	Catalyzes the attachment of glutamate to tRNA(Glu) in a two-step reaction glutamate is first activated by ATP to form Glu-AMP and then transferred to the acceptor end of tRNA(Glu) (By similarity)	0	0	0	0	0.01	0	1	0	0	1	0	0	0	0	1	0	0	1	0	0.28	0	0	0	0	0	0	0	0	0	0	0	0	0	0.32	0.9
Cluster10723_ERR1067800_USAGM001167	GLTX	Catalyzes the attachment of glutamate to tRNA(Glu) in a two-step reaction glutamate is first activated by ATP to form Glu-AMP and then transferred to the acceptor end of tRNA(Glu) (By similarity)	0	0	0	1	0	0	0	0	0	0	0	0	0	0	0	0	0	0	0	0	0	0	0	0	0	0	0	0	0	0	0	0	0	0	1
Cluster10745_ERR1067878_USAGM001383	LPXK	Transfers the gamma-phosphate of ATP to the 4'-position of a tetraacyldisaccharide 1-phosphate intermediate (termed DS-1- P) to form tetraacyldisaccharide 1,4'-bis-phosphate (lipid IVA) (By similarity)	0	0	0	0	0	0	0	0	0	0.6	0	0	0	0	0	0	0	0	0	0	0	0	0	0	0	0	0	0	0	0	0	0	0.02	0	1
Cluster10763_ERR1067768_USAGM001024	SUHB	inositol monophosphatase	0	0	0	0	0.94	0	1	0.11	0	0	0	0	0	0.76	0	0	0	0	0	0.03	0	0	0	0	0	0	0	0	0.84	0.5	0	0	0	0.02	0.93
Cluster10773_ERR1067718_USAGM001064	HSDM	type I restriction-modification system	0	0	0	0.38	0	0	0.95	0	0	1	0	0	0	0	0	0	0	0	0	0.07	0	0	0	0	0.07	0	0	0	0	0.9	0	0	0	0.15	0.96
Cluster10773_ERR1067800_USAGM000387	HSDM	type I restriction-modification system	0	0	0	0.62	0	0	0	0	0	0	0	0	0	0	0	0	0	0	0	0	0	0	0	0	0	0	0	0	0	0	0	0	0	0	1
Cluster10773_ERR191753_USAGM000532	HSDM	type I restriction-modification system	0	0	0	0	0	0	0	0	0.9	0	0	0	0	0	0	0	0	0	0	0.03	0	0	0	0	0	0	0	0	0	0	0	0	0	0	1
Cluster10783_ERR1067730_USAGM000318			0.05	0	0.02	0	0.03	1	0	0.05	0	0	0.03	0.09	0.05	0.02	0	0.54	0	0	0.03	0.14	0	0	0	0	0.43	0	0.08	0	0.04	0.3	0	0.04	0.11	0.28	0.97
Cluster10802_ERR1067813_USAGM001749	ILVD	Dihydroxy-acid dehydratase	0.96	0	1	0	0	1	0	0	0	0	0.96	0	0.96	0	0	0	0	0	0	0	0	0	0	0	0	0	0	0	0	0	0	0	0	0	1
Cluster10807_ERR1067768_USAGM001810	LCTP	Transporter, lactate permease family	0	0	0	0	0.93	0	0	0	0	0	0	0	0	0	0	0	0	0	0	0	0	0	0	0	0	0	0	0	0	0	0	0	0	0	1
Cluster10807_ERR1067813_USAGM001050	LCTP	Transporter, lactate permease family	0.97	0	1	0	0	1	0	0	0	0	1	0	0.95	0	0	0	0	0	0	0	0	0	0	0	0	0	0	0	0	0	0	0	0	0	1
Cluster10823_ERR1067709_USAGM001744	ASPC	Aromatic amino acid aminotransferase	0	0	0	0	0	0	0	0	0.9	0	0	0	0	0	0	0	0	0	0.53	0.24	0	0	0	0	0	0	0	0	0	0.7	0	0	0.08	0.02	0.95
Cluster10824_ERR1067800_USAGM001512	URAA	permease	0.01	0	0	1	0	0	0	0	0.1	0	0	0	0	0	0	0	0	0	0	0	0	0	0	0	0	0	0	0	0	0	0	0	0	0	1
Cluster10837_ERR1067755_USAGM000991	AZLC	AzlC Family	0	0	0	0	0.96	0	0	0	0	0	0.01	0	0	0	0	0	0	0	0	0.03	0	0	0	0	0	0	0	0	0	0	0	0.02	0.02	0.19	1
Cluster10837_ERR191737_USAGM001341	AZLC	AzlC Family	0	0	0	0	0	0	0.95	0	0	0.4	0	0	0	0	0	0	0	0	0	0	0	0	0	0	0	0	0	0	0	0	0	0	0	0	1
Cluster10845_ERR1067723_USAGM000191	PABB	Para-aminobenzoate synthase	0.12	0	0	0	0.97	0	0	0	0	0	0	0	0	0.02	0	0	0	0	0	0	0	0	1	0	0	0	0	0	0	0	0.6	0	0	0.08	0.93
Cluster10850_ERR191753_USAGM000367	YBCO	DLP12 prophage	0	0	0	0	0	0	0	0	0.9	0	0	0	0	0	0	0	0	0	0	0	0	0	0	0	0	0	0	0	0	0	0	0	0	0	1
Cluster10934_ERR1067716_USAGM001712	PYRC	dihydroorotase	0	0.96	0	0	0.97	0	0	0.05	0.9	0	0	0	0	0	0	0	0	0	0	0.07	0	0	0	0	0	0	0	0	0	0	0	0	0.04	0.13	1
Cluster10934_ERR1067778_USAGM000105	PYRC	dihydroorotase	0	0	0	0	0	0	0.26	0	0	1	0	0	0	0	0	0	0	0	0	0	0	0	0	0	0.07	0	0	0	0	0	0	0	0.17	0.02	1
Cluster10934_ERR191737_USAGM001267	PYRC	dihydroorotase	0	0	0	0	0	0	0.74	0	0	0	0	0	0	0	0	0	0	0	0	0	0	0	0	0	0	0	0	0	0	0	0	0	0	0	1
Cluster10939_ERR1067716_USAGM001389	DXS	Catalyzes the acyloin condensation reaction between C atoms 2 and 3 of pyruvate and glyceraldehyde 3-phosphate to yield 1-deoxy-D-xylulose-5-phosphate (DXP) (By similarity)	0.98	0.81	0.96	0	0	1	0	0.89	0	0	1	0.93	0.98	0	0	0	0	0	0	0.03	0	0	0	0	0	0	0	0	0.01	0	0	0	0	0	1
Cluster10965_ERR1067716_USAGM001122		chloride channel	0	0.92	0	0	0.99	0	0	0	0	0	0	0	0	0	0	0	0	0	0	0.03	0	0	0	0	0	0	0	0	0	0	0	0	0.08	0	1
Cluster10965_ERR1067742_USAGM001811		chloride channel	1	0	0.98	0	0	1	0	0.89	0	0	1	0.88	1	0	0	0	0	0	0	0	0	0	0	0	0	0	0	0	0	0	0	0	0	0.02	1
Cluster1103_ERR1067800_USAGM001324		Inherit from COG: helicase	0	0	0	0.97	0	0	0	0	0	0	0	0	0	0	0	0	0	0	0	0	0	0	0	0	0	0	0	0	0	0	0	0	0	0	1
Cluster1104_ERR1067710_USAGM001315	PURC	SAICAR synthetase	0	0.98	0	0	0	0	0.05	0.95	0	0	0	1	0	0	0	0	0	0	0.91	0.41	0	0	0	0	1	0	0	0	0	0	0	0	0.13	0.06	0.9
Cluster1104_ERR1067800_USAGM000665	PURC	SAICAR synthetase	0	0	0	1	0	0	0	0	0	0	0	0	0	0	0	0	0	0	0	0	0	0	0	0	0	0	0	0	0	0	0	0	0.06	0	1
Cluster1104_ERR1067813_USAGM000545	PURC	SAICAR synthetase	1	0	0.98	0	0	1	0	0	0	0	1	0	1	0	0	0	0	0	0	0.03	0	0	0	0	0	0	0	0	0.11	0	0	0	0.06	0.02	1
Cluster11058_ERR1067768_USAGM000514	HSDM	type I restriction-modification system	0	0.1	0	0	0.96	0	0	0	0	0	0	0	0	0	0	0	0	0	0	0	0	0	0	0	0	0	0	0	0	0	0	0	0	0	1
Cluster11095_ERR1067709_USAGM000482		Sel1 repeat protein	0	0	0	0	0.96	0	0	0	1	0.8	0	0	0	0	0	0	0	0	0	0.1	0	0	0	0	0	0	0	0	0	0	0	0	0.08	0.6	0.98
Cluster11099_ERR1067716_USAGM001525	PILX	Pilus assembly protein	0.01	0.98	0	0	0	0	0	0.95	0.9	0	0	0.71	0.02	0	0	0.03	0	0	0	0.38	0	0	0	0	0	0	0	0	0	0	0	0	0	0	0.99
Cluster11099_ERR1067755_USAGM000994	PILX	Pilus assembly protein	0	0	0	0	0.95	0	0	0	0	0.4	0.03	0	0.02	0	0	0	0	0	0	0	0.04	0	0	0	0	0	0	0	0	0	0	0.02	0.09	0.17	1
Cluster11099_ERR1067800_USAGM000774		membrane	0	0	0	0.83	0	0	0.79	0	0	0	0	0	0	0	0	0	0	0	0	0	0	0	0	0	0	0	0	0	0	0	0	0	0	0	1
Cluster11099_ERR1067813_USAGM000655		membrane	0.94	0	0.89	0	0	1	0	0	0	0	0.91	0.02	0.93	0	0	0	0	0	0	0	0	0	0	0	0	0	0	0	0.1	0	0	0	0	0	1
Cluster11099_SRR3360606_USAGM001195	PILX	Pilus assembly protein	0	0	0	0	0	0	0	0	0	0.6	0	0	0	0	0	0	0	0	0	0	0	0	0	0	0	0	0	0	0	0	0	0	0	0	1
Cluster11105_ERR1067713_USAGM000746	YCGV	Outer membrane autotransporter	0	0	0	0.1	0	0	0.74	0	0.9	0	0	0	0	0	0	0	0	0	0	0.31	0	0	0	0	0	0	0	0	0	0	0	0	0.02	0.28	0.99
Cluster11129_ERR1067715_USAGM000106	EDA	aldolase	0	0	0	0	0	0	1	0	0.1	1	0	0.03	0	0	0	0	0	0	0	0.17	0	0	0	0	0	0	0	0	0	0	0	0.02	0.17	0.23	0.99
Cluster1115_ERR1067709_USAGM000514	MCHF	(ABC) transporter	0	0	0	0	0	0	1	0	0	1	0	0	0	0	0	0	0	0	0	0.21	0	0	0.9	0	0	0	0	0	0	0	0	0	0.13	0.45	0.95
Cluster1115_ERR1067800_USAGM001786	MCHF	(ABC) transporter	0	0	0	0.97	0	0	0	0	0	0	0	0	0	0	0	0	0	0	0	0.03	0	0	0	0	0	0	0	0	0	0	0	0	0.15	0	1
Cluster11161_ERR1067774_USAGM000492	SPO2390	integrase family	0	0	0	0	0.03	0	1	0	0	0.8	0	0	0	0	0	0	0	0	0	0.03	0	0	0	0	0	0	0	0	0	0	0	0	0	0.02	1
Cluster11165_ERR1067716_USAGM001587	FRP	NADPH-flavin oxidoreductase	0.97	0.93	0.82	0	0	1	0	0.95	0	0	0.99	0.97	0.96	0	0	0	0	0	0	0	0	0	0	0	0	0	0	0	0	0	0	0	0	0	1
Cluster11165_ERR1067800_USAGM000712	FRP	NADPH-flavin oxidoreductase	0	0	0	0.83	0	0	0	0	0	0	0	0	0	0	0	0	0	0	0	0.03	0	0	0	0	0	0	0	0	0	0	0	0	0	0	1
Cluster11165_ERR855044_USAGM001161	FRP	NADPH-flavin oxidoreductase	0.02	0	0.18	0	0	0	0.84	0	0	0	0	0	0	0	0	0	0	0	0	0.21	0	0	0	0	0	0	0	0	0	0	0	0	0	0.13	1
Cluster11187_ERR1067715_USAGM000852	LPXP	nuclease	0	0	0	0	0	0	0.95	0	0	1	0	0	0	0.02	0	0.74	0	0	0	0.1	0	0	0	0	0	0.08	0	0	0	0	0.9	0	0.28	0.02	0.93
Cluster11201_ERR1067715_USAGM000241	HOLA	DNA polymerase III (Delta subunit)	0	0.1	0	0	1	0	1	0	0	1	0	0	0	0	0	0	0	0	0	0.21	0	0	1	0	0	0	0	0	0	0	0	0.02	0.72	0.62	0.91
Cluster11217_ERR1067715_USAGM001666	ASPC	Aminotransferase	0	0	0	1	0	0	0.79	0	0	0	0	0.28	0	0	0	0	0	0	0	0.14	0	0	0	0	0	0.08	0	0	0	1	0	0	0.09	0.42	0.94
Cluster11242_ERR1067711_USAGM001750		Protein of unknown function (DUF3037)	0.01	0	0.02	0	0.95	0	0.95	0	0	1	0.01	0.02	0.02	0	1	0.06	0	0.97	0.09	0.03	0	0	0	0	0	0	0	0	0	0	0	0	0.08	0.32	0.9
Cluster11255_ERR1067710_USAGM001699			0	0.15	0	0	0	0	1	0	0	1	0	0	0	0	0	0.66	0	0	0.81	0.28	0	0	0	0	0	0	0	0	0	0.1	0.8	0	0.3	0	0.91
Cluster11255_ERR1067711_USAGM000137			0.11	0	0	0	0	0	0	0	1	0	0.01	0	0	0	0.56	0	0	0.61	0	0.07	0	0	0	0	0	0	0	0	0	0	0	0	0.02	0.09	0.97
Cluster11255_ERR1067797_USAGM001061			0.88	0	0.96	0.1	0	1	0	0.47	0	0	0.99	0.02	1	0	0	0	0	0	0.03	0.1	0	0.04	0	0	0	0	0.08	0	0.01	0	0	0	0.15	0.02	1
Cluster11327_ERR1067813_USAGM000785			1	0	1	0	0	1	0	0	0	0	1	0	0.96	0	0	0	0	0	0	0	0	0	0	0	0	0	0	0	0	0	0	0	0	0	1
Cluster11330_ERR191737_USAGM000129			0	0	0	0	0	0	1	0	0	0.1	0	0	0	0	0	0	0	0	0	0	0	0	0	0	0	0	0	0	0	0	0	0	0	0	1
Cluster11356_ERR1067709_USAGM000881		Siphovirus Gp157	0.14	0.89	0.04	0.03	0.96	0	0	0.79	0.4	0	0.16	0.97	0.21	0.1	0.53	0.03	0	0.7	0.06	0.59	0.08	0	0.15	0	0	0.17	0	0	0.04	0	0.1	0.02	0.11	0.23	0.94
Cluster11356_ERR1067715_USAGM000410		Siphovirus Gp157	0.69	0.04	0.93	0	0	1	0	0	0	0	0.55	0	0.47	0.02	0	0.03	0	0	0	0.03	0	0	0	0	0	0	0	0	0	0	0	0.02	0	0.25	1
Cluster11356_ERR1067774_USAGM000418		Siphovirus Gp157	0	0	0	0	0	0	0.68	0	0	0	0	0	0.02	0.02	0.02	0	0	0	0	0.03	0	0	0	0	0	0	0	0	0	0	0	0	0	0.02	1
Cluster11356_ERR1067800_USAGM000221		Siphovirus Gp157	0	0	0	0.93	0	0	0	0	0	0	0	0	0	0	0	0	0	0	0	0	0	0	0	0	0	0	0	0	0	0	0	0	0.06	0	1
Cluster11356_ERR854868_USAGM000934		Siphovirus Gp157	0	0	0.02	0	0	0	0	0	0	0.8	0	0	0	0	0	0	0	0	0	0	0	0	0	0	0	0	0	0	0	0	0	0	0	0	1
Cluster11361_ERR1067751_USAGM000804	SCSD	Thioredoxin	0	0	0	0.03	0.97	0	0	0	0	0	0	0.02	0	0	0	0	0	0	0.22	0	0	0	0	0	0	0.75	0	0	0	0	0	0.04	0.13	0.13	0.97
Cluster11376_ERR1067716_USAGM000439	RES_1	Type III	0.97	0.88	0.98	0	0	1	0	1	0.1	0	1	0.64	1	0	0	0	0	0	0	0.14	0	0	0	0	0	0	0	0	0	0	0	0	0	0	1
Cluster11376_ERR1067768_USAGM000995	RES_1	Type III	0.01	0	0	0	0.96	0	0	0	0	0	0	0	0	0	0	0	0	0	0	0	0	0	0	0	0	0	0	0	0	0	0	0	0	0	1
Cluster11416_ERR1067716_USAGM001527	PILV	type IV pilus modification protein PilV	0.94	0.9	0.96	0.83	0	1	0	0.95	0	0	0.93	0.55	0.89	0	0	0.03	0	0	0	0.03	0	0	0	0	0	0	0	0	0.1	0	0	0	0	0	1
Cluster11416_ERR1067730_USAGM001730	PILV	type IV pilus modification protein PilV	0	0	0	0	0.01	0	0	0	0	0.6	0	0	0	0	0	0	0	0	0	0	0	0	0	0	0	0	0	0	0	0	0	0	0	0.23	0.99
Cluster11416_ERR1067768_USAGM000560	PPDC	type IV pilus modification protein PilV	0	0	0	0	0.96	0	0	0	0	0	0.03	0	0.02	0	0	0	0	0	0	0	0	0	0	0	0	0	0	0	0	0	0	0.02	0	0	1
Cluster11416_ERR191737_USAGM001345	PILV	type IV pilus modification protein PilV	0	0	0	0	0	0	0.79	0	0	0	0	0	0	0	0	0	0	0	0	0	0	0	0	0	0	0	0	0	0	0	0	0	0	0	1
Cluster11416_ERR191753_USAGM000079	PPDC	type IV pilus modification protein PilV	0	0	0	0	0	0	0	0.05	0.7	0	0	0	0	0	0	0	0	0	0	0	0	0	0	0	0	0	0	0	0	0	0	0	0	0	1
Cluster11470_ERR1067716_USAGM000413	GABD	Aldehyde dehydrogenase	0	0.74	0	0	1	0	0	0.84	0	0	0	1	0	0	0	0	0	0	0.03	0.07	0	0	0	0	0	0	0	0	0	0	0	0.02	0.17	0.15	1
Cluster11493_ERR1067713_USAGM001041	CAS4	crispr-associated protein cas4	0	0	0	1	0.97	0	1	0	0	1	0	0	0	0	0	0	0	0	0	0.07	0	0	0	0	0	0	0	0	0	0	1	0.05	0.34	0.81	0.92
Cluster11500_ERR1067720_USAGM000310	CYSJ	Component of the sulfite reductase complex that catalyzes the 6-electron reduction of sulfite to sulfide. This is one of several activities required for the biosynthesis of L- cysteine from sulfate. The flavoprotein component catalyzes the electron flow from NADPH - FAD - FMN to the hemoprotein component (By similarity)	1	0	1	0	0	1	0	0.11	0	0	0.97	0	0.98	0	0	0	0	0	0	0	0	0	0	0	0	0	0	0	0	1	0	0	0.04	0.02	0.95
Cluster11500_ERR1067800_USAGM001663	CYSJ	Component of the sulfite reductase complex that catalyzes the 6-electron reduction of sulfite to sulfide. This is one of several activities required for the biosynthesis of L- cysteine from sulfate. The flavoprotein component catalyzes the electron flow from NADPH - FAD - FMN to the hemoprotein component (By similarity)	0	0	0	1	0	0	0	0	0	0	0	0	0	0	0	0	0	0	0	0	0	0	0	0	0	0	0	0	0	0	0	0	0	0	1
Cluster11524_ERR1067711_USAGM000535			0	0.11	0	0	1	0	1	0	0	1	0	0	0	0.02	1	0	0	1	0	0.03	0	0	0	0	0	0	0	0	0.01	0	0	0	0.04	0.36	0.9
Cluster11524_ERR1067800_USAGM001326			0	0	0	1	0	0	0	0	0	0	0	0	0	0	0	0	0	0	0	0	0	0	0	0	0	0	0	0	0.01	0	0	0	0	0	1
Cluster11527_ERR1067715_USAGM001600	NTRY	Histidine kinase	0	0	0	0.03	0.99	0	0	0	0	0	0	0	0	0	0	0	0	0	0	0.14	0	0	0	0	0	0	0	0	0	0	0	0	0	0.34	0.99
Cluster11562_ERR1067716_USAGM000225	MNMG	NAD-binding protein involved in the addition of a carboxymethylaminomethyl (cmnm) group at the wobble position (U34) of certain tRNAs, forming tRNA-cmnm(5)s(2)U34 (By similarity)	0	0.97	0	0	0	0	0	0.63	0	0	0	0.98	0	0	0	0	0	0	0.03	0	0	0	0	0	0	0	0	0	0	0	0	0	0.13	0	1
Cluster11562_ERR1067718_USAGM001222	MNMG	NAD-binding protein involved in the addition of a carboxymethylaminomethyl (cmnm) group at the wobble position (U34) of certain tRNAs, forming tRNA-cmnm(5)s(2)U34 (By similarity)	0	0.01	0	0	0.99	0	0	0	0	0	0	0	0	0	0	0	0	0	0	0	0	0	0	0	0	0	0	0	0	0	0.2	0	0.11	0.47	0.99
Cluster11562_ERR1067796_USAGM001233	MNMG	NAD-binding protein involved in the addition of a carboxymethylaminomethyl (cmnm) group at the wobble position (U34) of certain tRNAs, forming tRNA-cmnm(5)s(2)U34 (By similarity)	0	0	0	0	0	0	0.16	0	0	1	0	0	0	0	0	0	0	0	0	0	0	0	0	0	0	0	0	0	0	0	0	0	0.15	0.02	1
Cluster11562_ERR191737_USAGM000932	MNMG	NAD-binding protein involved in the addition of a carboxymethylaminomethyl (cmnm) group at the wobble position (U34) of certain tRNAs, forming tRNA-cmnm(5)s(2)U34 (By similarity)	0	0	0	0	0	0	0.84	0	0	0	0	0	0.02	0	0	0	0	0	0	0	0	0	0	0	0	0	0	0	0	0	0	0	0.02	0	1
Cluster11564_ERR1067710_USAGM001145	LCFB	Long-chain-fatty-acid-CoA ligase	0.01	0.04	0.02	0	0.38	0	0	0	0.8	0	0	0	0	0.02	0	0.17	0	0	0.84	0.55	0	0	0	0	0.36	0	0	0	0.01	0	0	0	0.08	0.04	0.91
Cluster11564_ERR1067803_USAGM001119	LCFB	Long-chain-fatty-acid-CoA ligase	0	0.01	0	0	0.62	0	0	0	0	0	0	0	0	0	0	0	0	0	0	0	0	0	0	0	0	0	0	0	0	0.1	0	0	0.02	0	1
Cluster11564_ERR1067813_USAGM001556	LCFB	Long-chain-fatty-acid-CoA ligase	0.99	0	0.98	0	0	1	0	0	0	0	1	0	0.95	0	0	0	0	0	0	0	0	0	0	0	0	0	0	0	0	0	0	0	0	0	1
Cluster11574_ERR1067710_USAGM000075	TNPR	Resolvase	0.03	0	0.04	0	0.03	0	0.63	0	0.7	0.9	0.03	0.05	0.02	0	0.02	0.2	0	0	0.06	0.28	0	0	0	0	0	0	0.17	0	0.01	0	0.1	0	0.09	0.26	0.99
Cluster1157_ERR1067709_USAGM001760		Tat pathway signal sequence	0	0	0	1	0	0	0	0	0	0	0	0	0	0	0	0	0	0	0	0.31	0	0	0	0	0	0	0	0	0	0	0	0	0.02	0	1
Cluster1157_ERR1067768_USAGM001797		Tat pathway signal sequence	0	0	0	0	0.97	0	0	0	0	0	0	0	0	0	0	0	0	0	0	0.17	0	0	0	0	0	0	0	0	0	0	0	0	0	0	1
Cluster1157_ERR191753_USAGM001267		Tat pathway signal sequence	0	0	0	0	0	0	0	0	0.9	0	0	0	0	0	0	0	0	0	0	0	0	0	0	0	0	0	0	0	0	0	0	0	0	0	1
Cluster11591_ERR1067709_USAGM000094	BMUL_1172	Protein of unknown function (DUF455)	0	0	0	0	0	0	1	0	0.1	0	0	0	0	0	0	0	0	0	0	0.1	0	0	0	0	0	0	0	0	0.01	0	0	0	0.09	0	1
Cluster11591_ERR1067730_USAGM000631	BMUL_1172	Protein of unknown function (DUF455)	0	0	0	0	0	0	0	0	0	0.7	0	0	0	0	0	0	0	0	0	0.03	0	0	0	0	0	0	0	0	0	0	0	0	0.02	0.3	0.99
Cluster11591_ERR1067742_USAGM000422	BMUL_1172	Protein of unknown function (DUF455)	0.99	0.01	1	0	0	1	0	1	0	0	1	0.98	1	0	0	0	0	0	0	0	0	0	0	0	0	0	0	0	0.01	0	0	0	0.02	0	1
Cluster11591_ERR1067800_USAGM000300	BMUL_1172	Protein of unknown function (DUF455)	0	0	0	1	0	0	0	0	0	0	0	0	0	0	0	0	0	0	0	0	0	0	0	0	0	0	0	0	0	0	0	0	0	0	1
Cluster11653_ERR1067734_USAGM001367			0	0.07	0	0.72	0	0	0	0.47	0	0	0	0.02	0	0	0	0	0	0	0.06	0.1	0	0	0.05	0	0	0	0	0	0	0	0	0.02	0.02	0.06	1
Cluster11653_SRR2736156_USAGM000903			0.01	0	0	0	0	0.85	0	0	0	0	0.01	0	0	0	0	0	0	0	0	0	0	0	0	0	0	0	0	0	0	0	0	0	0	0.02	1
Cluster11654_ERR1067800_USAGM000309	PTA	Involved in acetate metabolism (By similarity)	0	0	0	1	0	0	0	0	0	0	0	0	0	0	0	0	0	0	0	0.07	0	0	0	0	0	0	0	0	0	0	0	0	0	0.02	1
Cluster11654_ERR191753_USAGM000997	PTA	Involved in acetate metabolism (By similarity)	0	0	0	0	0	0	0	0	0.9	0	0	0	0	0	0	0	0	0	0	0	0	0	0	0	0	0	0	0	0	0	0	0	0	0	1
Cluster11698_ERR1067720_USAGM000891			1	0.01	1	0	0	1	0.05	1	0.1	0	1	1	1	0.02	0	0.03	0	0	0	0.1	0.04	0	0	0	0.07	0	0	0	0.04	1	0	0	0.06	0	0.95
Cluster11703_ERR1067716_USAGM000683	HPRA	Dehydrogenase	0.98	0.9	0.98	0	0	1	0	0.79	0	0	0.97	0.91	1	0	0	0.94	0	0	0	0	0	0	0	0	0	0	0	0	0	0	0	0	0.09	0.04	0.96
Cluster11703_ERR1067718_USAGM001348	HPRA	Dehydrogenase	0.01	0.02	0	1	0	0	0.84	0.05	0.3	0.3	0	0.03	0	0.84	0	0.03	0	0	0	0.03	0	0	0	0	0	0	0	0	0.9	0	0	0	0.08	0.58	0.91
Cluster11732_ERR1067716_USAGM001706			0.46	0.63	0.47	0	0.01	0.1	0.05	0.16	0.2	0	0.52	0.09	0.46	0.08	0	0.06	0	0	0	0.17	0	0	0	0	0	0.08	0	0.27	0.09	0	0	0.07	0.08	0.08	0.98
Cluster11747_ERR1067709_USAGM000184	PLSY	ABC, transporter	0	0.01	0	0.9	0.99	0	1	0	0.9	1	0	0.07	0	0	0	0.94	0	0	0	0.55	0	0	0	0	0	0	0	0	0	0	0	0.05	0.26	0.51	0.93
Cluster11807_ERR1067715_USAGM001433	FKPA	Peptidyl-prolyl cis-trans isomerase	0	0	0	0	0.99	0	0	0	0	0.2	0	0	0	0	0	0.4	0	0	0	0.24	0	0	0	0	0	0	0	0	0	0	1	0	0.57	0.13	0.92
Cluster11855_ERR1067710_USAGM000156	GLMM	Catalyzes the conversion of glucosamine-6-phosphate to glucosamine-1-phosphate (By similarity)	0.03	0	0	0.9	0.69	0	0.53	0	0.8	0.5	0.07	0	0.05	0	0	0	0	0	0.53	0.21	0	0	0	0	0	0.58	0	0.55	0	0	0	0.04	0.28	0.38	0.93
Cluster11868_ERR1067709_USAGM000434	PKN1	Sulfatase-modifying factor enzyme 1	0	0.01	0	0	0	0	0.74	0	0	0.6	0	0	0	0	0	0	0	0	0.03	0.21	0	0	0	0	0	0	0	0	0	0	0.9	0	0.17	0.38	0.91
Cluster11972_ERR191737_USAGM001725		Pfam:YadA	0	0	0	0	0	0	0.58	0	0	1	0	0	0	0	0	0	0	0	0	0	0	0	0	0	0	0	0	0	0	0.1	0	0	0	0.02	1
Cluster12000_ERR1067715_USAGM000164	PREP	S9 family	0	0.94	0	1	0	0	0.05	0.84	0.2	0	0	0.93	0	0	0	0	0	0	0	0.24	0	0	0	0	0	0	0	0	0	0.9	1	0	0.13	0.3	0.91
Cluster12038_ERR1067716_USAGM001580	MDTK	Mate efflux family protein	0.98	1	1	0	0.96	1	0	1	0.5	1	0.99	0.97	1	0	0	0.74	0	0	0	0.48	0	0	0	0	0	0	0	0	0	0	0	0	0.08	0	0.96
Cluster12038_ERR1067800_USAGM000719	MDTK	Mate efflux family protein	0	0	0	1	0	0	0	0	0	0	0	0	0	0	0	0	0	0	0	0.03	0	0	0	0	0	0	0	0	0	0	0	0	0	0	1
Cluster12069_ERR191753_USAGM000356			0	0	0	0	0	0	0	0	1	0	0	0	0	0	0	0	0	0	0	0	0	0	0	0	0	0	0	0	0	0	0	0	0.02	0	1
Cluster12073_ERR1067716_USAGM000351	NUOL	subunit L	0	0.96	0	0	0.93	0	0	0	0	0	0	0	0	0	0	0	0	0	0	0.03	0	0	0	0	0	0	0	0	0	0	0	0	0	0.09	1
Cluster12073_ERR1067720_USAGM000892	NUOL	subunit L	1	0.01	1	0	0	1	0	1	0	0.6	0.99	0.98	1	0	0	0	0	0	0	0	0	0	0	0	0	0	0	0	0.01	1	0	0	0.06	0.25	0.95
Cluster12073_ERR191737_USAGM000604	NUOL	subunit L	0	0	0	0	0	0	0.95	0	0	0.4	0	0	0	0	0	0	0	0	0	0.1	0	0	0	0	0	0	0	0	0	0	0	0	0	0	1
Cluster12073_ERR191753_USAGM001597	NUOL	subunit L	0	0	0	0	0	0	0	0	0.6	0	0	0	0	0	0	0	0	0	0	0	0	0	0	0	0	0	0	0	0	0	0	0	0	0	1
Cluster12114_ERR1067814_USAGM001597	ARGB	nag kinase	0	0	0	0	0	0	0.95	0.16	0.2	0.8	0	0	0	0	0	0	0	0	0.06	0	0	0	0	0	0	0	0	0	0	0	0	0	0.06	0.04	1
Cluster12130_ERR1067709_USAGM001049	ACRR	transcriptional regulator	0.98	0.98	0.91	0	0.99	1	0	1	0.5	0.2	1	0.14	1	0.04	0.93	0.09	0	0.97	0	0.38	0.04	0	0	0	0.14	0	0	0	0.03	0	0	0	0	0.25	0.9
Cluster12130_ERR1067742_USAGM001285	ACRR	transcriptional regulator	0	0	0	0	0	0	0	0	0	0	0	0.74	0	0.02	0	0	0	0	0	0	0	0	0	0	0	0	0	0	0	0	0	0	0	0	1
Cluster12130_ERR1067756_USAGM000176	ACRR	transcriptional regulator	0	0	0	1	0	0	0.05	0	0	0	0	0.02	0	0	0	0	0	0	0	0	0	0	0	0	0	0.08	0	0	0	0	0	0	0.11	0.02	1
Cluster12130_SRR3360606_USAGM000133	ACRR	transcriptional regulator	0	0	0	0	0	0	0	0	0	0.6	0	0	0	0	0	0	0	0	0	0	0	0	0	0	0	0	0	0	0	0	0	0	0	0	1
Cluster12148_ERR1067709_USAGM000204			0.16	0	0.09	0.34	0.25	0.3	0.68	0	0.2	0.6	0.1	0	0.11	0	0.13	0.46	0	0.12	0.06	0.24	0.04	0.21	0.65	0.14	0.14	0.08	0	0.18	0.01	0	0.2	0	0.28	0.15	0.9
Cluster12148_ERR1067716_USAGM000338			0	0.73	0	0	0	0	0	0.68	0	0	0	0.64	0	0	0	0	0	0	0	0	0	0	0	0	0	0	0	0	0.01	0	0	0	0	0	1
Cluster12177_ERR1067713_USAGM000826	TRPS	Tryptophanyl-tRNA synthetase	0	0	0	0	0	0	1	0	0.5	1	0	0	0	0	0	0	0	0	0	0.07	0	0	0	0	0	0	0	0	0	0	0	0	0	0.68	0.98
Cluster12177_ERR1067768_USAGM000039	TRPS	Tryptophanyl-tRNA synthetase	0	0.01	0	0	0.89	0	0	0	0	0	0	0	0	0	0	0	0	0	0	0	0	0	1	0	0	0	0	0	0	0	0	0	0.11	0.02	0.94
Cluster12179_ERR191753_USAGM000912	MAUG	peroxidase	0	0	0	0	0	0	0	0	0.8	0	0	0	0	0	0	0	0	0	0	0.03	0	0	0	0	0	0	0	0	0	0	0	0	0	0	1
Cluster12199_ERR1067709_USAGM000410			0.01	0	0	0	0	0	0	0	0.6	0	0.06	0	0.02	0	0	0	0	0	0.03	0.28	0	0	0	0	0	0	0	0	0	0	0	0	0.11	0.06	0.99
Cluster12220_ERR1067716_USAGM001302	NOSR	Regulatory protein NosR	0.97	0.92	1	0	0	1	0	0.89	0	0	0.94	0.9	0.93	0	0	0	0	0	0	0.14	0	0	0	0	0	0.08	0	1	0	0.8	0	0.02	0.08	0.36	0.91
Cluster12223_ERR1067713_USAGM000774	GRPE	Participates actively in the response to hyperosmotic and heat shock by preventing the aggregation of stress-denatured proteins, in association with DnaK and GrpE. It is the nucleotide exchange factor for DnaK and may function as a thermosensor. Unfolded proteins bind initially to DnaJ	0	0	0	1	1	0	0	0	0	0	0	0	0	0	0	0	0	0	0	0.07	0.04	0	0	0	0	0	0	0	0	0.9	0	0	0.11	0.38	0.95
Cluster12229_ERR1067795_USAGM001138	KEFB	glutathione-regulated potassium-efflux system protein	0	0	0	0	0	0	1	0	0	0	0	0	0	0	0	0	0	0	0	0	0	0	0	0	0	0	0	0	0	0.1	0.1	0	0.08	0.02	1
Cluster12243_ERR1067715_USAGM001744			0.03	0	0	0.14	0	0	0	0	1	0	0.03	0.02	0	0	0	1	0	0.03	0.03	0.28	0	0	0	0	0	0.25	0	0	0	0	0.1	0.04	0.23	0.53	0.93
Cluster12243_ERR1067755_USAGM000331			0.02	0	0	0	0.01	0	1	0	0	0.8	0.01	0.02	0	0	0	0	0	0	0	0.14	0	0.04	1	0	0	0.08	0	0	0	0	0	0	0.26	0.15	0.95
Cluster12250_ERR191737_USAGM001395	DNAJ	ATP binding to DnaK triggers the release of the substrate protein, thus completing the reaction cycle. Several rounds of ATP-dependent interactions between DnaJ, DnaK and GrpE are required for fully efficient folding. Also involved, together with DnaK and GrpE, in the DNA replication of plasmids through activation of initiation proteins (By similarity)	0.01	0	0	0	0	0	1	0	0	0.9	0	0	0.04	0	0	0	0	0	0	0	0	0	0	0	0	0	0	0	0	0	0	0	0.02	0	1
Cluster12256_ERR1067718_USAGM000684		Glycosyl transferase (Group 1	0	0	0	1	0	0	1	0.11	0	1	0	0	0	0	0	0	0	0	0	0.17	0	0	1	0	0	0.08	0	0	0	0	0	0	0.09	0.53	0.94
Cluster12303_ERR1067718_USAGM000239	PNCA	Nicotinamidase	0	0	0	0.9	0.96	0	0	0	0	0	0	0	0	0	0	0	0	0	0	0.07	0	0	0	0	0	0	0	0	0	0	0	0.02	0	0.13	1
Cluster12324_ERR1067711_USAGM001049	BMUL_0527	Pfam:DUF1239	0.48	0.01	0.4	0	0.33	0.6	0.68	0.32	0.3	0.6	0.45	0	0.46	0	0.4	0	0	0.39	0	0.21	0	0	0.5	0	0	0	0	0	0	0.1	0.2	0.04	0.21	0.26	0.92
Cluster12325_ERR191753_USAGM000165	FABG	reductase	0	0	0	0	0	0	0	0	0.9	0	0	0	0	0	0	0	0	0	0	0	0	0	0	0	0	0	0	0	0	0	0	0	0	0	1
Cluster12344_ERR1067768_USAGM001760	HISD	Catalyzes the sequential NAD-dependent oxidations of L- histidinol to L-histidinaldehyde and then to L-histidine (By similarity)	0	0	0	0	0.95	0	0	0	0	0	0	0	0	0	0	0	0	0	0	0.03	0.04	0	0	0	0	0	0	0	0	0	0	0	0	0	1
Cluster12359_ERR1067750_USAGM001822	YCJT	Glycosyl hydrolase, family 65	0	0	0	0	0.01	0	1	0	0	1	0	0	0	0	0	0	0	0	0	0.07	0	0	0	0	0.5	0	0	0.91	0	0	0	0	0.06	0.08	0.95
Cluster12359_ERR1067768_USAGM001711	YCJT	Glycosyl hydrolase, family 65	0	0	0	0	0.99	0	0	0	0	0	0	0	0	0	0	0	0	0	0	0	0	0	0	0	0	0	0	0	0	0	0	0	0	0	1
Cluster12415_ERR1067741_USAGM000691	ISPE3	twitching motility protein	0	0	0	0	0.86	0	0	0	0	0	0	0	0	0	0	0	0	0	0	0	0	0	0	0	0	0	0	0	0	0	0	0	0.19	0.34	0.99
Cluster12416_ERR191737_USAGM001054	EXBB	transport protein ExbB	0	0	0	0	0	0	0.95	0	0	0.9	0	0	0	0	0	0	0	0	0	0	0	0	0	0	0	0	0	0	0	0	0	0	0	0	1
Cluster12449_ERR1067715_USAGM000310		secreted protein	0	0	0	0.97	0	0	0	0.11	0.5	0	0	0	0	0	0	0	0	0	0	0.14	0	0	0	0	0	0.08	0	0	0	0.1	0	0	0.09	0.26	0.99
Cluster12456_ERR1067714_USAGM001199	RNB	ribonuclease II	0	0.08	0	0	0.01	0	0.95	0.16	0	0.8	0	0.86	0	0.02	0	0	0	0	0.91	0.1	0	0	0	0	0	0	0	0	0	0	0	0.02	0.02	0.49	0.94
Cluster12469_ERR1067715_USAGM000217			0	0	0	0	0	0	0.16	0	0	1	0	0	0	0.02	0	0	0	0	0	0.07	0	0	0	0	0	0	0	0	0	0	0	0	0	0.55	0.99
Cluster12476_ERR1067883_USAGM000074	AROB	3-dehydroquinate synthase	0	0	0	0	0	0	0.95	0	0	1	0	0	0	0	0	0	0	0	0	0	0	0	0	0	0	0	0	0	0	0	0	0	0.11	0	1
Cluster12487_ERR1067715_USAGM001638	EFEU	)-iron permease	1	0.98	1	1	0.96	1	1	0.95	0.6	0.8	1	0.98	1	0	0	0	0	0	0	0.21	0	0	1	0	0	0	0	0	0	0	0	0.07	0.09	0.45	0.94
Cluster12501_ERR1067730_USAGM001329	EMRA	Multidrug resistance protein	0	0	0	0	0	0	0.89	0	1	0.8	0	0	0	0	0	0	0	0	0	0.07	0	0	0	0	0	0	0	0	0	0	0	0	0.06	0.42	0.99
Cluster12538_ERR1067709_USAGM000864	DACC	carboxypeptidase	0.99	0.99	1	0	0	1	0.05	1	1	0.2	1	1	1	0	0	0.06	0	0	0	0.66	0	0	0	0	0.07	0	0	0	0	0	0.9	0	0.23	0.19	0.94
Cluster12542_ERR1067718_USAGM001074	EDD	Phosphogluconate dehydratase	0	0	0	1	0	0	0	0.05	0	0	0	0	0	0	0	0.89	0	0	0	0.07	0	0	0	0	0	0	0	0	0	1	0	0	0.06	0.26	0.91
Cluster12566_ERR1067718_USAGM001092			0	0	0	0	0	0	1	0	0	1	0	0	0	0	0	0.77	0	0	0	0.1	0	0	1	0	0	0	0	0	0	0	0	0	0.42	0.57	0.9
Cluster12587_ERR1067716_USAGM000684	METG	Is required not only for elongation of protein synthesis but also for the initiation of all mRNA translation through initiator tRNA(fMet) aminoacylation (By similarity)	0.99	0.9	1	0	0.93	1	0	0.89	0	0	1	0.91	1	0.16	0	0	0	0	0	0	0	0	0	0	0	0	0	0	0.1	0	0	0	0	0	1
Cluster12587_ERR1067718_USAGM001349	METG	Is required not only for elongation of protein synthesis but also for the initiation of all mRNA translation through initiator tRNA(fMet) aminoacylation (By similarity)	0.01	0	0	1	0	0	0.95	0	0	0.1	0	0	0	0	0	0	0	0	0	0	0	0	0	0	0	0	0	0	0	0	0	0	0	0.11	1
Cluster12587_SRR3360606_USAGM001428	METG	Is required not only for elongation of protein synthesis but also for the initiation of all mRNA translation through initiator tRNA(fMet) aminoacylation (By similarity)	0	0	0	0	0	0	0	0	0	0.6	0	0	0	0	0	0	0	0	0	0	0	0	0	0	0	0	0	0	0	0	0	0	0	0	1
Cluster12588_ERR1067713_USAGM001584	WLAX	3-5 exonuclease	0.98	0.94	1	0.97	0.03	1	0	0.79	1	0	1	0.98	1	0.04	0	0	0	0	0	0.03	0	0	0	0	0	0	0	0	0	0	0	0	0.49	0.72	0.96
Cluster12588_SRR3360606_USAGM001561	WLAX	3-5 exonuclease	0	0	0	0	0	0	0	0	0	1	0	0	0	0	0	0	0	0	0	0	0	0	0	0	0	0	0	0	0	0	0	0	0	0	1
Cluster12615_ERR1067716_USAGM000357	ISPA	Polyprenyl synthetase	0.03	0.89	0	1	0.99	0	0	0	0	0	0.03	0	0.04	0	0	0	0	0	0	0.03	0	0	0	0	0	0	0	0	0	0	0	0	0.06	0.06	1
Cluster12624_ERR1067709_USAGM000343	PRLC	oligopeptidase A	0	0.04	0	0	0.97	0	0	0	0	0	0	0	0	0	0	0	0	0	0	0.28	0	0	0	0	0.14	0.08	0	0	0	0	0	0	0.06	0.02	0.99
Cluster12624_ERR1067716_USAGM000242	PRLC	oligopeptidase A	0.99	0.84	1	0	0	0	0	0.89	0	0	1	1	0.98	0	0	0	0	0	0	0.03	0	0	0	0	0	0	0	0	0	0	1	0	0.02	0	0.95
Cluster12624_ERR1067745_USAGM000288	PRLC	oligopeptidase A	0	0	0	1	0	0	0.05	0	0	0	0	0	0	0	0	0.97	0	0	0	0	0	0	0	0	0	0	0	0	0	0	0	0	0.04	0	0.96
Cluster12624_ERR855021_USAGM000178	PRLC	oligopeptidase A	0.01	0	0	0	0	1	0	0	0	0	0	0	0	0	0	0	0	0	0	0	0	0	0	0	0	0	0	0	0	0	0	0	0	0	1
Cluster12625_ERR1067713_USAGM001400	FGSG_06472	major facilitator Superfamily	0.99	0	1	0.1	0.03	1	0	0	0	0	1	0	1	0	0	0	0	0	0	0.03	0	0	0	0	0	0.08	0	1	0	0.7	0	0	0.34	0.26	0.92
Cluster12631_ERR1067846_USAGM001269	TGT	Exchanges the guanine residue with 7-aminomethyl-7- deazaguanine in tRNAs with GU(N) anticodons (tRNA-Asp, -Asn, -His and -Tyr). After this exchange, a cyclopentendiol moiety is attached to the 7-aminomethyl group of 7-deazaguanine, resulting in the hypermodified nucleoside queuosine (Q) (7-(((4,5-cis- dihydroxy-2-cyclopenten-1-yl)amino)methyl)-7-deazaguanosine) (By similarity)	0	0	0	0	0	0	0	0.05	1	0	0	0	0	0	0	0	0	0	0	0.03	0	0	0	0	0	0	0	0	0	0	0	0	0	0.02	1
Cluster12638_ERR1067716_USAGM000563	DLD	d-lactate dehydrogenase	1	1	1	0	0	1	0	0.89	0	0	1	0.98	1	0.02	0	0	0	0	0	0.03	0	0	0	0	0	0	0	0	0	0	0	0	0.04	0.02	1
Cluster12638_ERR1067802_USAGM000926	DLD	d-lactate dehydrogenase	0	0	0	0	0	0	0.95	0	0	1	0	0	0	0.96	0	0	0	0	0	0	0	0	0	0	0	0	0	0	1	0	0	0	0	0.06	0.91
Cluster1263_ERR1067878_USAGM001503			0	0	0	0	0	0	0	0	0.9	0	0	0	0	0	0	0	0	0	0	0.07	0	0	0	0	0	0	0	0	0	0	0	0	0.06	0.04	1
Cluster12651_ERR1067709_USAGM001506	RSMI	Catalyzes the 2'-O-methylation of the ribose of cytidine 1402 (C1402) in 16S rRNA (By similarity)	0	0	0	0.79	0	0	0	0	0	0	0	0	0	0	0	0	0	0	0	0.14	0	0	0	0	0	0	0	0	0	0	0	0	0	0	1
Cluster12651_ERR1067718_USAGM000941	RSMI	Catalyzes the 2'-O-methylation of the ribose of cytidine 1402 (C1402) in 16S rRNA (By similarity)	0	0	0	0	0.99	0	0	0	0	0	0	0	0	0	0	0	0	0	0	0.14	0	0	0	0	0	0	0	0	0	0	0	0	0.08	0.13	1
Cluster12687_ERR1067815_USAGM001003	MACB	Part of the ABC transporter complex MacAB involved in macrolide export. Transmembrane domains (TMD) form a pore in the inner membrane and the ATP-binding domain (NBD) is responsible for energy generation (By similarity)	0	0	0	1	0	0	0	0	0	0	0	0	0	0	0	0	0	0	0	0	0	0	0	0	0	0	0	0	0	0	0	0	0	0	1
Cluster12698_ERR1067768_USAGM001107	PTPA	Protein tyrosine phosphatase	0	0.01	0	0	1	0	0	0.05	0	0	0	0	0	0	0	0	0	0	0	0	0.04	0	1	0	0	0	0	0	0	0	0	0	0.15	0.02	0.95
Cluster12725_ERR1067768_USAGM000672	BA_1951	Nitroreductase	0	0	0	0	0.99	0	0	0	0	0	0	0	0	0	0	0	0	0	0	0	0	0	0	0	0	0	0	0	0	0	0	0	0	0	1
Cluster12727_ERR1067755_USAGM001288	ENO	Catalyzes the reversible conversion of 2- phosphoglycerate into phosphoenolpyruvate. It is essential for the degradation of carbohydrates via glycolysis (By similarity)	0	0.01	0	0	1	0	0.95	0	0	0.2	0	0	0	0	0	0	0	0	0	0.03	0	0	0	0	0	0	0	0	0.01	0	0	0	0	0.21	1
Cluster12727_ERR855021_USAGM000340	ENO	Catalyzes the reversible conversion of 2- phosphoglycerate into phosphoenolpyruvate. It is essential for the degradation of carbohydrates via glycolysis (By similarity)	0	0	0	0	0	0.9	0	0	0	0	0	0	0	0	0	0	0	0	0	0	0	0	0	0	0	0	0	0	0	0	0	0	0	0	1
Cluster12731_ERR1067800_USAGM001272			0	0	0	1	0	0	0	0	0.1	0	0	0	0	0.02	0	0	0	0	0	0	0	0	0	0	0	0	0	0	0.01	0	0	0	0	0.04	1
Cluster12747_ERR1067730_USAGM000528	ATPC	Produces ATP from ADP in the presence of a proton gradient across the membrane (By similarity)	0	0	0	1	0	0	0.63	0.47	0	0.6	0	1	0	0	0	0	0	0	0.03	0.03	0	0	0	0	0	0	0	0	0	0	0	0	0.34	0.38	0.99
Cluster12748_ERR1067711_USAGM001627	PURL	Formylglycinamide ribotide synthetase	0	0	0	1	0	0	1	0	0	1	0	0	0	0	0.87	0	0	0.94	0	0.17	0	0	0	0	0	0	0	0	0	0	0	0	0.02	0.15	0.92
Cluster12757_ERR1067800_USAGM000196	FFH	Involved in targeting and insertion of nascent membrane proteins into the cytoplasmic membrane. Binds to the hydrophobic signal sequence of the ribosome-nascent chain (RNC) as it emerges from the ribosomes. The SRP-RNC complex is then targeted to the cytoplasmic membrane where it interacts with the SRP receptor FtsY. Interaction with FtsY leads to the transfer of the RNC complex to the Sec transl…	0	0	0	1	0	0	0	0	0	0	0	0	0	0	0	0	0	0	0	0	0	0	0	0	0	0	0	0	0	0	0	0	0	0	1
Cluster12757_SRR3360606_USAGM001811	FFH	Involved in targeting and insertion of nascent membrane proteins into the cytoplasmic membrane. Binds to the hydrophobic signal sequence of the ribosome-nascent chain (RNC) as it emerges from the ribosomes. The SRP-RNC complex is then targeted to the cytoplasmic membrane where it interacts with the SRP receptor FtsY. Interaction with FtsY leads to the transfer of the RNC complex to the Sec transl…	0	0	0	0	0	0	0	0	0	0.6	0	0	0	0	0	0	0	0	0	0	0	0	0	0	0	0	0	0	0	0	0	0	0	0	1
Cluster12758_ERR1067800_USAGM000362		tail fiber protein	0	0	0	1	0	0	0	0	0	0	0	0	0	0	0	0	0	0	0	0	0	0	0	0	0	0	0	0	0	0	0	0	0.11	0	1
Cluster12758_ERR191737_USAGM000095		tail fiber protein	0	0	0	0	0	0	0.89	0	0	1	0	0	0	0	0	0	0	0	0	0	0	0	0	0	0	0	0	0	0	0	0	0	0	0	1
Cluster12772_ERR1067716_USAGM000828	J	Baseplate assembly protein	1	1	1	0	0	1	0	0.89	0	0	1	1	1	0	0	0	0	0	0	0	0	0	0	0	0	0	0	0	0	0	0	0	0	0	1
Cluster1279_ERR1067709_USAGM001195	FETB	Iron chelate ABC transporter, periplasmic iron chelate-binding protein	0.01	0.01	0	0	0	1	0	0	0.4	0	0	0	0	0	0	0	0	0	0.06	0.1	0	0	0	0	0	0	0	0	0	1	0	0	0.06	0.3	0.95
Cluster1279_ERR1067715_USAGM001527	FETB	Iron chelate ABC transporter, periplasmic iron chelate-binding protein	0.14	0	0.18	0	0.99	0	0.79	0	0.6	0	0	0.03	0	0	0	0	0	0	0	0.28	0	0	0	0	0	0	0	0	0	0	0	0	0.04	0.3	0.99
Cluster1279_ERR1067716_USAGM001133	FETB	Iron chelate ABC transporter, periplasmic iron chelate-binding protein	0	0.98	0	0	0	0	0	0.74	0	0	0	0.91	0	0	0	0	0	0	0	0	0	0	0	0	0	0	0	0	0	0	0	0	0	0.04	1
Cluster1279_ERR191780_USAGM001264	FETB	Iron chelate ABC transporter, periplasmic iron chelate-binding protein	0.85	0	0.82	0	0	0	0	0.21	0	0	1	0	1	0	0	0	0	0	0.06	0.24	0	0	0	0	0	0.08	0	0	0	0	0	0	0.11	0.02	1
Cluster12804_ERR1067742_USAGM000134	PRSA	peptidyl-prolyl cis-trans isomerase	0	0	0	0	0	0	0	0	0	0	0	1	0	0	0	0	0	0	0	0	0	0	0	0	0	0	0	0	0	0	0	0	0	0.02	1
Cluster12804_ERR191753_USAGM000042	PRSA	peptidyl-prolyl cis-trans isomerase	0	0	0	0	0	0	0	0	1	0	0	0	0	0	0	0	0	0	0	0	0	0	0	0	0	0	0	0	0	0	0	0	0	0	1
Cluster12847_ERR1067795_USAGM000252		conjugation TrbI family protein	0	0	0	0	0.01	0	1	0	0	0.8	0	0	0	0	0	0	0	0	0	0.1	0	0	0	0	0	0.08	0	0	0	0	0	0	0.25	0.04	1
Cluster12887_ERR1067716_USAGM000475	FTSI	penicillin-binding protein	0	0.9	0	0	0	0	0	0.42	0	0	0	0.97	0	0	0	0	0	0	0	0	0	0	0	0	0	0	0	0	0	0	0	0	0	0	1
Cluster12887_ERR1067718_USAGM000360	FTSI	penicillin-binding protein	0	0	0	0	0.95	0	0	0	0	0	0	0	0	0	0	0	0	0	0	0	0	0	0	0	0	0	0	0	0	0	0	0	0.02	0.11	1
Cluster12887_ERR1067800_USAGM000068	FTSI	penicillin-binding protein	0	0	0	0.86	0	0	0	0	0	0	0	0	0	0	0	0	0	0	0	0	0	0	0	0	0	0	0	0	0	0	0	0	0	0	1
Cluster12887_ERR1067813_USAGM001016	FTSI	penicillin-binding protein	0.91	0	0.98	0	0	1	0	0	0	0	0.93	0.02	0.89	0	0	0	0	0	0	0	0	0	0	1	0	0	1	0	0	0	0	0	0	0	0.9
Cluster12887_ERR191737_USAGM000420	FTSI	penicillin-binding protein	0	0	0	0	0	0	0.95	0	0	0.7	0	0	0	0	0	0	0	0	0	0	0	0	0	0	0	0	0	0	0	0	0.1	0	0	0.04	1
Cluster12891_ERR1067715_USAGM000629	ALAP	amino acid carrier protein	0.99	0.89	1	0	0	1	0	1	1	0	0.94	0.98	0.93	0	0	0	0	0	0	0.17	0	0	0	0	0	0	0	0	0	0	0	0	0.06	0.15	1
Cluster1289_ERR1067723_USAGM000882	PCNB	PolyA polymerase	0	0.01	0	0	0	0	0.68	0	0	0.1	0	0	0	0	0	0.34	0	0	0.06	0.07	0	0	0	0	0	0.08	0	0	0	0	0.7	0	0.32	0.04	0.93
Cluster1289_ERR1067745_USAGM001651	PCNB	PolyA polymerase	0	0	0	0	0	0	0.32	0	0	0.8	0	0	0	0.02	0	0.43	0	0	0.06	0	0	0	0	0	0	0	0	0	0	0.1	0.2	0	0.28	0.13	0.98
Cluster12912_ERR1067730_USAGM001733	CTSG	Prepilin-type N-cleavage methylation domain protein	0	0	0	0	0.01	0	0	0	0	0.6	0	0	0	0	0	0	0	0	0	0	0	0	0	0	0	0	0	0	0	0	0	0	0	0.15	1
Cluster12912_ERR1067768_USAGM000563	CTSG	Prepilin-type N-cleavage methylation domain protein	0	0	0	0	0.86	0	0	0	0	0	0.03	0	0.02	0	0	0	0	0	0	0.07	0.04	0	0	0	0	0	0	0	0	0	0	0.02	0.02	0.04	1
Cluster12912_ERR1067800_USAGM000775	CTSG	Prepilin-type N-cleavage methylation domain protein	0	0	0	0.69	0	0	0.95	0	0	0	0	0	0	0	0	0	0	0	0	0	0	0	0	0	0	0	0	0	0	0	0	0	0	0	1
Cluster12912_ERR854962_USAGM001453	CTSG	Prepilin-type N-cleavage methylation domain protein	0	0	0	0	0	0.9	0	0	0	0	0	0	0.02	0	0	0	0	0	0	0	0	0	0	0	0	0	0	0	0	0	0	0	0	0	1
Cluster12921_ERR1067716_USAGM000089	PROB	Catalyzes the transfer of a phosphate group to glutamate to form glutamate 5-phosphate which rapidly cyclizes to 5- oxoproline (By similarity)	1	1	1	0	0	1	0	0.84	0	0	1	0.91	1	0	0	0	0	0	0	0.14	0	0	0	0	0	0	0	0	0	0	0	0	0.06	0.02	1
Cluster12921_ERR1067720_USAGM000275	PROB	Catalyzes the transfer of a phosphate group to glutamate to form glutamate 5-phosphate which rapidly cyclizes to 5- oxoproline (By similarity)	0	0	0	1	0	0	0	0.11	0	0	0	0	0	0	0	0	0	0	0	0.03	0	0	0	0	0	0	0	0	0	1	0	0	0.21	0.04	0.95
Cluster12_ERR1067797_USAGM000681		Spermine/spermidine synthase	0	0	0	0	0	0	0	0	0.8	0	0	0	0	0	0	0	0	0	0.03	0	0	0	0	0	0	0.08	0	0	0	0	0	0	0.13	0	1
Cluster13000_ERR1067710_USAGM001485	RMUC	Dna recombination protein	1	0.96	0.91	0	0	1	0.05	0.89	0.7	0.6	0.99	0.91	0.98	0	0	0	0	0	0.94	0.52	0	0	0	0	1	0	0	0	0.01	0	0	0	0.02	0.02	0.9
Cluster13018_ERR1067800_USAGM000239	GLUQ	Catalyzes the tRNA-independent activation of glutamate in presence of ATP and the subsequent transfer of glutamate onto a tRNA(Asp). Glutamate is transferred on the 2-amino-5-(4,5- dihydroxy-2-cyclopenten-1-yl) moiety of the queuosine in the wobble position of the QUC anticodon (By similarity)	0	0	0	1	0	0	0	0	0	0	0	0	0	0	0	0	0	0	0	0	0	0	0	0	0	0	0	0	0	0	0	0	0	0	1
Cluster13018_ERR855287_USAGM000005	GLUQ	Catalyzes the tRNA-independent activation of glutamate in presence of ATP and the subsequent transfer of glutamate onto a tRNA(Asp). Glutamate is transferred on the 2-amino-5-(4,5- dihydroxy-2-cyclopenten-1-yl) moiety of the queuosine in the wobble position of the QUC anticodon (By similarity)	0	0	0	0	0	0	0	0	0	0.9	0	0	0	0	0	0	0	0	0	0	0	0	0	0	0	0	0	0	0	0	0	0	0	0	1
Cluster13065_ERR1067715_USAGM001041	ANIA	Nitrite reductase	0.86	0.89	0.98	0.97	0.01	1	0	0.95	0.1	0	0.99	1	1	0	0	0	0	0	0	0.21	0	0	0	0	0	0	0	0	0	0	0	0	0	0.02	1
Cluster13065_ERR1067768_USAGM000589	ANIA	Nitrite reductase	0	0	0	0	0.94	0	0	0	0	0	0	0	0	0	0	0	0	0	0	0	0	0	0	0	0	0	0	0	0	0	0	0	0	0.04	1
Cluster13065_ERR855254_USAGM000806	ANIA	Nitrite reductase	0	0	0	0	0	0	0.26	0	0	1	0	0	0	0	0	0	0	0	0	0	0	0	0	0	0	0	0	0	0	0	0	0	0	0	1
Cluster13087_SRR3360615_USAGM001404	PRPF	AcnD-accessory protein PrpF	0	0	0	0	0	0	1	0	0	1	0	0	0	0	0	0	0	0	0	0.03	0	0	0	0	0	0	0	0	0	0	0	0	0.04	0.02	1
Cluster1311_ERR1067741_USAGM000566			0.53	0	0.73	0.03	0	0	0.74	0.53	0	0	0.64	0	0.7	0	0	0	0	0	0	0	0	0	0	0	0	0	0	0	0	0	0	0	0	0.09	1
Cluster13136_ERR1067718_USAGM001062	HSDR	Type I site-specific deoxyribonuclease	0	0	0	0	0	0	0.95	0	0	1	0	0	0	0	0	0	0	0	0	0	0	0	0	0	0	0	0	0	0	0.1	0	0	0	0.13	1
Cluster13139_ERR1067709_USAGM000990		integral membrane protein	0	0	0	0	0	0	0.26	0	0.5	1	0	0	0	0	0	0.17	0	0	0	0.1	0	0	0	0	0	0	0	0	0	1	0.9	0	0.17	0.32	0.91
Cluster13148_ERR1067768_USAGM000592	BMUL_0565	histidine triad (HIT) protein	0	0	0	0	0.94	0	0	0	0	0	0	0	0	0	0	0	0	0	0	0	0	0	0	0	0	0	0	0	0	0	0	0	0	0	1
Cluster1316_ERR1067714_USAGM000222	GABD	Dehydrogenase	0	0.97	0	0	0	0	0	0.74	0	0	0	0.72	0	0	0	0	0	0	0.03	0.03	0.08	0	0	0	0	0	0	0	0.1	0.1	0	0	0.09	0.04	1
Cluster1316_ERR191737_USAGM000737	GABD	Dehydrogenase	0	0	0	0	0	0	1	0	0	1	0	0	0	0	0	0	0	0	0	0	0	0	0	0	0	0	0	0	0	0	0	0	0.02	0	1
Cluster13207_ERR1067716_USAGM001530	SODB	Destroys radicals which are normally produced within the cells and which are toxic to biological systems (By similarity)	0.99	0.99	1	0.9	0	1	0	0.89	0.8	0	0.99	0.72	0.98	0	0	0.06	0	0	0	0.38	0	0	0	0	0.07	0	0	0	0	0	0	0.07	0.19	0.13	0.99
Cluster13207_ERR1067717_USAGM001174	SODB	Destroys radicals which are normally produced within the cells and which are toxic to biological systems (By similarity)	0	0	0	0	0.01	0	0.84	0	0	1	0	0.28	0	0	0	0	0	0	0	0.17	0	0	0	0	0.07	0	0	0	0	0	0	0	0.08	0.45	0.99
Cluster13207_ERR1067718_USAGM000658	SODB	Destroys radicals which are normally produced within the cells and which are toxic to biological systems (By similarity)	0	0	0	0	0.97	0	0	0	0	0	0.01	0	0	0	0	0	0	0	0	0	0	0	0	0	0	0	0	0	0	0	0	0.02	0	0.11	1
Cluster13235_ERR1067715_USAGM000343	MURB	Cell wall formation (By similarity)	0	0	0	1	0	0	0	0	0	0	0	0	0	0	0	0	0	0	0	0.17	0	0	0	0	0	0	0	0	0	0.1	0	0	0.04	0.04	1
Cluster13235_ERR1067806_USAGM000131	MURB	Cell wall formation (By similarity)	0	0	0	0	0	0	0.95	0	0	0	0	0	0	0	0	0	0	0	0	0	0	0	0	0	0	0	0	0	0	0	0	0	0.04	0	1
Cluster13257_ERR191737_USAGM000168		Zonular occludens toxin	0	0	0	0	0	0	0.89	0	0	0.8	0	0	0	0	0	0	0	0	0	0	0	0	0	0	0	0	0	0	0	0	0	0	0	0	1
Cluster13272_ERR1067715_USAGM001645	TBPA	thiamine transporter substrate binding subunit	0	0	0	0	0.95	0	0	0	0.1	0	0	0	0	0	0	0	0	0	0	0.24	0	0	0	0	0	0.08	0	0	0.01	0.1	0	0	0.04	0.02	1
Cluster13282_ERR191737_USAGM000099			0	0	0	0	0	0	0.95	0	0	0	0	0	0	0	0	0	0	0	0	0	0	0	0	0	0	0	0	0	0	0	0	0	0	0	1
Cluster1331_ERR1067711_USAGM000702	ATPI	atp synthase	0	0.01	0	0	0	0	0.63	0	0	0.8	0	0	0	0	0.33	0.34	0	0.36	0	0.1	0	0	0	0	0	0.33	0	0.55	0	0	0	0	0.06	0.11	0.94
Cluster1333_ERR1067717_USAGM000957	FMT	Modifies the free amino group of the aminoacyl moiety of methionyl-tRNA(fMet). The formyl group appears to play a dual role in the initiator identity of N-formylmethionyl-tRNA by (I) promoting its recognition by IF2 and (II) impairing its binding to EFTu-GTP (By similarity)	0	0.04	0	0.97	0	0	0	0	0	0	0	0	0	0	0	0	0	0	0	0	0	0	1	0	0.07	0	0	0	0	0	0	0.02	0.26	0.13	0.94
Cluster13362_ERR1067716_USAGM001374		receptor	0	0.76	0	0	0	0	0	0.79	0	0	0	0.71	0	0	0	0	0	0	0	0	0.08	0.04	0	0	0	0	0	0	0	0	0	0	0	0	1
Cluster13362_ERR1067800_USAGM001053		receptor	0	0	0	0.93	0	0	0	0	0	0	0	0	0	0	0	0	0	0	0	0	0	0	0	0	0	0	0	0	0	0	0	0	0	0	1
Cluster13362_ERR855265_USAGM001400		receptor	0	0	0	0	0.96	0	0	0	0	0	0	0	0	0	0	0	0	0	0	0	0	0	0	0	0	0	0	0	0	0	0	0	0	0.11	1
Cluster13362_SRR3361341_USAGM000787		receptor	0	0	0	0	0	0	1	0	0.7	0.9	0	0	0	0	0	0	0	0	0	0.03	0	0	0	0	0	0	0	0	0	1	0	0	0	0	0.95
Cluster13405_ERR1067709_USAGM001149	HAPS_0366	Transposase	0.02	0.63	0.04	0	0	0.05	0.95	0.05	0	0.1	0	0.14	0.04	0.12	0	0	0	0	0.66	0.14	0	0	0	0	0.5	0	0	0	0.04	0	0	0.02	0.02	0	0.96
Cluster13405_ERR1067742_USAGM001789	HAPS_0366	Transposase	0.46	0.01	0.67	0	0	0.85	0	0.16	0	0	0.42	0.57	0.4	0	0	0	0	0	0	0	0	0	0	0	0.14	0	0	0	0	0	0	0	0.02	0.02	1
Cluster13406_ERR1067715_USAGM001664		Pfam:NikM	0	0	0	1	0	0	0.79	0	0	0	0	0	0	0	0	0	0	0	0	0.17	0	0	0	0	0	0	0	0	0	0.7	0	0	0.08	0.36	0.97
Cluster13432_ERR191737_USAGM001749	NQRF	NQR complex catalyzes the reduction of ubiquinone-1 to ubiquinol by two successive reactions, coupled with the transport of Na( ) ions from the cytoplasm to the periplasm. The first step is catalyzed by NqrF, which accepts electrons from NADH and reduces ubiquinone-1 to ubisemiquinone by a one-electron transfer pathway (By similarity)	0	0	0	0	0	0	0.89	0	0	0.8	0	0	0	0	0	0	0	0	0	0	0	0	0	0	0	0	0	0	0	0	0	0	0	0.06	1
Cluster13445_ERR1067709_USAGM000440	SOTB	Major Facilitator	0	0.99	0	1	0.96	0	0	0.68	1	0	0	0.03	0	0.02	0	0.2	0	0	0.97	0.45	0	0	0	0	1	0	0	0	0	0	0	0	0	0.02	0.9
Cluster13445_ERR1067720_USAGM000032	SOTB	Major Facilitator	1	0	1	0	0.01	1	0	0.26	0	0	1	0	0.96	0	0	0.06	0	0	0	0	0	0	0	0	0	0.75	0	0	0	0.9	0	0.05	0.02	0.02	0.93
Cluster13445_ERR1067755_USAGM001560	SOTB	Major Facilitator	0	0	0	0	0	0	0.95	0	0	1	0	0	0	0	0	0.03	0	0	0	0	0	0	0	0	0	0	0	0	0.01	0	0	0	0.06	0.17	1
Cluster13491_ERR1067716_USAGM000894	VV10045		0	0.89	0	0	0	0	0	0	0	0	0	0	0	0	0	0	0	0	0	0	0	0	1	0	0	0	0	0	0	0	0	0	0.15	0.13	0.94
Cluster13491_ERR1067723_USAGM001317	VV10045		0	0	0	0	0	0	0	0	1	0	0	0	0	0	0	1	0	0	0.09	0.03	0	0	0	0	0	0	0	0	0.07	0	0.9	0	0.21	0.02	0.91
Cluster13519_ERR1067813_USAGM000918		Sulfatase	0.97	0	0.91	0	0	1	0	0	0	0	0.99	0	1	0	0	0	0	0	0	0	0	0	0	0	0	0	0	0	0	0	0	0	0	0	1
Cluster13599_ERR1067710_USAGM001570	SMF	DNA protecting protein DprA	0	0.53	0	0	0	0	0	0.37	0	0	0	0.67	0	0	0	0	0	0	0.5	0.03	0	0	0	0	0.57	0	0	0	0	0.4	0	0	0.04	0.02	0.92
Cluster13599_ERR1067713_USAGM001548	SMF	DNA protecting protein DprA	0	0	0	0.62	0	0	0	0	0	0	0	0	0	0	0.53	0	0	0.42	0	0	0	0	0	0	0	0	0	0	0	0	0	0	0.04	0.15	0.94
Cluster13599_ERR1067768_USAGM001382	SMF	DNA protecting protein DprA	0	0	0	0	0.44	0	0	0	0	0.6	0	0	0	0	0	0	0	0	0	0	0.04	0	0	0.64	0	0	0.33	0	0	0	0	0	0	0	0.93
Cluster13707_ERR1067715_USAGM001552	ILES	amino acids such as valine, to avoid such errors it has two additional distinct tRNA(Ile)-dependent editing activities. One activity is designated as 'pretransfer' editing and involves the hydrolysis of activated Val-AMP. The other activity is designated 'posttransfer' editing and involves deacylation of mischarged Val-tRNA(Ile) (By similarity)	0	0	0	0	0	0	0	0	1	0	0	0.97	0	0	0	0	0	0	0	0.24	0	0	0	0	0	0	0	0	0	0	0	0	0.04	0	1
Cluster13707_ERR1067716_USAGM001009	ILES	amino acids such as valine, to avoid such errors it has two additional distinct tRNA(Ile)-dependent editing activities. One activity is designated as 'pretransfer' editing and involves the hydrolysis of activated Val-AMP. The other activity is designated 'posttransfer' editing and involves deacylation of mischarged Val-tRNA(Ile) (By similarity)	0	0.98	0	0	0	0	0	0.68	0	0	0	0	0	0	0	0	0	0	0	0	0	0	0	0	0	0	0	0	0	0	0	0	0.02	0	1
Cluster13707_ERR1067718_USAGM000619	ILES	amino acids such as valine, to avoid such errors it has two additional distinct tRNA(Ile)-dependent editing activities. One activity is designated as 'pretransfer' editing and involves the hydrolysis of activated Val-AMP. The other activity is designated 'posttransfer' editing and involves deacylation of mischarged Val-tRNA(Ile) (By similarity)	0	0	0	0.97	0	0	0	0	0	0	0	0	0	0	0	0	0	0	0	0	0	0	0	0	0	0	0	0	0	0	0	0	0	0.09	1
Cluster13707_ERR1067768_USAGM001266	ILES	amino acids such as valine, to avoid such errors it has two additional distinct tRNA(Ile)-dependent editing activities. One activity is designated as 'pretransfer' editing and involves the hydrolysis of activated Val-AMP. The other activity is designated 'posttransfer' editing and involves deacylation of mischarged Val-tRNA(Ile) (By similarity)	0	0	0	0	0.96	0	0	0.05	0	0	0	0	0	0	0	0	0	0	0	0.07	0	0	0	0	0	0	0	0	0.01	0	0	0	0	0	1
Cluster13707_ERR1067813_USAGM000829	ILES	amino acids such as valine, to avoid such errors it has two additional distinct tRNA(Ile)-dependent editing activities. One activity is designated as 'pretransfer' editing and involves the hydrolysis of activated Val-AMP. The other activity is designated 'posttransfer' editing and involves deacylation of mischarged Val-tRNA(Ile) (By similarity)	1	0	1	0	0	1	0	0	0	0	1	0	0.98	0	0	0	0	0	0	0	0	0	0	0	0	0	0	0	0	0	0	0	0	0	1
Cluster13707_ERR191737_USAGM000636	ILES	amino acids such as valine, to avoid such errors it has two additional distinct tRNA(Ile)-dependent editing activities. One activity is designated as 'pretransfer' editing and involves the hydrolysis of activated Val-AMP. The other activity is designated 'posttransfer' editing and involves deacylation of mischarged Val-tRNA(Ile) (By similarity)	0	0	0	0	0	0	1	0	0	0.3	0	0	0	0	0	0	0	0	0	0	0	0	0	0	0	0	0	0	0	0	0	0	0	0	1
Cluster13722_ERR1067720_USAGM000369	RESC	cytochrome C	0	0	0	0	0	0	1	0	0	1	0	0	0	0	0	0	0	0	0	0.03	0	0	0	0	0	0	0	0	0	0.9	0	0	0.02	0.02	0.96
Cluster13722_ERR1067800_USAGM001766	RESC	Cytochrome c-type biogenesis protein CcsB	0	0	0	1	0	0	0	0	0	0	0	0	0	0	0	0	0	0	0	0	0	0	0	0	0	0	0	0	0	0	0	0	0	0	1
Cluster13726_ERR1067800_USAGM001349	EFEB	Tat-translocated enzyme	0	0	0	1	0	0	0	0	0	0	0	0	0	0	0	0	0	0	0	0	0	0	0	0	0	0	0	0	0	0	0	0	0	0	1
Cluster13743_ERR1067720_USAGM000411	PYRH	Catalyzes the reversible phosphorylation of UMP to UDP (By similarity)	0	0	0	0	0	0	0	0	1	0	0	0	0	0	0	1	0	0	0.03	0.14	0	0	0	0	0	0	0	0	0	1	0	0	0.32	0.06	0.9
Cluster13751_ERR1067710_USAGM001745	OATA	acyltransferase 3	0	0.01	0	0	0.06	0	0.32	0.16	0.7	0.7	0	0.02	0	0	0	0.51	0	0	0.34	0.03	0	0	0	0	0	0	0	0.36	0.09	0	0.2	0	0.02	0.02	0.95
Cluster13751_ERR1067800_USAGM000545	OATA	acyltransferase 3	0	0	0	0.76	0	0	0	0	0	0	0	0	0	0	0	0	0	0	0	0	0	0	0	0	0	0	0	0	0	0	0	0	0	0	1
Cluster1376_ERR1067718_USAGM001746	YCIM	Tetratricopeptide repeat protein	0	0.01	0	0	0.99	0	0	0	0	0	0	0	0	0	0	0.97	0	0	0	0.1	0	0	0	0	0	0	0	0	0	0	0	0	0.13	0.13	0.95
Cluster13777_ERR1067709_USAGM001533	YFLS	Anion transporter	0	0	0	0	0	0	0	0.89	0	0	0	0	0	0	0	0	0	0	0	0.14	0	0	0	0	0	0	0	0	0	0	0	0	0	0.28	0.99
Cluster13800_ERR1067800_USAGM001325		Inherit from COG: helicase	0	0	0	0.62	0	0	0	0	0	0	0	0	0	0	0	0	0	0	0	0	0	0	0	0	0	0	0	0	0	0	0	0	0	0	1
Cluster1383_SRR3360606_USAGM000350	TBPB	Transferrin binding protein B	0	0	0	0	0	0	0	0	0	0.6	0	0	0	0	0	0	0	0	0	0	0	0	0	0	0	0	0	0	0	0	0	0	0	0	1
Cluster13850_ERR191737_USAGM000349	DAPE	Catalyzes the hydrolysis of N-succinyl-L,L- diaminopimelic acid (SDAP), forming succinate and LL-2,6- diaminoheptanedioate (DAP), an intermediate involved in the bacterial biosynthesis of lysine and meso-diaminopimelic acid, an essential component of bacterial cell walls (By similarity)	0	0	0	0	0	0	0.95	0	0	1	0	0	0	0	0	0	0	0	0	0	0	0	0	0	0	0	0	0	0	0	0	0	0	0	1
Cluster13866_ERR1067713_USAGM001198	GLYA	Catalyzes the reversible interconversion of serine and glycine with tetrahydrofolate (THF) serving as the one-carbon carrier. This reaction serves as the major source of one-carbon groups required for the biosynthesis of purines, thymidylate, methionine, and other important biomolecules. Also exhibits THF- independent aldolase activity toward beta-hydroxyamino acids, producing glycine and aldehyd…	0	0.04	0	1	0.99	0	0	0.05	0.8	0	0	0.07	0	0	0	0	0	0	0	0.21	0	0	0	0	0	0	0	0	0	0	0	0	0.06	0.7	0.97
Cluster13877_ERR1067715_USAGM001639	EFEO	PbrT family lead (Pb2 ) uptake porter	0	0.93	0	0.97	0.69	0	0	1	0.5	0	0	0.98	0	0.42	0	0	0	0	0	0.24	0	0	0	0	0	0	0	0	0.53	0	0	0	0.04	0.58	0.96
Cluster13889_ERR1067768_USAGM001709	YCJT	Glycosyl hydrolase, family 65	0	0	0	0	0.97	0	0	0	0	0	0	0	0	0	0	0	0	0	0	0	0	0	0	0	0	0	0	0	0	0	0	0	0	0	1
Cluster13889_ERR1067800_USAGM000020	YCJT	Glycosyl hydrolase, family 65	0	0	0	1	0	0	0	0	0	0	0	0	0	0	0	0	0	0	0	0	0	0	0	0	0	0	0	0	0	0	0	0	0	0	1
Cluster13900_ERR1067813_USAGM000458	YFLS	Anion transporter	1	0	0.93	0	0	1	0	0	0	0	1	0	1	0	0	0	0	0	0	0	0	0	0	0	0	0	0	0	0	0	0	0	0	0	1
Cluster13942_SRR3361356_USAGM001639			0.34	0.24	0.42	0	0.11	0.8	0	0.11	0	0	0.36	0.12	0.28	0.18	0.02	0.03	0	0.03	0	0.21	0.16	0.25	0	0	0	0	0.08	0	0.09	0.2	0	0.18	0.08	0.08	0.98
Cluster13955_ERR1067730_USAGM001374	APBE	thiamine biosynthesis lipoprotein ApbE	0	0	0	0	0	0	0.89	0	0	1	0	0	0	0	0	0	0	0	0	0	0	0	0	0	0	0	0	0	0	0	0	0	0.13	0.36	0.99
Cluster13967_ERR1067716_USAGM001198	ERUM0970	membrane	0.97	0.92	1	0	0	1	0.84	0.95	0	1	0.91	0.93	0.86	0	0	0	0	0	0	0.03	0	0	0	0	0	0	0	0	0	0.7	0	0	0.36	0.02	0.97
Cluster14033_ERR1067711_USAGM000674		peptidase M23	0	0	0	0	0.91	0	0.16	0	0	1	0.03	0	0.02	0	1	0	0	1	0	0.03	0	0	0	0	0	0	0	0	0.01	0	0	0	0	0.3	0.9
Cluster14033_ERR1067718_USAGM001564		peptidase M23	0	0.01	0	1	0	0	0	0	0	0	0	0	0	0	0	0	0	0	0	0.17	0	0	0	0	0	0	0	0	0	0	0	0	0.11	0.11	1
Cluster14033_ERR855128_USAGM000622	YIBP	peptidase	0	0	0	0	0	0	0	0	0.6	0	0	0	0	0	0	0	0	0	0	0	0	0	0	0	0	0	0	0	0	0	0	0	0	0	1
Cluster1405_ERR1067745_USAGM000068			0	0.02	0	0	0	0	0	0.05	0.7	0	0.01	0	0	0	0	0.6	0	0	0.12	0.1	0.32	0.17	0	0	0.21	0	0	0	0.01	0	0	0.02	0.08	0.06	0.94
Cluster14131_ERR1067716_USAGM000268			0.99	0.75	0.96	0	0	1	0	1	0.1	0	0.97	0.93	1	0	0	0	0	0	0	0.03	0	0	0	0	0	0	0	0	0	0	0	0	0.17	0	1
Cluster14144_ERR1067768_USAGM001145			0	0	0	0	1	0	0	0	0	0	0	0	0	0	0	0	0	0	0	0	0	0	0	0	0	0	0	0	0	0	0	0	0	0	1
Cluster14222_SRR2736224_USAGM000107	AZLC	AzlC family	0	0	0	0	0	0.85	0	0	0	0	0	0	0	0	0	0	0	0	0	0	0	0	0	0	0	0	0	0	0	0	0	0	0	0	1
Cluster1422_SRR3360606_USAGM001387			0	0	0	0	0	0	0	0	0	0.9	0	0	0	0	0	0	0	0	0	0	0	0	0	0	0	0	0	0	0	0	0	0	0	0	1
Cluster14287_ERR1067710_USAGM001762	PORA	Membrane	1	0.98	1	0	0	1	0	1	0.5	0	1	0.72	1	0	0	0	0	0	1	0.24	0	0	0	0	1	0	0	0	0	0	0	0	0	0	0.9
Cluster14307_ERR1067716_USAGM000291	YHBE	EamA-like transporter family	0.99	0.97	0.93	0	0	1	1	0.95	0	1	1	0.98	1	0	0	0	0	0	0	0.07	0	0	0	0	0	0.67	0	1	0	0	0.6	0	0.08	0.17	0.91
Cluster1430_ERR1067742_USAGM000695	ORDL	Oxidoreductase	0	0	0	0	0	0	0	0	0	0	0	0.91	0	0	0	0	0	0	0	0	0	0	0	0	0	0	0	0	0	0	0	0	0	0	1
Cluster14317_ERR1067800_USAGM001321		portal protein	0	0	0	1	0	0	0	0	0	0	0	0	0	0	0	0	0	0	0	0	0	0	0	0	0	0	0	0	0	0	0	0	0	0	1
Cluster14323_ERR1067709_USAGM000017	ARGD	acetylornithine aminotransferase	0.99	0.99	1	1	0	1	1	0.89	0	1	1	0.95	1	0	0	0	0	0	0	0.17	0	0	0	0	0	0	0	0	0	0.9	0	0	0.25	0.09	0.96
Cluster14342_ERR1067836_USAGM000233			0	0	0	0	0.03	0	0.63	0	0	0	0	0	0	0	0	0	0	0	0	0	0	0	0	0	0	0.08	0	0	0	0	0	0	0	0	1
Cluster14355_ERR1067768_USAGM001186	LIGA	DNA ligase	0	0.02	0.07	0	1	0	0	0	0	0	0	0	0	0	0	0	0	0	0	0.03	0	0	0	0	0	0	0	0	0	0	0	0	0	0	1
Cluster14373_ERR1067716_USAGM000127	CYSG	Siroheme synthase	0.01	0.82	0	0	0	0	0	0.84	0	0	0.04	1	0.04	0	0	0	0	0	0	0.03	0	0	0	0	0	0.83	0	1	0	0	0	0.14	0.02	0	0.92
Cluster14373_ERR1067800_USAGM001661	CYSG	Siroheme synthase	0	0	0	1	0	0	0	0	0	0	0	0	0	0	0	0	0	0	0	0	0	0	0	0	0	0	0	0	0	0	0	0	0	0	1
Cluster14373_ERR1067813_USAGM001754	CYSG	Siroheme synthase	0.99	0	1	0	0	1	0	0	0	0	0.94	0	0.95	0	0	0	0	0	0	0	0	0	0	0	0	0	0	0	0	0	0	0	0	0	1
Cluster14373_ERR191737_USAGM000264	CYSG	may be the GTPase, regulating ATP sulfurylase activity (By similarity)	0	0	0	0	0	0	1	0	0	1	0	0	0	0	0	0	0	0	0	0	0	0	0	0	0	0	0	0	0	0	0	0	0	0	1
Cluster14388_ERR1067716_USAGM000307	MNTH	membrane	0.96	0.9	0.98	1	0.01	1	0	0.95	0	0	0.99	0.97	0.98	0	0	0	0	0	0	0.14	0	0	0	0	0	0	0	0	0	0	0	0	0.06	0.13	1
Cluster14388_ERR855072_USAGM001050	MNTH	membrane	0	0	0	0	0.97	0	0	0	0	0	0	0	0	0	0	0	0	0	0	0.07	0	0	0	0	0	0	0	0	0	0	0	0	0	0	1
Cluster1438_ERR1067800_USAGM001699	PROA	Catalyzes the NADPH dependent reduction of L-gamma- glutamyl 5-phosphate into L-glutamate 5-semialdehyde and phosphate. The product spontaneously undergoes cyclization to form 1-pyrroline-5-carboxylate (By similarity)	0	0	0	1	0	0	0	0	0	0	0	0	0	0	0	0	0	0	0	0	0	0	0	0	0	0	0	0	0	0	0	0	0	0	1
Cluster14412_ERR191737_USAGM000527	PILA	Fimbrial protein	0	0	0	0	0	0	0.53	0	0	0.7	0	0	0	0	0	0	0	0	0	0	0	0	0	0	0	0	0	0	0	0	0	0	0	0	1
Cluster14419_ERR1067723_USAGM000984			0.15	0	0.09	0	0	0.85	0.21	0.16	0.4	1	0.09	0	0.05	0	0.02	0.06	0	0	0.03	0.07	0	0	0	0.36	0	0	0.5	0	0	0	0.6	0	0.08	0.04	0.96
Cluster1441_ERR222909_USAGM001090			0	0	0	0	0	0	0.16	0	0.1	0.7	0	0	0	0	0	0	0	0	0	0	0	0	0	0	0	0	0	0	0	0	0	0	0.04	0.02	1
Cluster14425_ERR1067718_USAGM001769	RPFE	Signal peptide protein	0	0.01	0	0	0.97	0	1	0.05	0	1	0	0	0	0	0	0	0	0	0	0	0	0	0	0	0	0	0	0	0	0	0	0	0.04	0.36	0.99
Cluster14451_ERR1067710_USAGM001043			0.68	0.65	0.69	0	0	0.9	0	0.79	0.5	0	0.82	0.69	0.82	0	0	0.11	0	0	0.75	0.34	0	0	0	0	0	0	0	0	0	0.1	0	0	0.09	0.11	0.96
Cluster14451_ERR1067715_USAGM001383			0.02	0.01	0.13	0.83	0.78	0	0.68	0	0	0.3	0	0.05	0	0	0	0	0	0	0	0.28	0	0	0.6	0	0	0	0	0	0	0.2	0	0	0.23	0.53	0.94
Cluster14456_ERR1067715_USAGM001080		receptor	0	0	0	0	0	0	1	0	1	1	0	0	0	0	0	0.97	0	0	0	0.52	0	0.04	0	0	0	0	0	0	0	0	0	0.04	0.23	0.15	0.94
Cluster14466_ERR1067716_USAGM000248	RPON	Sigma factors are initiation factors that promote the attachment of RNA polymerase to specific initiation sites and are then released (By similarity)	0	0.83	0	0	0.9	0	0	0.95	0	0	0	0.98	0	0	0	0	0	0	0	0.03	0	0	0	0	0	0.08	0	0	0	0	0	0	0.02	0	1
Cluster14567_ERR191753_USAGM001732		Inherit from proNOG: conjugal transfer relaxosome component TraJ	0	0	0	0	0	0	0	0	1	0	0	0	0	0	0	0	0	0	0	0	0	0	0	0	0	0	0	0	0	0	0	0	0	0.02	1
Cluster1456_ERR1067720_USAGM000085	GPI	tail protein	0	0	0	0	0.99	0	0	0	0	0	0	0	0	0	0	0	0	0	0	0	0	0	0	0	0	0	0	0	0	1	0	0.02	0.17	0.02	0.95
Cluster14573_ERR1067716_USAGM001500	DNAC	IstB domain protein ATP-binding protein	0.02	0.65	0	0	0	0	0	0.05	0	0	0.01	0	0.02	0	0	0	0	0	0	0	0	0	0	0	0	0	0	0	0	0	0	0	0.02	0	1
Cluster14573_ERR1067742_USAGM000956	DNAC	IstB domain protein ATP-binding protein	0	0	0	0	0	0	0	0	0	0	0	0.78	0	0	0	0	0	0	0	0	0	0	0	0	0	0	0	0	0	0	0	0	0	0	1
Cluster14573_ERR1067750_USAGM000001	DNAC	DNA replication protein	0	0	0	0	0	0	0.95	0	0	0.1	0	0	0	0	0	0	0	0	0.09	0.1	0	0	0	0	0.43	0	0	0	0	0.1	0	0	0.19	0.09	0.99
Cluster14573_ERR1067768_USAGM001676	DNAC	IstB domain protein ATP-binding protein	0.01	0	0	0	0.78	0	0	0	0	0	0	0.07	0	0	0	0	0	0	0	0	0	0	0	0	0	0	0	0	0	0	0	0	0.02	0	1
Cluster14585_ERR1067715_USAGM000917			0.02	0.7	0.02	0.86	0.05	0	0.89	0.26	0.1	0.6	0.04	0	0.07	0	0.09	0.57	0	0.03	0.38	0.28	0	0	1	0	0	0.17	0	0	0	0	0.1	0.02	0.23	0.15	0.9
Cluster14585_ERR1082162_USAGM001771			0	0	0	0	0	1	0	0	0	0	0	0	0	0	0	0	0	0	0	0	0	0	0	0	0	0	0	1	0	0	0	0	0	0	0.95
Cluster14587_ERR1067718_USAGM001022	GLND	Modifies, by uridylylation or deuridylylation the PII (GlnB) regulatory protein (By similarity)	0	0	0	0	0	0	0	0	0	1	0	0	0	0	0	0	0	0	0	0	0	0	0	0	0	0	0	0	0	0	0	0	0	0.28	1
Cluster14587_ERR1067781_USAGM000310	GLND	Modifies, by uridylylation or deuridylylation the PII (GlnB) regulatory protein (By similarity)	0	0	0	0.9	0	0	0	0	0	0	0	0	0	0	0	0	0	0	0	0	0	0	0	0	0	0.08	0	0	0.01	0	0	0	0.02	0	1
Cluster14587_ERR191737_USAGM000270	GLND	Modifies, by uridylylation or deuridylylation the PII (GlnB) regulatory protein (By similarity)	0	0	0	0	0	0	0.68	0	0	0	0	0	0	0	0	0	0	0	0	0	0	0	0	0	0	0	0	0	0	0	0	0	0	0	1
Cluster14590_ERR1067711_USAGM001636	YOHK	lrgb family	0	0	0	1	0	0	0	0	0	0	0	0	0	0	1	0	0	1	0	0	0	0	0	0	0.21	0	0	0	0	0.1	0	0	0.28	0.13	0.9
Cluster14590_ERR1067716_USAGM000553	YOHK	lrgb family	0	0.99	0	0	0	0	0	0.63	0	0	0	0.98	0	0	0	0	0	0	0	0	0	0	0	0	0	0	0	0	0.01	0	0	0	0	0.02	1
Cluster14590_ERR1067768_USAGM000582	YOHK	lrgb family	0	0.01	0	0	1	0	0	0.05	0.9	0	0	0	0.02	0	0	0	0	0	0	0.03	0	0	0	0	0	0	0	0	0	0	0	0	0	0	1
Cluster14590_ERR1067813_USAGM000749	YOHK	lrgb family	0.99	0	1	0	0	1	0	0	0	0	1	0	0.96	0	0	0	0	0	0	0	0	0	0	0	0	0	0	0	0	0	0	0	0	0.02	1
Cluster14590_ERR191737_USAGM000516	YOHK	lrgb family	0	0	0	0	0	0	1	0	0	1	0	0	0	0	0	0	0	0	0	0	0	0	0	0	0	0	0	0	0	0	0	0	0.02	0	1
Cluster14625_ERR1067720_USAGM000151			0	0	0	0.03	0	0	0.95	0	0.2	0.8	0	0	0	0	0	0.14	0	0	0.03	0	0	0	0	0	0	0	0	0	0	0.9	0	0	0.09	0.02	0.96
Cluster14667_ERR1067883_USAGM000834	NOSR	Regulatory protein NosR	0	0	0	0	0	0	0.89	0	0	1	0	0	0	0	0	0	0	0	0	0	0	0	0	0	0	0	0	0	0	0	0	0	0.04	0.04	1
Cluster14684_ERR1067755_USAGM001398	LEUC	Catalyzes the isomerization between 2-isopropylmalate and 3-isopropylmalate, via the formation of 2-isopropylmaleate (By similarity)	0	0	0	1	0	0	0	0	0	0	0	0	0	0	0	0	0	0	0	0.03	0	0.04	0	0	0	0	0	0	0	0	0	0	0	0.09	1
Cluster14685_ERR191737_USAGM000458	ARDC	Domain of unknown function (DUF1738)	0	0	0	0	0	0	1	0	0	0.8	0	0	0	0	0	0	0	0	0	0	0	0	0	0	0	0	0	0	0	0	0	0	0.09	0	1
Cluster14729_ERR1067768_USAGM000515	HSDM	type I restriction-modification system	0	0	0	0	0.96	0	0	0	0	0	0	0	0	0	0	0	0	0	0	0	0	0	0	0	0	0	0	0	0	0	0	0	0	0	1
Cluster14729_ERR191737_USAGM001127	HSDM	type I restriction-modification system	0	0	0	0	0	0	1	0	0	1	0	0	0	0	0	0	0	0	0	0	0	0	0	0	0	0	0	0	0	0	0	0	0	0	1
Cluster14746_ERR1067709_USAGM000408		drug resistance transporter, Bcr CflA	0.03	0.97	0	0.97	0.9	0	0	1	0.8	0	0.03	0.86	0.04	0	0	0	0	0	0	0.34	0	0	0	0	0	0	0	0	0	0.7	0	0	0.09	0.34	0.97
Cluster14756_ERR191819_USAGM000371	ACCA	Component of the acetyl coenzyme A carboxylase (ACC) complex. First, biotin carboxylase catalyzes the carboxylation of biotin on its carrier protein (BCCP) and then the CO(2) group is transferred by the carboxyltransferase to acetyl-CoA to form malonyl-CoA (By similarity)	0	0	0	0	0	0	0.95	0	0	0	0	0	0	0	0	0	0	0	0	0	0	0	0	0	0	0	0	0	0	0	0	0	0	0	1
Cluster14803_ERR1067746_USAGM001269	XANQ	permease	0	0.01	0	0	0	0	0	0	0	1	0	0	0	0	0	0.06	0	0	0	0.07	0	0	0	0	0	0.92	0	0	0	0	0	0	0.15	0.02	0.96
Cluster14803_ERR1067800_USAGM000786	YICE	Permease	0	0	0	1	0	0	0	0.05	0.1	0	0	0	0	0	0	0	0	0	0	0	0	0	0	0	0	0	0	0	0	0	0	0	0.04	0	1
Cluster14803_ERR191737_USAGM001400	YICE	Permease	0	0	0	0	0	0	1	0	0	0	0	0	0	0	0	0	0	0	0	0	0	0	0	0	0	0	0	0	0	0	0	0	0	0	1
Cluster14873_ERR1067711_USAGM000027	YIAD	OmpA MotB domain-containing protein	0	0	0	1	0	0	0.05	0.05	0.5	0	0	0	0	0	1	0.03	0	1	0	0.41	0	0	0	0	0	0	0	0	0	0	0	0	0.13	0.09	0.9
Cluster14890_ERR1067800_USAGM000030	PGPA	phosphatidylglycerophosphatase a	0	0	0	0.97	0	0	0	0	0	0	0	0	0	0	0	0	0	0	0	0	0	0	0	0	0	0	0	0	0	0	0	0	0	0	1
Cluster14899_ERR1067718_USAGM000388	NIT	nitrilase cyanide hydratase and apolipoprotein n-acyltransferase	0	0	0	1	0	0	0	0	1	0	0	0.97	0	0	0	0	0	0	0.06	0.1	0	0	0	0	0	0	0	0	0	0	0	0	0.09	0.11	1
Cluster14911_ERR1067715_USAGM001051	FUMA	Fumarate	0	1	0	0	0	0	0	0.74	0	0	0	0.98	0	0	0	0	0	0	0	0.24	0	0.04	0	0	0	0	0	0	0	0	0	0	0.19	0.02	1
Cluster14915_ERR1067716_USAGM001123	PURH	bifunctional purine biosynthesis protein PurH	0	0.92	0	0	0.94	0	0	0	0	0	0	0	0	0	0	0	0	0	0	0	0	0	0	0	0	0	0	0	0	0	0	0	0.04	0	1
Cluster14915_ERR1067742_USAGM001812	PURH	bifunctional purine biosynthesis protein PurH	1	0	0.98	0	0	1	0	0.84	0	0	1	0.93	1	0	0	0	0	0	0	0.03	0	0	0	0	0	0	0	0	0	0	0	0	0	0.02	1
Cluster14915_ERR1067800_USAGM001509	PURH	bifunctional purine biosynthesis protein PurH	0	0	0	0.86	0	0	0	0	0	0	0	0	0	0	0	0	0	0	0	0	0	0	0	0	0	0	0	0	0	0	0	0	0	0	1
Cluster14915_ERR191737_USAGM001620	PURH	bifunctional purine biosynthesis protein PurH	0	0	0	0	0	0	0.95	0	0	0	0	0	0	0	0	0	0	0	0	0	0	0	0	0	0	0	0	0	0	0	0	0	0	0	1
Cluster14915_ERR191753_USAGM001701	PURH	bifunctional purine biosynthesis protein PurH	0	0	0	0	0	0	0	0	0.9	0	0	0	0	0	0	0	0	0	0	0	0	0	0	0	0	0	0	0	0	0	0	0	0	0	1
Cluster14915_SRR3349563_USAGM000032	PURH	bifunctional purine biosynthesis protein PurH	0	0	0	0	0	0	0	0	0	0.8	0	0	0	0	0	0	0	0	0	0	0	0	0	0	0	0	0	0	0	0	0	0	0.02	0	1
Cluster14919_ERR222911_USAGM000712	YDHO	nlp p60 protein	0	0	0	0	0	0	0.37	0	0	1	0	0	0	0	0	0.14	0	0	0	0	0	0	0.8	0	0	0	0	0	0	0	0.1	0	0.09	0	0.97
Cluster14919_SRR3360755_USAGM003832	YDHO	nlp p60 protein	0.2	0	0.33	0.14	0.15	0.85	0	0	0	0	0.28	0	0.26	0	0	0	0	0	0.06	0	0	0	0	0	0	0	0	0	0	0.1	0	0	0.02	0.02	1
Cluster1491_ERR1067756_USAGM000282	PPC	Forms oxaloacetate, a four-carbon dicarboxylic acid source for the tricarboxylic acid cycle (By similarity)	0	0.01	0	0	0.99	0	1	0	0	0	0	0	0	0	0	0	0	0	0	0.03	0	0	0	0	0	0	0	0	0	0	0	0	0.21	0	1
Cluster1493_ERR1067709_USAGM000861	ISPE	Catalyzes the phosphorylation of the position 2 hydroxy group of 4-diphosphocytidyl-2C-methyl-D-erythritol (By similarity)	0	0	0	0	0	0	1	0	0	1	0	0	0	0	0	1	0	0	0.03	0.34	0	0	0	0	0	0	0	0	0	0.9	0	0	0.21	0.04	0.91
Cluster1493_ERR1067710_USAGM001409	ISPE	Catalyzes the phosphorylation of the position 2 hydroxy group of 4-diphosphocytidyl-2C-methyl-D-erythritol (By similarity)	0	0.04	0	0.97	0	0	0	0	0	0	0	0	0	0	0	0	0	0	0.66	0	0	0	0	0	0.71	0	0	0	0	0	0	0	0.04	0.02	0.95
Cluster1493_ERR1067715_USAGM000387	ISPE	Catalyzes the phosphorylation of the position 2 hydroxy group of 4-diphosphocytidyl-2C-methyl-D-erythritol (By similarity)	0	0	0	0	0	0	0	0.05	1	0	0	0	0	0	0	0	0	0	0	0.34	0	0	0	0	0	0	0	0	0	0	0	0	0	0	0.99
Cluster14941_ERR1067715_USAGM001592	ERIC	Chloride channel	1	0	1	0	0.01	1	0	0	0.2	0	1	0	0.98	0	0	0	0	0	0	0.52	0	0	0	0	0	0	0	0	0	0	0	0	0	0	0.99
Cluster14960_ERR1067709_USAGM000069	HEMN	coproporphyrinogen III oxidase	0.16	0	0.04	0	0	0	0	0	1	0.6	0	0	0	0	0	0	0	0	0	0.21	0	0	0	0	0	0	0	0	0	0	0	0	0	0.06	1
Cluster14960_ERR191737_USAGM000492	HEMN	coproporphyrinogen III oxidase	0	0	0	0	0	0	1	0	0	0.4	0	0	0	0	0	0	0	0	0	0	0	0	0	0	0	0	0	0	0	0	0	0	0.06	0	1
Cluster15000_ERR1067796_USAGM001400	AROG	Stereospecific condensation of phosphoenolpyruvate (PEP) and D-erythrose-4-phosphate (E4P) giving rise to 3-deoxy-D- arabino-heptulosonate-7-phosphate (DAHP) (By similarity)	0	0	0	0	0	0	0	0	1	0	0	0	0	0	0	0	0	0	0	0.03	0	0	0	0	0	0	0	0	0	0	0	0	0.25	0.04	1
Cluster15041_ERR1067710_USAGM000712	GUAA	Catalyzes the synthesis of GMP from XMP (By similarity)	0	0	0	0	1	0	0	0	0.9	0	0	0	0	0	0	0	0	0	0.84	0.1	0	0	0	0	0.86	0	0	0	0	0	0	0	0.02	0.06	0.93
Cluster15041_ERR1067730_USAGM000302	GUAA	Catalyzes the synthesis of GMP from XMP (By similarity)	0	0	0	0	0	0	1	0.05	0	0.9	0	0	0	0.94	0	0	0	0	0	0	0	0.04	0	0	0	0	0	0	0.96	0	0	0	0.08	0.51	0.9
Cluster15052_ERR1067730_USAGM001484	RPSF	Binds together with S18 to 16S ribosomal RNA (By similarity)	0	0	0	0	1	0	0	0	0	0	0	0	0	0	0	0	0	0	0	0.07	0	0	0	0	0	0	0	0	0	0.1	0	0	0.09	0.36	0.99
Cluster15103_ERR1067709_USAGM001040	APBE	(LipO)protein	0	0	0	0	0	0	0	0	0.8	0	0	0	0	0	0	0	0	0	0	0.1	0	0	0	0	0	0	0	0	0	0	0	0	0.02	0.26	0.99
Cluster15103_ERR1067718_USAGM000183	APBE	(LipO)protein	0	0	0	0	0.01	0	1	0	0	1	0	0	0	0	0	0	0	0	0	0.1	0	0	0	0	0	0	0	0	0	0	0	0	0.13	0.21	1
Cluster15103_ERR1067813_USAGM000953	APBE	(LipO)protein	1	0	0.98	0	0	1	0	0	0	0	1	0	1	0.02	0	0	0	0	0	0	0	0	0	0	0	0	0	0	0	0	0	0	0	0.02	1
Cluster1510_ERR1067745_USAGM001724			0	0	0	1	0	0	0	0	0	0.1	0	0	0	0	0	0.83	0	0	0	0.03	0	0	0	0	0	0.92	0	0	0	0	0	0	0.19	0.11	0.92
Cluster15145_ERR1067768_USAGM001310	DNAX	DNA polymerase iii subunits gamma and tau	0	0	0	0	0.93	0	0	0	0	0	0	0	0	0.02	0	0	0	0	0	0	0	0	0	0	0	0	0	0	0.01	0	0	0	0.02	0	1
Cluster15145_SRR3360606_USAGM001261	DNAX	dna polymerase iii subunits gamma and tau	0	0	0	0	0.03	0	0	0	0	0.8	0	0	0	0	0	0	0	0	0	0	0	0	0	0	0	0	0	0	0	0	0	0	0	0	1
Cluster15213_ERR1067709_USAGM000203		Spermine/spermidine synthase	0.52	0.62	0.73	0	0	0.45	0	0.68	0	0	0.55	0.66	0.54	0	0	0	0	0	0.09	0.21	0	0	0	0.29	0.14	0.5	0.17	0	0.01	0	0.5	0	0.04	0.02	0.94
Cluster15216_ERR1067720_USAGM000589	UVRD	Helicase	0	0	0	0	0.94	0	0.26	0	0	0.3	0	0	0	0	0	0.97	0	0	0	0.03	0	0	0	0	0	0	0	0	0.01	0.6	0.1	0	0.3	0.02	0.92
Cluster15216_ERR1067800_USAGM000188	UVRD	Helicase	0	0	0	1	0	0	0	0	0	0	0	0	0	0	0	0	0	0	0	0	0	0	0	0	0	0	0	0	0	0	0	0	0	0	1
Cluster15216_ERR191737_USAGM000902	UVRD	Helicase	0	0	0	0	0	0	0.74	0	0	0	0	0	0	0	0	0	0	0	0	0	0	0	0	0	0	0	0	0	0	0	0	0	0	0	1
Cluster15263_ERR1067712_USAGM000519	FHAC	Polypeptide-transport-associated domain protein, ShlB-type	0.4	0.55	0.49	0.48	0.6	0.35	0.16	0.68	0.2	0.1	0	0.45	0.95	0.02	0.29	0.14	0	0.18	0.22	0.28	0.08	0.21	0.15	0.64	0.07	0.25	0.25	0.18	0.03	0.3	0.2	0.07	0.25	0.17	0.94
Cluster15278_ERR1067768_USAGM000116	YHBQ	Excinuclease ABC C subunit domain protein	0	0	0	0	0.99	0	0	0	0	0	0	0	0	0	0	0	0	0	0	0	0	0	0	0	0	0	0	0	0	0	0	0	0	0.08	1
Cluster15282_ERR1067745_USAGM000814		type I restriction enzyme	0	0	0	0	0.99	0	0.05	0	0	0	0	0	0	0	0	1	0	0	0	0.03	0	0	0	0	0.14	0	0	0	0	0	0	0	0.17	0.15	0.95
Cluster15283_ERR855057_USAGM000973	KDTA	3-Deoxy-D-manno-octulosonic-acid transferase	0	0	0	0	0	0	0	0	0	0.6	0	0	0	0	0	0	0	0	0	0.03	0	0	0	0	0	0.08	0	0	0	0	0	0	0	0	1
Cluster15312_ERR1067800_USAGM000700		)transporter	0	0	0	0.97	0	0	0	0	0	0	0	0	0	0	0	0	0	0	0	0	0	0	0	0	0	0	0	0	0	0	0	0	0	0	1
Cluster15337_ERR1067733_USAGM000465	TRMJ	RNA methyltransferase, TrmH family, group 1	0	0	0	0	0	0	1	0	0	0	0	0	0	0	0	0	0	0	0	0.1	0	0	0	0	0	0	0	0	0	0	0	0	0	0.04	1
Cluster15349_ERR1067714_USAGM000240	PPX	ppx gppa phosphatase (EC	0	0	0	0.86	0.05	0	0.95	0	0	0.5	0	0	0	0	0	0	0	0	0.88	0	0	0	0	0	0.86	0	0	0	0	0.1	0	0	0.13	0.04	0.92
Cluster15349_ERR1067715_USAGM001671	PPX	ppx gppa phosphatase (EC	0.7	0.96	1	0	0.9	1	0	1	0	0	0.61	0.93	0.61	0	0	0	0	0	0	0.41	0	0	0	0	0	0	0	0	0.01	0	0	0.8	0	0.17	0.96
Cluster15349_ERR1067730_USAGM000901	PPX	ppx gppa phosphatase (EC	0	0	0	0	0.05	0	0	0	1	0	0	0	0	0	0	0.97	0	0	0	0.03	0	0	0	0	0	0	0	0	0	0.8	0	0	0.3	0.32	0.92
Cluster15403_ERR1067715_USAGM000197	FABD	malonyl CoA-acyl carrier protein transacylase	0	0.93	0	0	0	0	0	0.74	0	0	0	0.98	0	0	0	0	0	0	0.03	0.03	0	0	0	0	0	0	0	0	0	0	0	0	0.08	0.13	1
Cluster15403_ERR1067774_USAGM000324	FABD	malonyl CoA-acyl carrier protein transacylase	0	0	0	1	0	0	0.05	0	0	0	0	0	0	0	0	0	0	0	0	0.14	0	0	0	0	0	0	0	0	0	0	0	0	0.09	0	1
Cluster15411_ERR1067797_USAGM000447		Domain of Unknown Function (DUF1543)	0	0	0	0	0	0	1	0	0.9	0.4	0	0.07	0	0	0	0	0	0	0	0.07	0	0	0	0	0	0	0	0	0	0	0	0	0.34	0	0.99
Cluster15433_ERR1067800_USAGM000373	GNTR	Transcriptional regulator	0	0	0	1	0	0	0	0	0	0	0	0	0	0	0	0	0	0	0	0.1	0	0	0	0	0	0	0	0	0	0	0	0	0.02	0	1
Cluster15472_ERR1067745_USAGM001142	TADA	TfoX domain-containing protein	0	0	0	1	0	0	0	0	0.1	0	0	0	0	0	0	0.94	0	0	0.09	0.1	0	0.04	1	0	0	0	0	0	0	0.1	0	0	0.13	0.02	0.91
Cluster15476_ERR1067710_USAGM000952	OCAR_7534	Pyrimidine 5''-nucleotidase	0	0	0	1	0.97	0	0	0	0.3	0	0	0.02	0	0.02	0	0.83	0	0	0.03	0.24	0	0	0	0	0.14	0.75	0	0	0.01	0	0	0	0.32	0.02	0.93
Cluster15476_ERR1067713_USAGM000937	OCAR_7534	Pyrimidine 5''-nucleotidase	0.98	0	1	0	0.01	1	0	0	0	0	1	0.03	0.95	0	0	0	0	0	0	0.07	0	0	0	0	0	0	0	0	0	0	0.1	0	0.09	0.23	1
Cluster15476_ERR1067716_USAGM000694	OCAR_7534	Pyrimidine 5''-nucleotidase	0	0.99	0	0	0.01	0	0	1	0.1	0.8	0	0.81	0	0.04	0	0	0	0	0.91	0.1	0	0	0	0	0.14	0	0	0	0	0	0	0	0.02	0.15	0.96
Cluster15476_ERR191737_USAGM000764	OCAR_7534	Pyrimidine 5''-nucleotidase	0	0	0	0	0	0	1	0	0	0	0	0	0	0	0	0	0	0	0	0	0	0	0	0	0	0	0	0	0	0	0	0	0	0	1
Cluster15490_ERR191737_USAGM001008	EFEO	PbrT family lead (Pb2 ) uptake porter	0	0	0	0	0	0	1	0	0	0.8	0	0	0	0	0	0	0	0	0	0	0	0	0	0	0	0	0	0	0	0	0	0	0	0	1
Cluster15538_ERR1067715_USAGM001137	FABF	synthase	0	0.9	0	0	0.96	0	0.95	0	0	1	0	0	0	0.06	0	0	0	0	0	0.24	0	0	0	0	0	0	0	0	0	1	0.1	0	0.13	0.17	0.95
Cluster15566_ERR1067716_USAGM001191	GLYS	Glycyl-tRNA synthetase beta subunit	0	0.71	0	0	0.01	0	0	0	0	0	0	0	0	0	0	0	0	0	0	0	0	0	0	0	0	0	0	0	0	0	0	0	0.08	0	1
Cluster15566_ERR1067730_USAGM000526	GLYS	Glycyl-tRNA synthetase beta subunit	0	0	0	0	0.94	0	0.68	0	0.5	0	0	0	0.02	0	0	0	0	0	0	0.31	0	0	0	0	0	0	0	0	0	0	0	0	0.02	0.3	0.99
Cluster15566_ERR1067742_USAGM001526	GLYS	Glycyl-tRNA synthetase beta subunit	0	0	0	1	0	0	0	0.37	0	0	0	0.91	0	0	0	0	0	0	0	0.03	0	0	0	0	0	0	0	0	0	0	0	0	0	0	1
Cluster15566_ERR1067813_USAGM001138	GLYS	Glycyl-tRNA synthetase beta subunit	0.96	0	1	0	0	1	0	0.42	0	0	0.94	0	0.91	0	0	0	0	0	0	0	0	0	0	0	0	0	0	0	0	0	0	0	0	0	1
Cluster15566_SRR3360606_USAGM000609	GLYS	Glycyl-tRNA synthetase beta subunit	0	0	0	0	0	0	0	0	0	0.6	0	0	0	0	0	0	0	0	0	0	0	0	0	0	0	0	0	0	0	0	0	0	0	0	1
Cluster15568_ERR1067800_USAGM001421		Adhesin component	0	0	0	1	0	0	0	0	0	0	0	0	0	0	0	0	0	0	0	0	0	0	0	0	0	0	0	0	0	0	0	0	0	0	1
Cluster15594_ERR855021_USAGM001132			0	0	0	0	0	0.9	0	0	0	0	0	0	0	0	0	0	0	0	0	0	0	0	0	0	0	0	0	0	0	0	0	0	0	0	1
Cluster15621_ERR1067768_USAGM001700		Relaxase mobilization	0	0	0	0	0.94	0	0	0	0	0	0	0	0	0	0	0	0	0	0	0	0	0	0	0	0	0	0	0	0	0	0	0	0	0	1
Cluster15663_ERR1067768_USAGM001277	DNAQ	DNA polymerase III, epsilon subunit	0	0	0	0	0.84	0	0	0	0.1	0	0	0	0	0	0	0	0	0	0	0.03	0	0	0	0	0	0	0	0	0	0	0	0	0.04	0	1
Cluster15663_ERR1067800_USAGM001233	DNAQ	DNA polymerase III, epsilon subunit	0	0	0	0.97	0	0	0	0	0	0	0	0	0	0	0	0	0	0	0	0	0	0	0	0	0	0	0	0	0	0	0	0	0	0	1
Cluster15671_ERR1067768_USAGM001745	PURN	phosphoribosylglycinamide formyltransferase	0	0	0	0	0.99	0	0	0	0	0	0	0	0	0	0	0	0	0	0	0	0	0	0	0	0	0	0	0	0	0	0	0	0.02	0	1
Cluster15683_ERR1067711_USAGM000538			1	0.92	1	1	0.99	1	1	0.95	0	1	1	0.95	1	0	1	0	0	1	0	0.1	0	0	0	0	0	0	0	0	0	0	0	0	0.02	0.32	0.9
Cluster15697_ERR1067709_USAGM000667	DLD2	FAD linked oxidase domain protein	0	0	0	0	1	0	0	0	0	0	0	0	0	0	0	0	0	0	0	0.17	0	0	0	0	0	0	0	0	0	0	0	0	0	0	1
Cluster15697_ERR1067792_USAGM000340	DLD2	FAD linked oxidase domain protein	0	0	0	0	0	0	1	0	0	0	0	0	0	0	0	0.03	0	0	0	0	0	0	0	0	0	0	0	1	0	0	0	0	0.02	0.06	0.95
Cluster15697_ERR191753_USAGM000743	DLD2	FAD linked oxidase domain protein	0	0	0	0	0	0	0	0	1	0	0	0	0	0	0	0	0	0	0	0	0	0	0	0	0	0	0	0	0	0	0	0	0	0	1
Cluster15722_ERR1067709_USAGM000381			0.99	0.03	0.98	0	0.96	1	0	0.26	1	0.6	1	0.86	0.98	0.06	0	0	0	0	0.62	0.55	0	0	0	0	0.86	0.08	0	0	0	0.8	0.1	0	0.21	0.25	0.9
Cluster15729_ERR1067718_USAGM000184	YOCR	transporter	0	0	0	0	0.01	0	1	0	0	1	0.03	0.07	0.02	0	0	0	0	0	0	0.1	0	0	0	0	0	0.25	0	0	0	0	0	0	0.19	0.21	0.99
Cluster15731_ERR1067768_USAGM000499	FRP	NADPH-flavin oxidoreductase	0	0	0	0	0.93	0	0	0	0	0	0	0	0	0	0	0	0	0	0	0	0	0	0	0	0	0	0	0	0	0	0	0	0	0	1
Cluster15741_ERR1067716_USAGM001660	BIOA	Catalyzes the transfer of the alpha-amino group from S- adenosyl-L-methionine (SAM) to 7-keto-8-aminopelargonic acid (KAPA) to form 7,8-diaminopelargonic acid (DAPA). It is the only animotransferase known to utilize SAM as an amino donor (By similarity)	1	0.97	1	0	0	1	0	0.95	0	0	0.97	0.95	1	0	0	0	0	0	0	0.17	0	0	0	0	0	0	0	0	0	0	0	0	0	0	1
Cluster15744_ERR1067720_USAGM000047	HFLX	GTPase that associates with the 50S ribosomal subunit and may have a role during protein synthesis or ribosome biogenesis (By similarity)	0	0	0	0	0	0	1	0	0.3	0.2	0	0	0	0	0	0	0	0	0.03	0	0	0	0	0	0	0	0	0	0	1	0	0	0.08	0.04	0.95
Cluster1574_ERR1067883_USAGM001370		esterase of the alpha beta hydrolase fold	0	0	0	0	0	0	1	0	0	0.8	0	0	0	0	0	0	0	0	0	0	0	0	0	0	0	0	0	0	0	0	0	0	0.06	0	1
Cluster15779_ERR1067718_USAGM000928	THIG	Catalyzes the rearrangement of 1-deoxy-D-xylulose 5- phosphate (DXP) to produce the thiazole phosphate moiety of thiamine. Sulfur is provided by the thiocarboxylate moiety of the carrier protein ThiS. In vitro, sulfur can be provided by H(2)S (By similarity)	0	0	0	0	0	0	0.95	0	0	0	0	0	0	0	0	0	0	0	0	0	0	0	0	0	0	0	0	0	0	0	0	0	0.04	0.15	1
Cluster15786_ERR1067709_USAGM000991		integral membrane protein	0	0	0	0	0	0	0.26	0	0	1	0	0	0	0	0	0	0	0	0	0.1	0	0	0	0	0	0	0	0	0	0	0	0	0	0.11	1
Cluster15831_ERR1067768_USAGM000571			0.01	0	0	0	0.89	0	0	0.05	0	0	0	0	0	0	0	0	0	0	0	0	0	0	0	0	0	0	0	0	0	0	0	0	0	0	1
Cluster15849_ERR1067715_USAGM001591	ERIC	Chloride channel	1	0	1	0	0.01	1	0	0	0.1	0	1	0	0.95	0	0	0	0	0	0	0.45	0	0	0	0	0	0	0	0	0	0	0	0	0	0	0.99
Cluster15865_ERR1067716_USAGM000149		SNF2 family N-terminal domain	0.98	0.89	1	0.97	0.84	1	0.16	0.95	0.5	0	0.96	0.91	0.96	0.02	0	0	0	0	0	0.17	0.04	0	0	1	0	0	1	0	0.13	0	0	0	0	0.04	0.9
Cluster15882_ERR1067713_USAGM000748	YCGV	Outer membrane autotransporter	0	0	0	0.31	0.04	0	0.26	0	0.3	1	0	0	0	0	0.38	0	0	0.52	0	0.38	0	0	0	0	0	0	0	0	0	0.3	0.1	0	0.34	0.28	0.96
Cluster15882_ERR1067722_USAGM000319	YCGV	Outer membrane autotransporter	0.34	0.24	0.07	0	0	0.95	0	0.74	0	0	0.27	0.02	0.05	0	0	0	0	0	0	0.07	0	0	0	0	0	0	0	0	0	0	0	0	0.02	0.06	1
Cluster15884_ERR1067813_USAGM000665	SCLAV_1575	DoxX Family	0.96	0	1	0	0	0	0	0	0	0	0.97	0	0.95	0	0	0	0	0	0	0	0	0	0	0	0	0	0	0	0	0	0	0	0	0	1
Cluster15899_ERR1067768_USAGM000583	ARGJ	Catalyzes two activities which are involved in the cyclic version of arginine biosynthesis the synthesis of N- acetylglutamate from glutamate and acetyl-CoA as the acetyl donor, and of ornithine by transacetylation between N(2)-acetylornithine and glutamate (By similarity)	0	0.01	0	0	0.99	0	0	0	0.9	0	0	0	0	0	0	0	0	0	0	0	0	0	0	0	0	0	0	0	0	0	0	0	0	0	1
Cluster15924_SRR3360606_USAGM000057	NAGZ	Cleaves GlcNAc linked beta-1,4 to MurNAc tripeptides (By similarity)	0	0	0	0	0	0	0	0	0	0.6	0	0	0	0	0	0	0	0	0	0	0	0	0	0	0	0	0	0	0	0	0	0	0	0	1
Cluster15929_ERR1067718_USAGM000107	THID	Phosphomethylpyrimidine kinase	0	0	0	1	0	0	0.84	0	0	0	0	0	0	0	0	0.89	0	0	0	0	0	0	0	0	0	0	0	0	0	0	0	0.02	0.11	0.23	0.96
Cluster15939_ERR1067873_USAGM000996	SECA	Part of the Sec protein translocase complex. Interacts with the SecYEG preprotein conducting channel. Has a central role in coupling the hydrolysis of ATP to the transfer of proteins into and across the cell membrane, serving both as a receptor for the preprotein-SecB complex and as an ATP-driven molecular motor driving the stepwise translocation of polypeptide chains across the membrane (By simi…	0	0	0	0	0	0	0	0	0	1	0	0	0	0	0	0	0	0	0	0.03	0	0	0	0	0	0	0	0	0	0	0	0	0.02	0	1
Cluster15939_ERR191737_USAGM000354	SECA	Part of the Sec protein translocase complex. Interacts with the SecYEG preprotein conducting channel. Has a central role in coupling the hydrolysis of ATP to the transfer of proteins into and across the cell membrane, serving both as a receptor for the preprotein-SecB complex and as an ATP-driven molecular motor driving the stepwise translocation of polypeptide chains across the membrane (By simi…	0	0	0	0	0	0	1	0	0	0	0	0	0	0	0	0	0	0	0	0	0	0	0	0	0	0	0	0	0	0	0	0	0	0	1
Cluster15990_ERR1067716_USAGM000486	PUTA	proline dehydrogenase, pyrroline-5-carboxylate dehydrogenase	0.98	0.96	0.8	0	0	1	0	0.84	0	0	0.99	0.78	0.98	0	0	0	0	0	0	0	0	0	0	0	0	0	0	0	0	0	0	0	0	0	1
Cluster15990_ERR1067768_USAGM000777	PUTA	proline dehydrogenase, pyrroline-5-carboxylate dehydrogenase	0	0	0	0	0.99	0	0	0	0.3	0	0	0	0	0	0	0	0	0	0	0	0	0	0	0	0	0	0	0	0	0	0	0	0	0	1
Cluster15990_ERR1067800_USAGM000079	PUTA	proline dehydrogenase, pyrroline-5-carboxylate dehydrogenase	0	0	0	0.97	0	0	0	0.05	0	0	0	0	0	0	0	0	0	0	0	0.03	0	0	0	0	0	0	0	0	0	0	0	0	0	0	1
Cluster15990_ERR1082204_USAGM000349	PUTA	proline dehydrogenase, pyrroline-5-carboxylate dehydrogenase	0	0	0	0	0	0	0.89	0	0	1	0	0	0	0	0	0	0	0	0.03	0	0	0	0	0	0	0	0	0	0	0	0	0	0.04	0	1
Cluster16019_ERR191737_USAGM001182	LEPB	Signal peptidase I	0	0	0	0	0	0	1	0	0	1	0	0	0.02	0	0	0	0	0	0	0	0	0	0	0	0	0	0	0	0	0	0	0	0.02	0	1
Cluster16047_ERR1067716_USAGM000256	GLNE	Adenylation and deadenylation of glutamate--ammonia ligase (By similarity)	0.84	0.85	0.91	0	0	1	0	1	0	0	0.97	0.95	0.96	0.02	0	0	0	0	0	0	0	0	0	0	0	0.67	0	0	0	0.1	0	0	0.04	0	0.98
Cluster16047_ERR1067718_USAGM001191	GLNE	Adenylation and deadenylation of glutamate--ammonia ligase (By similarity)	0	0	0	0.9	0.01	0	0	0	0	0	0	0	0	0	0	0	0	0	0	0	0	0	0	0	0	0	0	0	0	0	0	0	0	0.13	1
Cluster16047_SRR3360867_USAGM000843	GLNE	Adenylation and deadenylation of glutamate--ammonia ligase (By similarity)	0	0	0	0	0	0	0.11	0	0	0.8	0	0	0	0	0	0	0	0	0	0	0	0	0	0	0	0	0	0	0	0	0	0	0	0	1
Cluster16061_ERR1067711_USAGM001605	ISPD	Catalyzes the formation of 4-diphosphocytidyl-2-C- methyl-D-erythritol from CTP and 2-C-methyl-D-erythritol 4- phosphate (MEP) (By similarity)	0	0.01	0	1	0	0	0	0	0	0	0	0	0	0	1	0	0	1	0	0.07	0	0	0	0	0	0	0	0	0	0	0	0.05	0.02	0.04	0.9
Cluster16089_ERR1067813_USAGM000917		Sulfatase	0.97	0	0.91	0	0	1	0	0	0	0	0.99	0	1	0	0	0	0	0	0	0	0	0	0	0	0	0	0	0	0	0	0	0	0	0	1
Cluster16114_ERR1067716_USAGM001324			0	0.64	0	0	0	0	0	0.68	0	0	0	0.71	0	0	0	0	0	0	0	0.21	0	0	0	0	0	0	0	0	0	0.9	0	0	0.08	0	0.92
Cluster16130_ERR1067800_USAGM001578	ARGS	arginyL-tRNA synthetase	0	0	0	1	0.03	0	0	0	0.1	0	0	0	0	0	0	0	0	0	0	0	0	0	0	0	0	0	0	0	0	0	0	0	0.02	0.06	1
Cluster16141_ERR1067813_USAGM001364		drug resistance transporter, Bcr CflA	0.99	0	1	0	0	1	0	0	0	0	1	0	1	0	0	0	0	0	0	0	0	0	0	0	0	0	0	0	0	0	0	0	0	0	1
Cluster16169_ERR1067716_USAGM001315		Inherit from proNOG: portal protein	0	0.84	0	0	0	0	0	0.95	0	0	0	1	0	0	0	0	0	0	0	0.03	0	0	0	0	0	0	0	0	0	0	0	0	0	0.02	1
Cluster16169_ERR1067718_USAGM001131		Inherit from proNOG: portal protein	0	0.01	0	0	0.97	0	0	0	0	0	0	0	0	0	0	0	0	0	0	0	0	0	0	0	0	0	0	0	0	0	0	0	0	0.13	1
Cluster16169_ERR1067800_USAGM001322		Inherit from proNOG: portal protein	0	0	0	1	0	0	0	0	0	0	0	0	0	0	0	0	0	0	0	0	0	0	0	0	0	0	0	0	0	0	0	0	0	0	1
Cluster16169_ERR1067813_USAGM000245		Inherit from proNOG: portal protein	0.99	0	1	0	0	1	0	0	0	0	1	0	1	0	0	0	0	0	0	0	0	0	0	0	0	0	0	0	0	0	0	0	0	0	1
Cluster16174_ERR1067716_USAGM001688	IGA	Igab-domain of IgA protease	0.66	0.8	0.93	0	0	0.9	0	0.37	0	0	0.84	0.91	0.89	0	0	0	0	0	0	0.07	0	0	0	0	0	0	0	0	0	0	0	0	0	0	1
Cluster16174_ERR1067800_USAGM000612	IGA	Igab-domain of IgA protease	0	0	0	0.86	0	0	0	0	0	0	0	0	0	0	0	0	0	0	0	0	0	0	0	0	0	0	0	0	0	0	0	0	0	0	1
Cluster16174_ERR191737_USAGM001244	IGA	Igab-domain of IgA protease	0	0	0	0	0	0	0.63	0	0	0	0	0	0	0	0	0	0	0	0	0	0	0	0	0	0	0	0	0	0	0	0	0	0	0	1
Cluster16174_ERR191753_USAGM001560	IGA	Igab-domain of IgA protease	0	0	0	0	0	0	0	0	0.8	0	0	0	0	0	0	0	0	0	0	0.1	0	0	0	0	0	0	0	0	0	0	0	0	0	0	1
Cluster16174_ERR855254_USAGM001084	IGA	Igab-domain of IgA protease	0	0	0	0	0	0	0.26	0	0	0.9	0	0	0	0	0	0	0	0	0	0	0	0	0	0	0	0	0	0	0	0	0	0	0	0	1
Cluster16200_ERR1067709_USAGM001605	PRMA	Methylates ribosomal protein L11 (By similarity)	0	0.13	0	1	0	0	0	0	0	0	0	0.02	0	0	0	0	0	0	0	0.24	0	0	1	0	0	0	0	0	0	0	0	0	0.17	0.04	0.95
Cluster16200_ERR1067768_USAGM000735	PRMA	Methylates ribosomal protein L11 (By similarity)	0.01	0	0.02	0	0.99	0	1	0	0.1	1	0	0	0	0	0	0	0	0	0	0	0	0	0	0	0	0	0	0	0	0	0	0	0.06	0.04	1
Cluster16200_ERR191753_USAGM001385	PRMA	Methylates ribosomal protein L11 (By similarity)	0	0	0	0	0	0	0	0	0.9	0	0	0	0	0	0	0	0	0	0	0	0	0	0	0	0	0	0	0	0	0	0	0	0	0	1
Cluster16204_ERR1067800_USAGM000509	PILA	Fimbrial protein	0	0	0	0.72	0	0	0	0	0	0	0	0	0	0	0	0	0	0	0	0	0	0	0	0	0	0	0	0	0	0	0	0	0	0	1
Cluster16293_ERR1067756_USAGM000549	FBPA	This protein may be a central component in the iron- acquisition system	0	0	0	0	0.96	0	0	0	0	0	0	0	0	0	0	0	0	0	0	0	0	0	0	0	0	0	0	0	0	0	0	0	0.02	0	1
Cluster16325_SRR3360606_USAGM001000		GDSL lipase acylhydrolase domain protein	0	0	0	0	0	0	0	0	0	0.6	0	0	0	0	0	0	0	0	0	0	0	0	0	0	0	0	0	0	0	0	0	0	0	0	1
Cluster16423_ERR1067768_USAGM000602			0.01	0	0.02	0	0.91	0	0	0.11	0	0	0	0.03	0	0.02	0	0	0	0	0	0	0.04	0	0	0	0	0	0	0	0	0	0.1	0	0.02	0.02	1
Cluster16490_ERR1067813_USAGM000457	YFLS	Anion transporter	0.84	0	0.89	0	0	1	0	0	0	0	0.99	0	0.93	0	0	0	0	0	0	0	0	0	0	0	0	0	0	0	0	0	0	0	0	0	1
Cluster16500_ERR1067716_USAGM000953	DNAG	DNA primase is the polymerase that synthesizes small RNA primers for the Okazaki fragments on both template strands at replication forks during chromosomal DNA synthesis (By similarity)	0.99	0.82	0.98	0	0	0	0	0.95	0	0	1	0.9	1	0	0	0	0	0	0	0.14	0	0	0	0	0	0	0	0	0	0	0	0	0	0	1
Cluster16525_ERR1067800_USAGM001598	OGT	Involved in the cellular defense against the biological effects of O6-methylguanine (O6-MeG) in DNA. Repairs alkylated guanine in DNA by stoichiometrically transferring the alkyl group at the O-6 position to a cysteine residue in the enzyme. This is a suicide reaction the enzyme is irreversibly inactivated (By similarity)	0	0	0	1	0	0	0	0	0	0	0	0	0	0	0	0	0	0	0	0.21	0	0	0	0	0	0	0	0	0	0	0	0	0	0	1
Cluster16525_ERR855198_USAGM000386	OGT	Involved in the cellular defense against the biological effects of O6-methylguanine (O6-MeG) in DNA. Repairs alkylated guanine in DNA by stoichiometrically transferring the alkyl group at the O-6 position to a cysteine residue in the enzyme. This is a suicide reaction the enzyme is irreversibly inactivated (By similarity)	0	0	0	0	0	0	0	0	0	0.6	0	0	0	0	0	0	0	0	0	0	0	0	0	0	0	0	0	0	0	0	0	0	0.06	0	1
Cluster16541_ERR1067800_USAGM000975	ALDA	Dehydrogenase	0	0	0	1	0	0	0	0	0	0	0	0	0	0	0	0	0	0	0	0	0	1	0	0	0	0	0	0	0	0	0	0	0	0	0.95
Cluster16608_ERR1067713_USAGM000830		Protein of unknown function (DUF560)	0	0.98	0	0	0	0	0	0.74	0	0	0	0.91	0	0	0	0	0	0	0	0	0	0	0	0	0	0	0	0	0	0	0.1	0	0.06	0.28	1
Cluster16608_ERR1067715_USAGM001672		Protein of unknown function (DUF560)	0.98	0.02	0.93	1	0.9	1	0.05	0.26	0	0	1	0	0.89	0	0	0.03	0	0	0.03	0.48	0	0	0	0	0.07	0	0	0	0	0	0.9	0	0.25	0.02	0.95
Cluster16608_ERR1067718_USAGM001803		Protein of unknown function (DUF560)	0	0	0	0	0	0	0.95	0	0	1	0	0	0	0	0	0	0	0	0	0	0	0	0	0	0	0	0	0	0	0	0	0	0.06	0.15	1
Cluster16608_ERR1067748_USAGM001125		Protein of unknown function (DUF560)	0	0	0	0	0	0	0	0	1	0	0	0	0	0	0	0	0	0	0.78	0.03	0	0	0	0	0.93	0	0	0	0	0.1	0	0	0.09	0.04	0.93
Cluster1668_ERR1067730_USAGM000337			0.03	0.06	0.18	0.31	0.12	1	0.26	0	0.1	0.8	0	0	0	0	0.36	0	0	0.36	0	0.07	0	0	0	0	0	0	0	0	0	0.1	0.1	0	0.04	0.23	0.98
Cluster16719_ERR191753_USAGM000359		Inherit from COG: helicase	0	0	0	0	0	0	0	0	0.9	0	0	0	0	0	0	0	0	0	0	0	0	0	0	0	0	0	0	0	0	0	0	0	0	0	1
Cluster16731_ERR1067713_USAGM000629	SPHB1	protease	1	0.92	1	0	0	1	0	1	0	0	1	1	1	0	0	0	0	0	0	0.66	0	0	0	0	0	0	0	0	0	0	0	0	0.02	0.32	0.97
Cluster16731_ERR1067800_USAGM000846	SPHB1	protease	0	0	0	1	0	0	0	0	0	0	0	0	0	0	0	0	0	0	0	0	0	0	0	0	0	0	0	0	0	0	0	0	0.04	0	1
Cluster16731_ERR855128_USAGM000952	SPHB1	protease	0	0	0	0	0	0	0	0	0.8	0	0	0	0	0	0	0	0	0	0	0	0	0	0	0	0	0	0	0	0	0	0	0	0	0	1
Cluster16739_ERR1067711_USAGM001056			0	0	0	1	0	0	0	0	0	0	0	0.07	0	0	0.98	0	0	0.97	0.12	0	0	0	0	0	0.14	0	0	0	0	0	0	0	0.09	0.19	0.91
Cluster16759_ERR1067710_USAGM001531	PEPP	peptidase, M24	0.93	0.9	0.98	0	0.01	1	0	0.95	0	0	0.97	0.98	0.98	0	0	0	0	0	0.47	0.07	0	0	0	0	0.14	0	0	0	0	0	0	0	0.13	0.13	0.99
Cluster16759_ERR1067800_USAGM001137	PEPP	peptidase, M24	0	0	0	1	0	0	0	0	0	0	0	0	0	0.02	0	0	0	0	0	0.03	0	0	0	0	0	0	0	0	0	0	0	0.02	0.02	0.04	1
Cluster16759_ERR191737_USAGM001757	PEPP	peptidase, M24	0	0	0	0	0	0	1	0	0	1	0	0	0	0	0	0	0	0	0	0	0	0	0	0	0	0	0	0	0	0	0	0	0.04	0	1
Cluster16816_ERR1067768_USAGM000529	PHOH	Phoh family	0	0	0	0	0.93	0	0	0	0.1	0	0	0	0	0	0	0	0	0	0	0	0	0	0	0	0	0	0	0	0	0	0	0	0	0	1
Cluster16823_ERR1067730_USAGM000058	CLPX	ATP-dependent specificity component of the Clp protease. It directs the protease to specific substrates. Can perform chaperone functions in the absence of ClpP (By similarity)	0	0	0	0	0	0	1	0	0	0.4	0	0	0.02	0	0	0	0	0	0.03	0.1	0	0	0	0	0	0	0	0	0	0	0	0	0.19	0.34	0.99
Cluster16858_ERR1067716_USAGM000474	MURE	Catalyzes the addition of meso-diaminopimelic acid to the nucleotide precursor UDP-N-acetylmuramoyl-L-alanyl-D-glutamate (UMAG) in the biosynthesis of bacterial cell-wall peptidoglycan (By similarity)	0	0.91	0	0	0	0	1	0.95	0	0.7	0	0.95	0	0	0	0	0	0	0	0.14	0	0	0	0	0	0	0	0	0	0	0	0	0	0	1
Cluster16858_ERR1067813_USAGM001017	MURE	Catalyzes the addition of meso-diaminopimelic acid to the nucleotide precursor UDP-N-acetylmuramoyl-L-alanyl-D-glutamate (UMAG) in the biosynthesis of bacterial cell-wall peptidoglycan (By similarity)	0.92	0	1	0	0	1	0	0	0	0	0.93	0	0.89	0.02	0	0	0	0	0	0	0	0	0	1	0	0	1	0	0	0	0	0	0	0	0.9
Cluster16858_ERR855128_USAGM001087	MURE	Catalyzes the addition of meso-diaminopimelic acid to the nucleotide precursor UDP-N-acetylmuramoyl-L-alanyl-D-glutamate (UMAG) in the biosynthesis of bacterial cell-wall peptidoglycan (By similarity)	0	0	0	0	0	0	0	0	0.6	0	0	0	0	0	0	0	0	0	0	0.03	0	0	0	0	0	0	0	0	0	0	0	0	0	0	1
Cluster1688_ERR191732_USAGM000382	APT	Catalyzes a salvage reaction resulting in the formation of AMP, that is energically less costly than de novo synthesis (By similarity)	0.3	0	0.82	0	0	1	0	0	0	0	0.01	0	0	0	0	0	0	0	0	0	0	0	0	0	0	0	0	0	0	0	0	0	0	0	1
Cluster16908_ERR1067742_USAGM000575	HEMC	Tetrapolymerization of the monopyrrole PBG into the hydroxymethylbilane pre-uroporphyrinogen in several discrete steps (By similarity)	0	0	0	0	0.01	0	0	0	0	0	0	0.93	0	0	0	0	0	0	0.03	0	0	0	0	0	0	0	0	0	0	0	0	0	0.08	0.15	1
Cluster16926_ERR1067711_USAGM000997	DER	GTPase that plays an essential role in the late steps of ribosome biogenesis (By similarity)	0	0	0	1	0	0	0	0	0	0	0	0	0	0	1	0	0	1	0	0	0	0	0	0	0	0	0	0	0	0	0	0	0	0.26	0.9
Cluster17018_ERR1067709_USAGM000167	LPTD	Involved in the assembly of LPS in the outer leaflet of the outer membrane. Determines N-hexane tolerance and is involved in outer membrane permeability. Essential for envelope biogenesis (By similarity)	0	0.9	0	0	0	0	0	0.74	0	0	0	0	0	0	0	0	0	0	0	0.21	0	0	0	0	0	0	0	0	0	0	0	0	0.06	0.02	1
Cluster17018_ERR1067800_USAGM000550	LPTD	Involved in the assembly of LPS in the outer leaflet of the outer membrane. Determines N-hexane tolerance and is involved in outer membrane permeability. Essential for envelope biogenesis (By similarity)	0	0	0	1	0	0	0	0	0	0	0	0	0	0	0	0.17	0	0	0.44	0.03	0	0	0	0	0	0	0	0	0	0	0	0	0	0	0.99
Cluster17018_ERR1067867_USAGM000778	LPTD	Involved in the assembly of LPS in the outer leaflet of the outer membrane. Determines N-hexane tolerance and is involved in outer membrane permeability. Essential for envelope biogenesis (By similarity)	0	0	0	0	0.01	0	0	0.11	1	0	0	0	0	0	0	0	0	0	0	0.34	0	0	0	0	0	0	0	0	0	0	0	0	0.06	0.06	0.99
Cluster17029_ERR1067800_USAGM000500	SERS	Catalyzes the attachment of serine to tRNA(Ser). Is also able to aminoacylate tRNA(Sec) with serine, to form the misacylated tRNA L-seryl-tRNA(Sec), which will be further converted into selenocysteinyl-tRNA(Sec) (By similarity)	0	0	0	1	0	0	0	0	0	0	0	0	0	0	0	0.06	0	0	0	0	0	0	0	0	0	0	0	0	0	0	0	0	0	0	1
Cluster17029_ERR191737_USAGM001096	SERS	Catalyzes the attachment of serine to tRNA(Ser). Is also able to aminoacylate tRNA(Sec) with serine, to form the misacylated tRNA L-seryl-tRNA(Sec), which will be further converted into selenocysteinyl-tRNA(Sec) (By similarity)	0	0	0	0	0	0	1	0	0	0	0	0	0	0	0	0	0	0	0	0	0	0	0	0	0	0	0	0	0	0	0	0	0	0	1
Cluster17029_SRR3360606_USAGM000165	SERS	Catalyzes the attachment of serine to tRNA(Ser). Is also able to aminoacylate tRNA(Sec) with serine, to form the misacylated tRNA L-seryl-tRNA(Sec), which will be further converted into selenocysteinyl-tRNA(Sec) (By similarity)	0	0	0	0	0	0	0	0	0	0.6	0	0	0	0	0	0	0	0	0	0	0	0	0	0	0	0	0	0	0	0	0	0	0	0	1
Cluster17047_ERR1067813_USAGM000828	OCAR_7162	Membrane	0.99	0	1	0	0	0.9	0	0	0	0	1	0	0.95	0	0	0	0	0	0	0	0	0	0	0	0	0	0	0	0.01	0	0	0	0	0	1
Cluster17047_ERR191782_USAGM000908	OCAR_7162	Membrane	0.04	0	0	0	0	0.6	0	0	0	0	0.04	0	0	0	0	0	0	0	0	0	0	0	0	0	0	0	0	0	0	0	0	0	0	0	1
Cluster17047_ERR191784_USAGM001733	OCAR_7162	Membrane	0.14	0	0.09	0	0	0.85	0	0.11	0	0	0.12	0	0.07	0	0	0	0	0	0	0	0	0	0	0	0	0	0	0	0	0	0	0	0	0	1
Cluster17090_ERR191819_USAGM001410	YJGQ	permease YjgP YjgQ family protein	0	0	0	0	0	0	0.95	0	0	0	0	0	0	0	0	0	0	0	0	0	0	0	0	0	0	0	0	0	0	0	0	0	0	0	1
Cluster17117_ERR1067709_USAGM001050	MTRF	transporter	0.02	0.03	0	0	0.96	0	0.05	0	0	0	0	0	0	0	0	0	0	0	0	0.24	0.04	0	0	0	0	0	0	0	0	0	0	0	0.02	0.02	1
Cluster17117_ERR1067716_USAGM000873	MTRF	transporter	0.97	0.91	1	0	0.01	1	0	1	0	0	1	0.07	1	0.02	0	0	0	0	0	0.03	0	0	0	0	0	0	0	0	0	0	0	0	0	0	1
Cluster17117_ERR1067742_USAGM001284	MTRF	transporter	0	0	0	0	0	0	0	0	0	0	0	0.74	0	0	0	0	0	0	0	0	0	0	0	0	0	0	0	0	0	0	0	0	0.02	0	1
Cluster17117_ERR1067878_USAGM001190	MTRF	transporter	0	0	0	0	0	0	0.95	0	0	0.8	0	0	0	0	0	0	0	0	0	0.1	0	0	0	0	0	0.08	0	0	0	0	0	0	0.02	0	1
Cluster17154_ERR191737_USAGM000839	GATA	Allows the formation of correctly charged Gln-tRNA(Gln) through the transamidation of misacylated Glu-tRNA(Gln) in organisms which lack glutaminyl-tRNA synthetase. The reaction takes place in the presence of glutamine and ATP through an activated gamma-phospho-Glu-tRNA(Gln) (By similarity)	0	0	0	0	0	0	0.95	0	0	0	0	0	0	0	0	0	0	0	0	0	0	0	0	0	0	0	0	0	0	0	0	0	0	0.04	1
Cluster17194_ERR1067710_USAGM000626	GLOB	Thiolesterase that catalyzes the hydrolysis of S-D- lactoyl-glutathione to form glutathione and D-lactic acid (By similarity)	0	0	0	1	0	0	0	0	0	0	0	0	0.02	0	0	0	0	0	0.78	0	0	0	0	0	1	0	0	0	0	0.6	0	0	0.06	0.11	0.91
Cluster17209_ERR1067720_USAGM000763	BL05015	UPF0276 protein	0	0	0.07	0	0.99	0	0	0	0	0	0	0	0	0	0	0	0	0	0	0.14	0.04	0	1	0	0	0	0	0	0	0.6	0	0	0.36	0.02	0.93
Cluster17242_ERR191737_USAGM001232	RPOH	Sigma factors are initiation factors that promote the attachment of RNA polymerase to specific initiation sites and are then released (By similarity)	0	0	0	0	0	0	0.74	0	0	0	0	0	0	0	0	0	0	0	0	0	0	0	0	0	0	0	0	0	0	0	0	0	0	0	1
Cluster17280_ERR1067730_USAGM001755	GLMS	Catalyzes the first step in hexosamine metabolism, converting fructose-6P into glucosamine-6P using glutamine as a nitrogen source (By similarity)	0	0	0	0	0	0	1	0	0	0	0	0	0	0	0	0	0	0	0	0	0	0	0	0	0	0	0	0	0	0	0	0	0.02	0.3	1
Cluster17280_ERR1067883_USAGM000927	GLMS	Catalyzes the first step in hexosamine metabolism, converting fructose-6P into glucosamine-6P using glutamine as a nitrogen source (By similarity)	0	0	0	0	0	0	0	0	0	0.7	0	0	0	0	0	0	0	0	0	0	0	0	0	0	0	0	0	0	0	0	0	0	0.02	0.04	1
Cluster17283_ERR1067722_USAGM000031	ZIPA	receptor for the septal ring structure, may anchor it to the inner-membrane (By similarity)	0.61	0.7	0.6	0	0	0.55	0	0.63	0	0	0.58	0.74	0.58	0	0	0	0	0	0	0	0	0	0	0	0	0	0	0	0	0	0	0	0	0.04	1
Cluster17284_ERR1067713_USAGM001205		GnaT family	0	0	0	0	0.01	0	1	0	0	1	0	0	0	0	0	0	0	0	0	0.1	0	0	0	0	0	0	0	0	0.01	1	0	0	0.08	0.19	0.95
Cluster17285_ERR1067716_USAGM000667	PETB	Component of the ubiquinol-cytochrome c reductase complex (complex III or cytochrome b-c1 complex), which is a respiratory chain that generates an electrochemical potential coupled to ATP synthesis (By similarity)	1	0.91	1	0	0	1	0.05	0.95	0	0	1	0.98	1	0	0	0	0	0	0	0.03	0	0.04	0	0	0	0	0	0	0.01	0	0	0	0	0	1
Cluster1728_ERR1067716_USAGM000590	PDXJ	Catalyzes the complicated ring closure reaction between the two acyclic compounds 1-deoxy-D-xylulose-5-phosphate (DXP) and 3-amino-2-oxopropyl phosphate (1-amino-acetone-3-phosphate or AAP) to form pyridoxine 5'-phosphate (PNP) and inorganic phosphate (By similarity)	1	0.91	1	0	0.97	1	0	1	0.2	0	1	0.93	1	0	0	0	0	0	0	0.03	0	0	0	0	0	0	0	0	0	0	0	0	0	0	1
Cluster1728_ERR1067800_USAGM001275	PDXJ	Catalyzes the complicated ring closure reaction between the two acyclic compounds 1-deoxy-D-xylulose-5-phosphate (DXP) and 3-amino-2-oxopropyl phosphate (1-amino-acetone-3-phosphate or AAP) to form pyridoxine 5'-phosphate (PNP) and inorganic phosphate (By similarity)	0	0	0	1	0	0	0	0	0.1	0	0	0	0	0.02	0	0	0	0	0	0	0	0	0	0	0	0	0	0	0	0	0	0	0	0.04	1
Cluster172_ERR1067745_USAGM001044	HMBR	receptor	0	0	0	0	0	0	0	0	0	1	0	0	0	0	0	0.03	0	0	0.03	0	0	0	1	0	0	0	0	0	0	0	0	0	0.36	0	0.95
Cluster17310_ERR191753_USAGM000066	OCAR_6936	cytoplasmic membrane protein	0	0	0	0	0	0	0	0	0.8	0	0	0	0	0	0	0	0	0	0	0	0	0	0	0	0	0	0	0	0	0	0	0	0	0.02	1
Cluster17314_ERR1067709_USAGM000900		YhbX YhjW YijP YjdB family protein	0	0.01	0	0.03	0.95	0	0.89	0.05	0.6	0.8	0	0	0	0.8	0	0	0	0	0	0.69	0	0.08	0	0	0	0	0	0	0.87	0	0	0.04	0.08	0.26	0.9
Cluster17314_ERR1067716_USAGM000557		YhbX YhjW YijP YjdB family protein	0	0.96	0	0	0	0	0	0.89	0	0	0	0.95	0	0	0	0	0	0	0	0	0	0	0	0	0	0	0	0	0.01	0	0	0	0	0	1
Cluster17314_ERR1067800_USAGM000862		YhbX YhjW YijP YjdB family protein	0	0	0	0.97	0	0	0	0	0	0	0	0	0	0	0	0	0	0	0	0	0	0	0	0	0	0	0	0	0	0	0	0	0	0	1
Cluster17314_ERR1067813_USAGM000754		YhbX YhjW YijP YjdB family protein	0.98	0	0.98	0	0	1	0	0	0	0	0.97	0	0.98	0	0	0	0	0	0	0	0	0	0	0	0	0	0	0	0	0	0	0	0	0	1
Cluster17354_ERR1067746_USAGM000039	DLTR	Two component Transcriptional regulator, winged helix family	0	0	0	0	0	0	0.95	0	0	1	0	0	0	0	0	0	0	0	0	0	0	0	0	0	0	0.92	0	1	0	0	0	0	0.19	0.04	0.91
Cluster17354_ERR855128_USAGM000211	DLTR	Two component Transcriptional regulator, winged helix family	0	0	0	0	0	0	0	0	0.8	0	0	0	0	0	0	0	0	0	0	0	0	0	0	0	0	0	0	0	0	0	0	0	0	0	1
Cluster17361_ERR1067823_USAGM000652		TonB-dependent receptor	0.77	0	0.98	0	0	0.95	0	0	0	0	0.84	0	0.81	0	0	0	0	0	0	0	0	0	0	0.64	0	0	0.42	0	0	0	0	0	0	0	0.97
Cluster17361_ERR191819_USAGM001780		TonB-dependent receptor	0	0	0	0	0	0	0.89	0	0	0.6	0	0	0	0	0	0	0	0	0	0	0	0	0	0	0	0	0	0	0	0	0	0	0	0	1
Cluster17363_ERR1067720_USAGM000049	FPR	Ferredoxin--nadp reductase	0	0	0	0	0	0	0	0	0.9	0	0	0	0	0	0	0	0	0	0.06	0.03	0	0	0	0	0	0	0	0	0	1	0	0	0.3	0.06	0.94
Cluster17364_ERR1067713_USAGM001106	HOM	homoserine dehydrogenase	0	0	0	0	0	0	1	0	0	0.8	0	0	0	0	0	0	0	0	0	0.14	0	0	1	0	0.07	0	0	0	0	0	0.1	0	0.17	0.25	0.95
Cluster17364_ERR1067720_USAGM000333	HOM	homoserine dehydrogenase	0	0	0	0.97	0	0	0	0	0	0.2	0	0	0	0	0	0	0	0	0.22	0.03	0	0	0	0	0	0	0	0	0	0.9	0	0	0.06	0.17	0.95
Cluster17364_ERR855021_USAGM001018	HOM	homoserine dehydrogenase	0.01	0	0	0	0	1	0	0	0	0	0	0	0	0	0	0	0	0	0	0	0	0	0	0	0	0	0	0	0	0	0	0	0	0	1
Cluster17382_ERR1067800_USAGM000510	PILA	Fimbrial protein	0	0	0	0.69	0	0	0	0	0	0	0	0	0	0	0	0	0	0	0	0	0	0	0	0	0	0	0	0	0	0	0	0	0	0	1
Cluster1740_ERR1067878_USAGM000708	ASCD	CDP-6-deoxy-L-threo-D-glycero-4-hexulose-3-dehydrase reductase	0	0	0	0	0	0	1	0	0	0	0	0	0	0	0	0	0	0	0.03	0	0	0	0	0	0	0	0	0	0	0	0	0	0.04	0	1
Cluster17412_ERR1067713_USAGM001607	PROC	Pyrroline-5-carboxylate reductase	0.02	0.01	0	0	0.97	0	0	0	0	0	0	0	0	0	0	0	0	0	0	0.07	0	0	0	0	0	0	0	0	0	1	0	0	0.04	0.6	0.93
Cluster17412_ERR1067716_USAGM001718	PROC	Pyrroline-5-carboxylate reductase	0.98	0.98	1	0.21	0	1	0	1	0	0	1	0.97	1	0	0	0	0	0	0.06	0.14	0	0	0	0	0	0.08	0	0	0	0	0	0	0.51	0.17	0.98
Cluster17426_ERR1067716_USAGM001573	HLDD	Catalyzes the interconversion between ADP-D-glycero- beta-D-manno-heptose and ADP-L-glycero-beta-D-manno-heptose via an epimerization at carbon 6 of the heptose (By similarity)	1	0.85	1	0	0	1	0	0.53	0	0	0.99	1	1	0	0	0	0	0	0	0.21	0	0	0	0	0	0	0	0	0	0	0	0	0.04	0.02	1
Cluster17436_ERR1067715_USAGM000412			0.08	0.02	0.07	0.48	0.72	0	0.37	0.53	0.2	0	0.01	0.79	0.05	0	0.04	0.17	0	0.06	0	0.17	0.04	0	0	0	0.07	0.08	0	0	0.01	0	0.2	0	0	0.06	0.99
Cluster17436_ERR1067716_USAGM000177			0	0.76	0	0.34	0	0	0	0	0	0	0	0	0.04	0.06	0	0.29	0	0	0	0.14	0	0	0	0	0	0	0	0	0	0	0	0	0.13	0	0.99
Cluster17436_ERR1067755_USAGM000541			0.76	0.02	0.69	0	0.04	1	0.16	0.11	0.3	0.7	0.87	0.03	0.82	0.04	0.02	0.2	0	0	0.09	0.28	0	0	0	0	0.5	0.08	0	0	0.16	0	0.1	0.05	0.09	0.17	0.98
Cluster17442_ERR1067715_USAGM000309			0	0	0	0.97	0	0	0	0	0	0	0	0	0	0	0	0	0	0	0	0.07	0	0	1	0	0	0	0	0	0	0	0	0	0.04	0.09	0.95
Cluster17449_ERR1067709_USAGM001025	ASMA	asmA family	0	0	0	0	0	0	1	0	0	0.9	0	0	0	0.02	0	0	0	0	0	0.41	0	0	0	0	0	0	0	0	0	0.9	0	0	0.02	0.19	0.95
Cluster17449_ERR1067711_USAGM000402	ASMA	asmA family	0.95	0.01	0.98	0.97	0	1	0	1	0	0	0.9	0.98	0.89	0	1	0	0	1	0.09	0	0	0	0	0	0	0	0	0	0	0	0	0	0	0.02	0.9
Cluster17449_ERR1067713_USAGM001745	ASMA	asmA family	0	0	0	0	0	0	0	0	0.6	0.1	0	0	0	0	0	0	0	0	0	0.03	0	0	0	0	0	0	0	0	0	0.1	0	0	0	0.15	1
Cluster17449_ERR1067716_USAGM000898	ASMA	asmA family	0	0.87	0	0	0	0	0	0	0	0	0	0	0	0	0	0	0	0	0	0	0	0	0	0	0	0	0	0	0	0	0	0	0.02	0	1
Cluster17449_ERR1067718_USAGM000197	ASMA	asmA family	0	0	0	0	0.96	0	0	0	0	0	0	0	0	0	0	0	0	0	0	0.24	0	0	0	0	0	0	0	0	0	0	0	0	0	0.11	1
Cluster1744_ERR1067768_USAGM000678	PARE	Dna topoisomerase iv (Subunit b)	0	0	0	0	1	0	0	0	0	0	0	0	0	0	0	0	0	0	0	0	0	0	0	0	0	0	0	0	0	0	0	0	0	0.02	1
Cluster1744_ERR1067800_USAGM000502	PARE	Dna topoisomerase iv (Subunit b)	0	0	0	1	0	0	0	0	0	0	0	0	0	0	0	0	0	0	0	0	0	0	0	0	0	0	0	0	0	0	0	0	0	0	1
Cluster1744_SRR3360606_USAGM000167	PARE	Dna topoisomerase iv (Subunit b)	0	0	0	0	0	0	0	0	0	0.6	0	0	0	0	0	0	0	0	0	0	0	0	0	0	0	0	0	0	0	0	0	0	0	0	1
Cluster17479_ERR1067709_USAGM001168	RECD	exodeoxyribonuclease v alpha	0	0	0	0	0	0	0	0	1	0	0	0	0	0	0	0	0	0	0.22	0.38	0	0	0	0	0	0.08	0	0	0	0	0.2	0	0.32	0.28	0.98
Cluster17479_SRR3360606_USAGM000735	RECD	exodeoxyribonuclease v alpha	0	0	0	0	0	0	0	0	0	0.9	0	0	0	0	0	0	0	0	0	0	0	0	0	0	0	0	0	0	0	0	0	0	0	0	1
Cluster17484_ERR1067715_USAGM000910		Phage portal protein	0	0.03	0.09	0	0.03	1	0	0	0	0	0	0	0	0	0	0.03	0	0	0.06	0.14	0	0	0.95	0	0.14	0	0	0	0	0.3	0	0	0.19	0.3	0.94
Cluster17484_ERR855157_USAGM000759		Phage portal protein	0	0	0	0	0	0	0	0	0.1	0.6	0	0	0	0	0	0	0	0	0	0	0	0	0	0	0	0	0	0	0	0	0	0	0.02	0	1
Cluster17492_SRR3360606_USAGM000306	NNRS	NnrS protein	0	0	0	0	0	0	0	0	0	0.6	0	0	0	0	0	0	0	0	0	0	0	0	0	0	0	0	0	0	0	0	0	0	0	0	1
Cluster17496_ERR1067768_USAGM000381	RTL1	retrotransposon-like 1	0.12	0	0	0	0.96	0	0	0	0	0	0	0	0	0	0	0	0	0	0	0	0	0	0	0	0	0	0	0	0	0	0	0	0	0	1
Cluster17496_ERR191752_USAGM000008		whole genome shotgun sequence	0	0	0	0	0	0	0	0	0.8	0	0	0	0	0	0	0	0	0	0	0.03	0	0	0	0	0	0	0	0	0	0	0	0	0	0	1
Cluster1750_ERR1067712_USAGM001673	LPDG	Dihydrolipoamide dehydrogenase	0.85	0.82	0.76	0	0.96	0.85	0.95	0.68	0.8	0.9	0.84	0.79	0.72	0	0.58	0	0	0.67	0	0	0	0	1	0	0	0	0	0	0	0	0	0	0	0.47	0.9
Cluster1750_ERR1067800_USAGM000813	LPDG	Dihydrolipoamide dehydrogenase	0	0	0	0.69	0	0	0	0	0	0	0	0	0	0	0	0	0	0	0.03	0.03	0	0	0	0	0	0	0	0	0	0	0	0	0	0	1
Cluster17530_ERR1067800_USAGM000744	BMUL_0835	periplasmic protein	0	0	0	1	0.03	0	0	0	0	0	0	0	0	0	0	0	0	0	0	0.03	0	0	0	0	0	0	0	0	0	0	0	0	0	0.02	1
Cluster17539_ERR1067711_USAGM001085	POTG	Part of the ABC transporter complex PotABCD involved in spermidine putrescine import. Responsible for energy coupling to the transport system (By similarity)	0.02	0.02	0.18	0.86	1	0	0.95	0	1	0.4	0	0.02	0	0	0.87	0	0	0.79	0	0.31	0	0	0	0	0	0	0	0	0	0	0.2	0	0.13	0.64	0.91
Cluster17551_ERR1067730_USAGM000996	YCCS	integral membrane protein, YccS YhfK family	0	0	0	1	0.91	0	0.89	0.11	0	1	0	0	0	0	0	0	0	0	0	0.07	0	0	0	0	0	0	0	0	0	0	0	0	0	0.32	0.99
Cluster17557_ERR1067800_USAGM001516	RPLI	Binds to the 23S rRNA (By similarity)	0.01	0	0	0.97	0	0	0	0	0	0	0	0	0	0	0	0	0	0	0	0	0	0	0	0	0	0	0	0	0	0	0	0	0.02	0	1
Cluster17581_ERR1067815_USAGM000878	BMUL_2162	conserved protein UCP015557	0.96	0.94	1	1	0	1	0	0.89	0.1	0	0.96	0.91	0.96	0.02	0	0	0	0	0	0.07	0.08	0	0	0	0	0	0	1	0	0	0	0	0.08	0.06	0.95
Cluster17581_ERR191737_USAGM001406	BMUL_2162	conserved protein UCP015557	0	0	0	0	0	0	1	0	0	0	0	0	0	0	0	0	0	0	0	0	0	0	0	0	0	0	0	0	0	0	0	0	0	0	1
Cluster17585_ERR1067716_USAGM000576	FRDD	Cysteine-rich domain protein	1	0.99	0.96	0	0	1	0	1	0	0	1	0.9	1	0	0	0	0	0	0	0.03	0	0	0	0	0	0	0	0	0	0	0	0	0	0	1
Cluster1758_ERR1067718_USAGM001294	ZNUC	ABC transPORTER	0	0.01	0	0	0.94	0	1	0	0.5	0.1	0	0.07	0	0	0	0	0	0	0.03	0.07	0	0	0	0	0	0	0	0	0	0.9	0	0	0.47	0.45	0.94
Cluster17611_ERR1067715_USAGM000463	XANQ	permease	0.01	0	0	0	0	1	0	0	0.9	0	0	0	0	0	0	0	0	0	0	0.07	0	0	0	0	0	0	0	0	0	0	0	0.04	0.08	0.4	0.99
Cluster17634_ERR1067796_USAGM001803		Protein of unknwon function (DUF3310)	0	0	0	0	0	0	0.74	0	0	0.1	0	0	0	0	0	0	0	0	0	0	0	0	0	0	0	0	0	0	0	0	0	0	0.02	0.02	1
Cluster17661_ERR191819_USAGM001180		Transporter	0	0	0	0	0	0	0.95	0	0	1	0	0	0	0	0	0	0	0	0	0	0	0	0	0	0	0	0	0	0	0	0	0	0	0	1
Cluster17679_ERR1067800_USAGM000873	POTH	putrescine transport system permease protein	0	0	0	0.62	0	0	0	0	0	0	0	0	0	0	0	0	0	0	0	0	0	0	0	0	0	0	0	0	0	0	0	0	0	0	1
Cluster17689_ERR1067711_USAGM000009	YJJK	ABC transporter, ATP-binding protein	0	0	0	1	0	0	1	0	0	1	0	0	0	0	0.98	0	0	0.97	0	0.03	0	0	0	0	0	0	0	0	0	0	0	0	0.04	0.26	0.91
Cluster17695_ERR1067711_USAGM000206		Tetratricopeptide repeat protein	0.89	0.94	1	0	0.95	1	0	0.89	0	0	1	0.66	0.93	0	1	0	0	0.97	0	0.31	0	0	0.05	0	0	0	0	0	0	0	0	0	0.06	0.3	0.9
Cluster17695_ERR1067800_USAGM000896		Tetratricopeptide repeat protein	0	0	0	1	0	0	0	0	0	0	0	0	0	0	0	0	0	0	0	0	0	0	0	0	0	0	0	0	0	0	0	0	0.02	0	1
Cluster17720_ERR191730_USAGM000502	LSPA	This protein specifically catalyzes the removal of signal peptides from prolipoproteins (By similarity)	0.65	0	0.69	0	0	0.65	0	0	0	0	0.58	0	0.7	0	0	0	0	0	0	0	0	0	0	0	0	0	0	0	0	0	0	0	0	0	1
Cluster17752_ERR1067809_USAGM001368			0.07	0.06	0.07	0.17	0.11	0.85	0	0.58	0.3	0	0.09	0	0	0	0.33	0.03	0	0.39	0.03	0.21	0.2	0.54	0.65	0	0	0	0	0	0.5	0.1	0.1	0.11	0.08	0.11	0.91
Cluster17763_ERR1067714_USAGM000939			0.01	0	0	0	0	0	1	0	0	0.8	0.01	0	0	0	0	0	0	0	0.03	0.07	0	0	0	0	0	0	0	0	0	0	0	0.02	0.09	0.02	1
Cluster17778_ERR1067723_USAGM001177	ACKA	Catalyzes the formation of acetyl phosphate from acetate and ATP. Can also catalyze the reverse reaction (By similarity)	0	0	0	0	0	0	0.95	0	0	1	0	0.02	0.02	0	0	0	0	0	0	0.03	0	0	1	0	0	0	0	0	0	0	0.9	0	0.19	0.02	0.91
Cluster17787_ERR1067710_USAGM001593	RFBB	dTDP-glucose 4-6-dehydratase	0	0	0	1	0	0	0	0	1	0	0	0	0	0	0	0	0	0	1	0.28	0	0	0	0	1	0	0	0	0	0	0	0	0.02	0.3	0.9
Cluster17829_ERR1067768_USAGM001144		Sel1 repeat protein	0	0	0	0	0.97	0	0	0	0	0	0	0	0	0	0	0	0	0	0	0	0	0	0	0	0	0	0	0	0	0	0	0	0	0	1
Cluster17831_ERR1067715_USAGM001524	GROL	Prevents misfolding and promotes the refolding and proper assembly of unfolded polypeptides generated under stress conditions (By similarity)	0	0	0	0	0	0	0.89	0	0	0	0	0.03	0	0	0	0.17	0	0	0.41	0.24	0	0	0	0	0	0	0	0	0	0	1	0	0.13	0.19	0.92
Cluster17831_ERR1067717_USAGM000048	GROL	Prevents misfolding and promotes the refolding and proper assembly of unfolded polypeptides generated under stress conditions (By similarity)	0.99	0	0.98	0	1	1	0	0.26	0.1	0	1	0	0.98	0.02	0	0	0	0	0	0.17	0	0	1	0	0	0	0	0	0	0.9	0	0	0.19	0.57	0.9
Cluster17831_ERR1067795_USAGM000686	GROL	Prevents misfolding and promotes the refolding and proper assembly of unfolded polypeptides generated under stress conditions (By similarity)	0.01	0	0.02	0	0	0	0	0	0.9	0	0	0	0.02	0	0	0	0	0	0.03	0	0	0	0	0	0	0	0	0	0	0	0	0	0.04	0	1
Cluster17861_ERR1067730_USAGM000332		Caudovirus prohead protease	0	0	0	0	0.01	0	0	0.05	0.2	0	0	0.71	0	0	0	0.03	0	0.03	0	0.1	0	0	0	0	0	0.08	0	0	0.01	0	0	0	0.08	0.25	0.99
Cluster17861_ERR1067759_USAGM001041			0.75	0.03	0.73	0	0.09	1	0	0.58	0	0	0.87	0.02	0.86	0.02	0	0	0	0	0.03	0	0	0.04	0	1	0	0	0.83	0	0.03	0	0	0	0.06	0	0.92
Cluster17861_SRR3360606_USAGM000944		Caudovirus prohead protease	0	0	0	0	0	0	0	0	0	0.6	0	0	0	0	0	0	0	0	0	0	0	0	0	0	0	0	0	0	0	0	0	0	0	0	1
Cluster17862_ERR1067730_USAGM001025		type I restriction enzyme	0	0	0	1	0	0	0	0	0	0	0	0	0	0	0	0	0	0	0	0	0	0	0	0	0	0	0	0	0	0	0	0	0.02	0.3	1
Cluster17862_ERR1067768_USAGM001050	HSDR	Type I site-specific deoxyribonuclease	0	0	0	0	0.99	0	0	0	0	0	0	0	0	0	0	0	0	0	0	0.03	0	0	0	0	0	0	0	0	0	0	0	0	0	0	1
Cluster17866_ERR1067859_USAGM000792		Transporter	0	0	0	0	0	0	0.95	0	0	1	0	0	0	0	0	0	0	0	0.03	0	0	0	0	0	0	0	0	0	0	0	0	0	0	0	1
Cluster17898_ERR1067745_USAGM000927		peptidase (S8 and S53, subtilisin, kexin, sedolisin	0	0	0	0.72	0	0	0	0	0	0	0	0	0	0	0	0.46	0	0	0	0	0	0	0	0	0	0.5	0	0.27	0.01	0	0	0.02	0.13	0	0.95
Cluster17915_ERR1067745_USAGM000538		Sel1 repeat protein	0	0	0	0	0	0	0.95	0	0	0	0	0	0	0	0	0.8	0	0	0	0	0	0	0	0	0	0.83	0	0	0	0	0	0.02	0.08	0.02	0.93
Cluster17915_ERR1067755_USAGM001371		Sel1 repeat protein	0	0	0	0	0	0	0	0	0	0.8	0	0	0	0	0	0	0	0	0	0	0	0	0	0	0	0	0	0	0	0	0	0	0.02	0.15	1
Cluster17915_ERR1067800_USAGM001522		Sel1 repeat protein	0	0	0	1	0	0	0	0	0	0	0	0	0	0	0	0	0	0	0	0	0	0	0	0	0	0	0	0	0	0	0	0	0	0	1
Cluster17926_ERR1067715_USAGM001726		Type IV secretory pathway, VirB3-like protein	0.04	0	0	0.07	0.03	0	0.37	0	0.7	0.3	0.03	0.02	0.02	0	0	0.46	0	0.03	0.03	0.31	0	0	0.4	0	0.5	0.17	0.08	0	0	0	0.1	0.02	0.32	0.28	0.91
Cluster17959_ERR1067716_USAGM001404	PGLB	Pilin glycosylation protein PglB	0.97	0.99	0.98	0.97	0	1	0	1	0	0	1	0.97	1	0	0	0	0	0	0	0.03	0	0	0	0	0	0	0	0	0	0	0	0.02	0.06	0.02	1
Cluster17959_ERR1067718_USAGM001479	PGLB	Pilin glycosylation protein PglB	0	0	0	0	0.94	0	1	0	0	1	0	0	0	0	0	0	0	0	0.03	0.17	0	0	0	0	0	0	0	0	0	0	0	0	0	0.62	0.98
Cluster1795_ERR1067800_USAGM001206	YJGP	Permease yjgp yjgq family	0	0	0	1	0	0	0	0	0	0	0	0	0	0	0	0	0	0	0	0	0	0	0	0	0	0	0	0	0	0	0	0	0	0	1
Cluster17976_ERR1067745_USAGM000874			0.05	0	0	0.69	0.28	0	0	0.05	0.2	0	0.07	0.03	0.04	0	0	0.11	0	0	0	0.21	0	0	0.65	0	0	0.5	0	0.36	0.01	0	0	0.11	0.15	0.04	0.91
Cluster18033_ERR1067844_USAGM000384	POTF	polyamine binding	0	0	0	0	0	0	1	0	0	0.9	0	0	0	0	0	0	0	0	0.03	0	0	0	0	0	0	0	0	0	0	0	0	0	0.02	0.02	1
Cluster18063_ERR1067715_USAGM001737			0	0	0	0	0	0	0	0	0.6	0	0	0	0	0	0	0	0	0	0	0.17	0	0	0	0	0	0	0	0	0	0	0	0	0	0.04	1
Cluster180_ERR1067768_USAGM001306		Periplasmic Protein	0	0	0	0	1	0	0	0	0	0	0	0	0	0	0	0	0	0	0	0.03	0	0	0	0	0	0	0	0	0	0	0	0	0	0	1
Cluster180_ERR1067800_USAGM000524		Periplasmic Protein	0	0	0	0.97	0	0.05	0	0.05	1	0	0	0	0	0	0	0	0	0	0	0.03	0	0	0	0	0	0	0	0	0	0	0	0	0.02	0	1
Cluster18119_ERR191737_USAGM001142	RLUF	Pseudouridine synthase	0	0	0	0	0	0	0.89	0	0	1	0	0	0	0	0	0	0	0	0	0	0	0	0	0	0	0	0	0	0	0	0	0	0	0	1
Cluster18121_ERR1067709_USAGM000999	BMUL_5562	Periplasmic protein	0	0	0	0	0	0	0	0	0	0.6	0	0	0	0	0	0	0	0	0	0.1	0	0	0	0	0	0	0	0	0	0	0	0.04	0.04	0	1
Cluster18121_ERR1067720_USAGM000046	BMUL_5562	Periplasmic protein	0	0	0	0	0	0	1	0.05	1	0.2	0	0	0	0	0	0	0	0	0.03	0.03	0	0	0	0	0	0	0	0	0	1	0	0	0.08	0.02	0.95
Cluster18139_ERR1067795_USAGM000249	TRBF	Conjugal transfer protein	0.01	0	0	0	0.01	0	1	0	0	0.8	0.01	0	0	0	0	0	0	0	0	0.07	0	0	0	0	0	0.08	0	0	0	0	0	0	0.19	0.04	1
Cluster18157_ERR1067716_USAGM000482	AGMI	cell division protein	1	1	1	1	0	1	0	0.37	0	0	1	1	1	0	0	0	0	0	0	0.14	0	0	0	1	0	0	1	0	0.01	0	0	0	0	0.09	0.9
Cluster18157_ERR1067768_USAGM000773	AGMI	cell division protein	0	0	0	0	1	0	0	0	0	0	0	0	0	0	0	0	0	0	0	0	0	0	0	0	0	0	0	0	0	0	0	0	0	0	1
Cluster18160_ERR1067710_USAGM000132	GLCA	L-Lactate permease	0	0	0	0	0	0	0	0	1	0	0	0	0	0	0	0.17	0	0	0.97	0.31	0	0	0	0	0	0.08	0	0	0	0	0	0	0	0.02	0.95
Cluster18195_ERR1067714_USAGM000832		Inherit from COG: helicase	0.15	0.8	0.78	0	0	1	0	0.79	0	0	0.03	0.91	0	0	0	0	0	0	0.44	0.38	0	0	0	0	0	0	0	0	0	0	0	0	0	0	0.98
Cluster18195_ERR1067718_USAGM001129		Inherit from COG: helicase	0	0	0	0	0	0	1	0	0	0.9	0	0	0	0	0	0	0	0	0	0	0	0	0	0	0	0	0	0	0	0	0	0	0	0.11	1
Cluster18195_ERR1067768_USAGM000131		Inherit from COG: helicase	0	0	0	0	0.78	0	0	0	0	0	0	0	0	0	0	0	0	0	0	0	0	0	0	0	0	0	0	0	0	0	0	0	0	0	1
Cluster18195_ERR1067813_USAGM000248		Inherit from COG: helicase	0.67	0	0.18	0	0	0	0	0.05	0	0	0.96	0	0.98	0	0	0	0	0	0	0	0	0	0	0	0	0	0	0	0	0	0	0	0	0	1
Cluster181_ERR191737_USAGM001092	ANSA	L-asparaginase	0	0	0	0	0	0	1	0	0	0	0	0	0	0	0	0	0	0	0	0.14	0	0	0	0	0	0	0	0	0	0	0	0	0	0	1
Cluster1820_ERR1067715_USAGM000388	PRS	Phosphoribosyl pyrophosphate synthase	0	0	0	0	1	0	0	0.05	0	0	0	0	0	0	0	0	0	0	0	0.03	0	0	0	0	0	0	0	0	0	0	0	0	0.11	0.13	1
Cluster18234_ERR1067722_USAGM000653	ABCB	ABC transporter	1	0.99	1	0	0	1	0	0.95	0	0	0.99	1	1	0	0	0	0	0	0	0.03	0	0	1	0	1	0	0	0	0	0	0	0	0.17	0	0.9
Cluster18234_ERR191737_USAGM001734	ABCB	ABC transporter	0	0	0	0	0	0	0.95	0	0	1	0	0	0	0	0	0	0	0	0.03	0	0	0	0	0	0	0	0	0	0	0	0	0	0	0	1
Cluster1824_ERR1067715_USAGM001355			0	0.99	0	0	0.99	0	0	0	0	0	0	0	0	0	0	0	0	0	0	0.17	0	0	0	0	0	0	0	0	0	0	0	0	0.17	0.47	0.99
Cluster18286_ERR1067716_USAGM001529	DNAB	replicative DNA helicase	0.99	0.97	1	0.86	0	1	0	0.89	0	0	0.97	0.67	0.98	0	0	0.03	0	0	0	0.21	0	0	0	0	0	0	0	0	0.1	0	0	0	0.08	0	1
Cluster18286_ERR1067718_USAGM000657	DNAB	replicative DNA helicase	0	0	0	0	0.97	0	0	0	0	0	0.03	0	0.02	0	0	0	0	0	0	0	0	0	0	0	0	0	0	0	0	0	0	0.02	0.02	0.11	1
Cluster18286_ERR191737_USAGM001347	DNAB	replicative DNA helicase	0	0	0	0	0	0	0.79	0	0	0	0	0	0	0	0	0	0	0	0	0	0	0	0	0	0	0	0	0	0	0	0	0	0	0	1
Cluster18286_ERR191753_USAGM000081	DNAB	replicative DNA helicase	0	0	0	0	0	0	0	0	0.8	0	0	0	0	0	0	0	0	0	0	0	0	0	0	0	0	0	0	0	0	0	0	0	0	0	1
Cluster18286_ERR855250_USAGM001039	DNAB	replicative DNA helicase	0	0	0	0	0	0	0.11	0	0	1	0	0	0	0	0	0	0	0	0	0	0	0	0	0	0	0	0	0	0	0	0	0	0	0	1
Cluster18315_ERR191737_USAGM000478	FBPB	Iron(III) ABC transporter, permease protein	0	0	0	0	0	0	0.58	0	0	0.6	0	0	0	0	0	0	0	0	0	0	0	0	0	0	0	0	0	0	0	0	0	0	0	0	1
Cluster18329_ERR1067715_USAGM001493		transferase hexapeptide repeat containing protein	0.98	0.98	0.96	0	1	1	0	1	1	0	1	0.97	1	0	0	0	0	0	0	0.55	0	0	0	0	0	0	0	0	0	0	0	0	0.17	0.17	0.98
Cluster18330_ERR1067715_USAGM001534	SERC	Catalyzes the reversible conversion of 3- phosphohydroxypyruvate to phosphoserine and of 3-hydroxy-2-oxo-4- phosphonooxybutanoate to phosphohydroxythreonine (By similarity)	0	0	0	0	0	0	1	0	0	0.2	0	0	0	0.02	0	0	0	0	0	0.1	0	0	0	0	0	0	0	0	0	0	0	0	0.19	0.02	1
Cluster18330_ERR1067716_USAGM000392	SERC	Catalyzes the reversible conversion of 3- phosphohydroxypyruvate to phosphoserine and of 3-hydroxy-2-oxo-4- phosphonooxybutanoate to phosphohydroxythreonine (By similarity)	0.99	0.9	0.93	0	0	1	0	1	0	0	0.97	0.98	0.98	0.04	0	0	0	0	0.09	0.07	0	0	0	0	0	0	0	0	0	0	0.8	0	0.25	0	0.97
Cluster18330_ERR1067718_USAGM000328	SERC	Catalyzes the reversible conversion of 3- phosphohydroxypyruvate to phosphoserine and of 3-hydroxy-2-oxo-4- phosphonooxybutanoate to phosphohydroxythreonine (By similarity)	0	0	0	0.97	0.01	0	0	0	0	0.6	0	0	0	0	0	0	0	0	0	0.07	0	0	0	0	0	0	0	0	0	0	0	0	0.04	0.49	0.99
Cluster18330_ERR1067768_USAGM000018	SERC	Catalyzes the reversible conversion of 3- phosphohydroxypyruvate to phosphoserine and of 3-hydroxy-2-oxo-4- phosphonooxybutanoate to phosphohydroxythreonine (By similarity)	0	0	0	0	0.9	0	0	0	0	0	0.01	0	0	0	0	0	0	0	0	0.03	0	0	0	0	0	0	0	0	0	0	0	0	0.02	0	1
Cluster18373_ERR1067709_USAGM001389	DHD	Thioredoxin	0	0	0	0	1	0	0	0	0	0	0	0	0	0	0	0	0	0	0	0.17	0	0	0	0	0	0	0	0	0	0	0	0	0.04	0.32	0.99
Cluster18373_ERR1067716_USAGM000481	DHD	Thioredoxin	1	0.96	1	0.97	0	1	0	0.95	0.1	0	1	1	1	0	0	1	0	0	0.03	0.1	0	0	0	0	0	0.08	0	0	0	0	0	0.04	0.34	0.21	0.94
Cluster1837_ERR1067709_USAGM000518	BMUL_2875	Cupin 4 family protein	0	0.97	0	0	0	0	0	0.74	0	0	0	0.91	0	0	0	0	0	0	0	0.1	0	0	0	0	0	0	0	0	0	0	0	0	0.13	0	1
Cluster1837_ERR1067713_USAGM001313	BMUL_2875	Cupin 4 family protein	0	0	0	0	0.99	0	0	0	0	0	0	0	0	0	0	0	0	0	0	0	0	0	0	0	0	0	0	0	0	0	0	0	0	0.53	0.99
Cluster18413_ERR1067883_USAGM001766	LST	Transfers sialic acid from the substrate CMP-sialic acid donor to the terminal beta-D-galactosyl-1,4-acetyl-beta-D- glucosamine on the lacto-N-neotetraose branch of the lipooligosaccharide	0	0	0	0	0	0	0.89	0	0	0.4	0	0	0	0	0	0	0	0	0	0	0	0	0	0	0	0	0	0	0	0	0	0	0.02	0	1
Cluster18413_SRR3360606_USAGM000392	LST	Transfers sialic acid from the substrate CMP-sialic acid donor to the terminal beta-D-galactosyl-1,4-acetyl-beta-D- glucosamine on the lacto-N-neotetraose branch of the lipooligosaccharide	0	0	0	0	0	0	0	0	0	0.6	0	0	0	0	0	0	0	0	0	0	0	0	0	0	0	0	0	0	0	0	0	0	0	0	1
Cluster18442_ERR1067742_USAGM000089	HEMN	Oxygen-independent coproporphyrinogen III oxidase	0.98	0	0.82	0.97	0	1	0	0.89	0	0	1	0.97	1	0	0	0.97	0	0	0	0	0	0	0	0	0	0	0	0	0	0	0	0	0.08	0	0.95
Cluster18442_ERR1082201_USAGM000036	HEMN	Oxygen-independent coproporphyrinogen III oxidase	0	0	0	0	0	0	0	0	1	0	0	0	0	0	0	0.03	0	0	0	0	0	0	0	0	0	0	0	0	0	0	0	0	0	0	1
Cluster18442_ERR191819_USAGM000911	HEMN	Oxygen-independent coproporphyrinogen III oxidase	0	0	0	0	0	0	0.95	0	0	1	0	0	0	0	0	0	0	0	0	0	0	0	0	0	0	0	0	0	0	0	0	0	0	0	1
Cluster18448_ERR1067746_USAGM001277			0	0	0	0	0	0	1	0	0.7	0.2	0	0.09	0	0	0	0	0	0	0	0	0	0	0	0	0.5	0.92	0	0	0	0	0	0	0.15	0.02	0.95
Cluster18449_ERR1067800_USAGM000370			0	0	0	1	0	0	0	0	0	0	0	0	0	0	0	0	0	0	0	0	0	0	0	0	0	0	0	0	0	0	0	0	0	0	1
Cluster18457_ERR1067717_USAGM000832	YPAA	Membrane	0	0	0	0	0	0	1	0	0	0.4	0	0.02	0	0	0	0	0	0	0	0.17	0	0	0	0	0	0	0	0	0	0	0.1	0	0.02	0.36	0.99
Cluster18457_ERR191753_USAGM000825	YPAA	Membrane	0	0	0	0	0	0	0	0	0.9	0	0	0	0	0	0	0	0	0	0	0.07	0	0	0	0	0	0	0	0	0	0	0	0	0	0.02	1
Cluster18477_ERR1082175_USAGM001748			0	0	0	0	0.01	0	0.84	0	0.2	0	0.01	0	0	0	0	0.06	0	0	0	0	0	0	0	0	0	0	0	0	0	0	0	0	0	0.02	1
Cluster18477_ERR191732_USAGM000430			0.16	0	0.67	0	0	0	0	0	0	0	0	0	0	0	0	0.03	0	0	0	0.03	0	0.04	0	0	0	0	0	0	0	0	0	0	0	0	1
Cluster18477_ERR855296_USAGM001117			0.07	0.03	0	0.83	0.54	0	0	0.05	0.1	0	0.12	0.02	0.05	0	0.02	0	0	0.06	0	0.17	0	0	0	0	0	0	0	1	0	0	0	0.02	0.08	0.02	0.93
Cluster18477_SRR3361337_USAGM000427			0.01	0	0.02	0	0	1	0	0	0	0	0	0	0	0	0	0	0	0	0	0.03	0	0	0	0	0	0	0	0	0	0	0	0	0	0	1
Cluster18478_ERR1067805_USAGM000649		Protein of unknown function (DUF533)	0.93	0	0.82	0	0.05	1	0	0	0	0	0.96	0.02	0.91	0	0	0	0	0	0	0	0	0	0	0	0	0	0	0	0	0	0	0	0.04	0	1
Cluster18490_ERR1067715_USAGM001649	FTSY	Involved in targeting and insertion of nascent membrane proteins into the cytoplasmic membrane. Acts as a receptor for the complex formed by the signal recognition particle (SRP) and the ribosome-nascent chain (RNC). Interaction with SRP-RNC leads to the transfer of the RNC complex to the Sec translocase for insertion into the membrane, the hydrolysis of GTP by both Ffh and FtsY, and the dissocia…	0.03	0.89	0	0.9	0.94	0	0.05	0.21	0.5	1	0	0.14	0	0	0	0.17	0	0	0	0.1	0	0	1	0	0	0.08	0	0	0	0	0.7	0.05	0.15	0.15	0.92
Cluster18490_ERR1067730_USAGM001741	FTSY	Involved in targeting and insertion of nascent membrane proteins into the cytoplasmic membrane. Acts as a receptor for the complex formed by the signal recognition particle (SRP) and the ribosome-nascent chain (RNC). Interaction with SRP-RNC leads to the transfer of the RNC complex to the Sec translocase for insertion into the membrane, the hydrolysis of GTP by both Ffh and FtsY, and the dissocia…	0.93	0	0.93	0	0	0	0	0	0	0	1	0	0.93	0	0	0	0	0	0	0	0	0.04	0	0	0	0	0	0	0	0	0	0	0	0.28	1
Cluster18490_ERR1067742_USAGM000491	FTSY	Involved in targeting and insertion of nascent membrane proteins into the cytoplasmic membrane. Acts as a receptor for the complex formed by the signal recognition particle (SRP) and the ribosome-nascent chain (RNC). Interaction with SRP-RNC leads to the transfer of the RNC complex to the Sec translocase for insertion into the membrane, the hydrolysis of GTP by both Ffh and FtsY, and the dissocia…	0	0.06	0	0	0	0	0	0.05	0	0	0	0.81	0	0	0	0	0	0	0	0.07	0	0	0	0	0	0	0	0	0.03	0	0	0	0.06	0	1
Cluster18526_ERR1067716_USAGM000512	RLMB	Specifically methylates the ribose of guanosine 2251 in 23S rRNA (By similarity)	0.95	0.97	1	0	0	0	0	0.95	0	0	0.96	1	0.96	0	0	0	0	0	0	0.1	0.08	0	0	0	0	0	0	0	0	0	0	0	0.06	0.02	1
Cluster18526_ERR1067800_USAGM000787	RLMB	Specifically methylates the ribose of guanosine 2251 in 23S rRNA (By similarity)	0	0	0	0.62	0	0	0	0	0	0	0	0	0	0	0	0	0	0	0	0	0	0	0	0	0	0	0	0	0	0	0	0	0	0	1
Cluster18577_ERR1067714_USAGM001151	ASPS	Aspartyl-tRNA synthetase	1	0	1	0	0.97	1	0	0.26	0.5	0	1	0	1	0	0	0	0	0	0.84	0.14	0	0	0	0	0	0	0	0	0	0	0	0	0.04	0	0.97
Cluster18577_ERR1067715_USAGM001178	ASPS	Aspartyl-tRNA synthetase	0	0	0	1	0	0	0	0	0.2	0	0	0	0	0	0	0.03	0	0	0	0.31	0	0	0	0	0	0	0	0	0	0.1	0	0	0.13	0.36	0.99
Cluster18577_ERR1067716_USAGM001106	ASPS	Aspartyl-tRNA synthetase	0	0.99	0	0	0.01	0	0	0.74	0	0	0	1	0	0	0	0	0	0	0.03	0	0	0	0	0	0	0	0	0	0	0	0	0	0.02	0	1
Cluster18577_ERR855198_USAGM000606	ASPS	Aspartyl-tRNA synthetase	0	0	0	0	0	0	0	0	0	0.6	0	0	0	0	0	0	0	0	0	0.03	0	0	0	0	0	0	0	0	0	0	0	0	0.06	0	1
Cluster18579_ERR1067768_USAGM001604	SBMA	abc transporter, ATP-binding protein	0	0.01	0	0	1	0	0	0	0	0	0	0	0	0	0	0	0	0	0	0.14	0	0	0	0	0	0	0	0	0	0	0	0	0.06	0.02	1
Cluster18584_ERR1067709_USAGM001144	MUTL	This protein is involved in the repair of mismatches in DNA. It is required for dam-dependent methyl-directed DNA mismatch repair. May act as a molecular matchmaker , a protein that promotes the formation of a stable complex between two or more DNA-binding proteins in an ATP-dependent manner without itself being part of a final effector complex (By similarity)	0	0	0	0	0	0	1	0	0	0	0	0	0	0	0	0	0	0	0	0.24	0	0	0	0	0	0	0	0	0	0.1	0	0	0.04	0.11	1
Cluster18606_ERR1067709_USAGM000716	YOCS	bile acid Na symporter	0	0	0	0	0	0	0	0	1	0	0	0	0	0	0	0	0	0	0	0.17	0	0	0	0	0	0	0	0	0	0	0	0	0.06	0	1
Cluster18606_ERR1067711_USAGM000865	YOCS	bile acid Na symporter	0	0	0	1	0	0	0	0	0	0	0	0	0	0	1	0	0	1	0	0.03	0	0	0	0	0	0	0	0	0	0	0	0	0.02	0.02	0.9
Cluster18606_ERR1067718_USAGM000811	YOCS	bile acid Na symporter	1	0	1	0	1	1	0	0	0	0.2	1	0	1	0	0	0	0	0	0	0.07	0	0	0	0	0	0	0	0	0	0	0	0	0.04	0.45	0.99
Cluster18649_ERR1067813_USAGM000805			0.98	0	1	0	0	1	0	0	0	0	0.99	0	0.95	0.18	0	0	0	0	0	0	0.04	0	0	0	0	0	0	0	0.16	0	0	0	0	0	1
Cluster18652_ERR1067768_USAGM000823		Periplasmic binding protein	0	0.01	0	0	0.95	0	0	0	0	0	0	0	0	0	0	0	0	0	0	0	0	0	0	0	0	0	0	0	0	0	0	0	0.04	0	1
Cluster18659_ERR1067730_USAGM001115	GLNA	glutamine synthetase	0	0	0	0	0.99	0	0.95	0	0	1	0	0	0	0	0	0	0	0	0	0.1	0	0	0	0	0	0	0	0	0	0	0	0	0.08	0.42	0.99
Cluster18699_ERR1067715_USAGM000459	NLPB	(Lipo)protein	0	0.01	0	1	0.93	0	0	0	0.1	0	0	0	0	0	0	0	0	0	0.12	0.07	0	0	0	0	0	0	0	0	0	0	0	0	0	0.02	1
Cluster18713_ERR1067805_USAGM000984	BAME	Part of the outer membrane protein assembly complex, which is involved in assembly and insertion of beta-barrel proteins into the outer membrane (By similarity)	0	0.02	0	0	0.95	0	0.16	0	0	1	0	0	0	0	0	0	0	0	0	0	0	0	0	0	0	0	0	0	0	0	0	0	0	0.02	1
Cluster18717_ERR1067709_USAGM000885			0	0	0.02	0	0.01	0	0.26	0	0	0.7	0	0	0	0	0	0	0	0	0.03	0.03	0	0	0	0	0	0	0	0	0	0	0	0	0	0.06	1
Cluster18717_ERR1067716_USAGM000175			0.52	0.72	0.22	0.14	0.01	0.6	0	0.47	0	0	0.76	0.72	0.82	0	0	0	0	0	0.03	0.03	0	0	0	0.14	0	0	0.25	0	0.01	0	0	0	0	0	0.99
Cluster18730_ERR1067801_USAGM000974	RLUD	Pseudouridine synthase	0	0	0	0	0	0.9	0	0	0	0	0	0	0	0	0	0.17	0	0	0	0	0	0	0	0	0	0	0	0	0	0	0	0	0	0	1
Cluster18757_ERR1067709_USAGM000945			1	0.92	1	1	0.94	1	0	0.95	0	0	1	0.98	1	0	0	0.03	0	0	0	0.14	0	0	0	0	0	0	0	0	0	0	0	0	0.08	0.36	0.99
Cluster1875_ERR191737_USAGM001206	RECN	May be involved in recombinational repair of damaged DNA (By similarity)	0	0	0	0	0	0	1	0	0	1	0	0	0	0	0	0	0	0	0	0	0	0	0	0	0	0	0	0	0	0	0	0	0	0	1
Cluster18763_ERR1067709_USAGM001612	YCJT	Glycosyl hydrolase, family 65	0	0.01	0	0	0.96	0	0.11	0	0	0	0	0	0	0	0	1	0	0	0	0.14	0	0	0	0	0	0	0	0	0	0	0	0.02	0.19	0.02	0.95
Cluster18763_ERR1067755_USAGM000384	YCJT	Glycosyl hydrolase, family 65	0	0	0	0	0	0	0	0	0.1	1	0	0	0	0	0	0	0	0	0	0.07	0	0	0	0	0	0	0	0	0	0	0	0	0.15	0.21	1
Cluster18784_ERR1067756_USAGM000509			0.01	0.01	0	0.83	0.86	0	0	0.11	0.2	0	0.01	0	0.02	0	0	0.03	0	0	0	0.03	0	0	0	0	0	0	0	0	0	0	0	0	0.13	0.02	1
Cluster18810_ERR855128_USAGM000411	CLPP	Cleaves peptides in various proteins in a process that requires ATP hydrolysis. Has a chymotrypsin-like activity. Plays a major role in the degradation of misfolded proteins (By similarity)	0	0	0	0	0	0	0	0	0.8	0	0	0	0	0	0	0	0	0	0	0	0	0	0	0	0	0	0	0	0	0	0	0	0	0	1
Cluster18850_ERR1067800_USAGM000516	RHLE2	atp-dependent rna helicase	0	0	0	0.86	0	0	0	0	0	0	0	0	0	0	0	0	0	0	0	0	0	0	0	0	0	0	0	0	0	0	0	0	0.02	0	1
Cluster18884_ERR1067768_USAGM000259	DADA	D-amino acid dehydrogenase, small subunit	0	0	0	0	0.95	0	0	0	0.2	0	0	0	0	0	0	0	0	0	0.03	0.1	0	0	0	0	0	0	0	0	0.07	0	0	0	0.02	0.02	1
Cluster18884_SRR3360606_USAGM000116	DADA	D-amino acid dehydrogenase, small subunit	0	0	0	0	0	0	0	0	0	0.6	0	0	0	0	0	0	0	0	0	0	0	0	0	0	0	0	0	0	0	0	0	0	0	0	1
Cluster18898_ERR1067768_USAGM001398		lipid transport	0	0	0	0	0.99	0	0	0	0	0	0	0	0	0	0	0	0	0	0	0	0	0	0	0	0	0	0	0	0	0	0	0	0.04	0	1
Cluster18909_ERR1067710_USAGM001484	PETC	Cytochrome C1	1	0.97	1	0	0	1	0.05	1	0.9	0	1	0.98	1	0	0	0.17	0	0	0.72	0.62	0	0	0	0	1	0	0	0	0.01	0	0	0	0	0	0.91
Cluster18923_ERR1067716_USAGM001196	FOLA	Key enzyme in folate metabolism. Catalyzes an essential reaction for de novo glycine and purine synthesis, and for DNA precursor synthesis (By similarity)	0.97	0.96	1	0	0	1	0	0.84	0	0	0.91	0.93	0.86	0.02	0	0	0	0	0	0	0	0	0	0	0	0	0	0	0.06	0	0	0	0	0	1
Cluster18923_ERR1067756_USAGM000802	FOLA	Key enzyme in folate metabolism. Catalyzes an essential reaction for de novo glycine and purine synthesis, and for DNA precursor synthesis (By similarity)	0	0	0	0	0	0	0.84	0	0	1	0	0	0	0	0	0.03	0	0	0	0	0	0	0	0	0	0	0	0	0	0	0	0	0.21	0.02	1
Cluster18932_ERR1067711_USAGM001107	AROA	3-phosphoshikimate 1-carboxyvinyltransferase	0	0	0	1	0	0	0	0	0	0	0	0.02	0	0	0.96	0	0	1	0	0	0	0	0	0	0	0	0	0	0	0	0	0	0	0.13	0.91
Cluster18932_ERR1067716_USAGM000572	AROA	3-phosphoshikimate 1-carboxyvinyltransferase	1	1	1	0	0	1	0	1	0	0	1	0.98	1	0	0	0	0	0	0	0	0	0	0	0	0	0	0	0	0	0	0	0	0	0.13	1
Cluster18932_ERR1067730_USAGM000987	AROA	3-phosphoshikimate 1-carboxyvinyltransferase	0	0	0	0	0	0	1	0	0	1	0	0	0	0	0	0	0	0	0	0.07	0	0	0	0	0	0	0	0	0	0	0	0	0	0.36	0.99
Cluster18964_ERR1067813_USAGM000951	GDHA	glutamate dehydrogenase	1	0	1	0	0	1	0	0	0	0	1	0	1	0.02	0	0	0	0	0	0	0	0	0	0	0	0	0	0	0	0	0	0	0	0	1
Cluster19027_ERR1067716_USAGM000148		Gcn5-related n-acetyltransferase	0.99	0.91	1	0.97	0.82	1	0.16	0.89	0.5	0.2	0.96	0.98	0.98	0.04	0	0	0	0	0.22	0.17	0.04	0	0	1	0	0	1	0	0.13	0	0	0	0.04	0.04	0.9
Cluster19030_ERR1067714_USAGM001247			0	0.76	0	0.93	0.97	0	0	0.79	0.1	0	0	0.98	0	0	0	0	0	0	0.81	0.1	0.08	0.04	0	0	1	0	0	0	0	0	0	0	0.08	0.02	0.92
Cluster19040_ERR1067715_USAGM000213	RNC	Digests double-stranded RNA. Involved in the processing of primary rRNA transcript to yield the immediate precursors to the large and small rRNAs (23S and 16S). Also processes some mRNAs, and tRNAs when they are encoded in the rRNA operon (By similarity)	0	0	0	0	0	0	0.16	0	0	1	0	0	0	0	0	0.94	0	0	0	0.07	0	0	0	0	0	0.08	0	0	0	0	0	0.04	0.15	0.04	0.96
Cluster19047_ERR1067730_USAGM001737	DAPC	Aminotransferase	0	0	0	0	0.01	0	0	0	0	0.6	0	0	0	0	0	0	0	0	0	0	0	0	0	0	0	0	0	0	0	0	0	0	0	0.23	0.99
Cluster19047_ERR1067755_USAGM000989	DAPC	Aminotransferase	0	0	0	0	0	0	0.95	0	0	0.4	0	0	0	0	0	0	0	0	0	0	0	0	0	0	0	0	0	0	0	0	0	0	0.04	0.19	1
Cluster19047_ERR1067768_USAGM000567	DAPC	Aminotransferase	0	0	0	0	0.99	0	0	0	0	0	0.01	0	0	0	0	0	0	0	0	0	0	0	0	0	0	0	0	0	0	0	0	0	0	0	1
Cluster19066_ERR1067716_USAGM001526			0.01	0.96	0	0.83	0	0	0	0.95	0.1	0	0	0.69	0	0	0	0.03	0	0	0	0.03	0	0	0	0	0	0.08	0	0	0	0	0	0	0	0	1
Cluster19066_ERR1067730_USAGM001731			0	0	0	0	0.01	0	0	0	0	0.6	0	0	0	0	0	0	0	0	0	0	0	0	0	0	0	0	0	0	0	0	0	0	0	0.25	0.99
Cluster19066_ERR1067768_USAGM000561			0	0	0	0	0.94	0	0	0	0	0	0.03	0	0.02	0	0	0	0	0	0	0	0	0	0	0	0	0	0	0	0	0	0	0	0	0	1
Cluster19076_ERR1067800_USAGM000689	HEME	Catalyzes the decarboxylation of four acetate groups of uroporphyrinogen-III to yield coproporphyrinogen-III (By similarity)	0	0	0	1	0.01	0	0	0	0	0	0	0	0	0	0	0	0	0	0	0.07	0	0	0	0	0	0	0	0	0	0	0	0	0	0.02	1
Cluster19081_ERR855254_USAGM000340		Esterase	0	0	0	0	0	0	0.26	0	0	1	0	0	0	0	0	0	0	0	0	0	0	0	0	0	0	0	0	0	0	0	0	0	0.02	0	1
Cluster19128_ERR1067710_USAGM001027	CCA	Catalyzes the addition and repair of the essential 3'- terminal CCA sequence in tRNAs without using a nucleic acid template. Adds these three nucleotides in the order of C, C, and A to the tRNA nucleotide-73, using CTP and ATP as substrates and producing inorganic pyrophosphate. Also shows phosphatase, 2'- nucleotidase and 2',3'-cyclic phosphodiesterase activities. These phosphohydrolase activiti…	0	0	0	0	0	0	0	0	0.9	0	0	0	0	0	0	0	0	0	0.03	0	0	0	0	0	0	0	0	0	0	0	0	0	0	0.09	1
Cluster19128_ERR1067715_USAGM000896	CCA	Catalyzes the addition and repair of the essential 3'- terminal CCA sequence in tRNAs without using a nucleic acid template. Adds these three nucleotides in the order of C, C, and A to the tRNA nucleotide-73, using CTP and ATP as substrates and producing inorganic pyrophosphate. Also shows phosphatase, 2'- nucleotidase and 2',3'-cyclic phosphodiesterase activities. These phosphohydrolase activiti…	0	0	0	1	0	0	0	0	0	0	0	0	0	0	0	0	0	0	0	0.03	0	0	0	0	0	0	0	0	0	0.1	0.8	0	0.02	0.17	0.97
Cluster19128_ERR1067716_USAGM001472	CCA	Catalyzes the addition and repair of the essential 3'- terminal CCA sequence in tRNAs without using a nucleic acid template. Adds these three nucleotides in the order of C, C, and A to the tRNA nucleotide-73, using CTP and ATP as substrates and producing inorganic pyrophosphate. Also shows phosphatase, 2'- nucleotidase and 2',3'-cyclic phosphodiesterase activities. These phosphohydrolase activiti…	0	1	0	0	0	0	0	0	0	0	0	0	0	0.06	0	0	0	0	0	0	0	0	0	0	0	0	0	0	0	0	0	0	0	0	1
Cluster19128_SRR3360606_USAGM000727	CCA	Catalyzes the addition and repair of the essential 3'- terminal CCA sequence in tRNAs without using a nucleic acid template. Adds these three nucleotides in the order of C, C, and A to the tRNA nucleotide-73, using CTP and ATP as substrates and producing inorganic pyrophosphate. Also shows phosphatase, 2'- nucleotidase and 2',3'-cyclic phosphodiesterase activities. These phosphohydrolase activiti…	0	0	0	0	0	0	0	0	0	0.6	0	0	0	0	0	0	0	0	0	0	0	0	0	0	0	0	0	0	0	0	0	0	0	0	1
Cluster1912_ERR1067713_USAGM001416	GAP	Glyceraldehyde-3-phosphate dehydrogenase	0.99	0.98	1	1	0.97	1	1	1	0.3	0	1	1	0.98	0	0	0	0	0	0.22	0.03	0	0	0	0	0.14	0.08	0	0	0	0	1	0	0.3	0.68	0.92
Cluster19176_ERR1067709_USAGM001259	RSME	Specifically methylates the N3 position of the uracil ring of uridine 1498 (m3U1498) in 16S rRNA. Acts on the fully assembled 30S ribosomal subunit (By similarity)	0	0.01	0	0	0	0	0.11	0	0	0.7	0	0	0	0	0	0	0	0	0	0.14	0	0	0	0	0	0	0	0	0	0	0	0	0	0.02	1
Cluster19176_ERR1067710_USAGM000708	RSME	Specifically methylates the N3 position of the uracil ring of uridine 1498 (m3U1498) in 16S rRNA. Acts on the fully assembled 30S ribosomal subunit (By similarity)	0	0	0	1	0.04	0	0.84	0.05	0.1	0	0	0	0.02	0	0	0	0	0	0.78	0.28	0	0	0	0	0.93	0	0	0	0	0.1	0	0	0.11	0.38	0.92
Cluster19176_ERR1067717_USAGM000110	RSME	Specifically methylates the N3 position of the uracil ring of uridine 1498 (m3U1498) in 16S rRNA. Acts on the fully assembled 30S ribosomal subunit (By similarity)	0.99	0.01	0.93	0	0.96	1	0	0	0.9	0	0.91	0	0.89	0.02	0	0	0	0	0	0.17	0	0	0	0	0	0	0	0	0.11	0	0	0	0.15	0.15	1
Cluster19206_SRR3360698_USAGM000240	OATA	acyltransferase 3	0	0	0	0.97	0	0	0	0	0	0	0	0	0	0	0	0	0	0	0	0	0	0	0	0	0	0	0	0	0.01	0	0	0	0	0	1
Cluster19216_ERR1067723_USAGM001757			0	0	0	0	0	0	0.95	0	1	0	0	0	0	0	0	1	0	0	0	0.17	0	0.04	0	0	0	0	0	0	0.01	0	0.7	0	0.49	0.06	0.92
Cluster19228_ERR1067711_USAGM000409	FABG	reductase	0	0	0	0	0	0	1	0	1	1	0	0	0	0	0.82	0	0	0.76	0.03	0.03	0	0	0	0	0	0	0	0	0	0	0	0	0.08	0.72	0.92
Cluster1966_ERR1067709_USAGM001051	RECC	Exodeoxyribonuclease V, gamma subunit	0.97	0.96	0.98	0	1	1	0	0.95	0	0	0.94	0.83	0.91	0	0	0	0	0	0	0.62	0.04	0	0	0	0	0	0	0	0	0	0	0	0	0.02	0.98
Cluster1966_ERR1067800_USAGM000464	RECC	Exodeoxyribonuclease V, gamma subunit	0	0	0	1	0	0	0	0	0	0	0	0	0	0	0	0	0	0	0	0	0	0	0	0	0	0	0	0	0	0	0	0	0	0	1
Cluster1966_ERR191819_USAGM001335	RECC	Exodeoxyribonuclease V, gamma subunit	0	0	0	0	0	0	0.95	0	0	0.2	0	0	0	0	0	0	0	0	0	0	0	0	0	0	0	0	0	0	0	0	0	0	0	0	1
Cluster1966_SRR3360606_USAGM000131	RECC	Exodeoxyribonuclease V, gamma subunit	0	0	0	0	0	0	0	0	0	0.6	0	0	0	0	0	0	0	0	0	0	0	0	0	0	0	0	0	0	0	0	0	0	0	0	1
Cluster1976_ERR1067718_USAGM001035	YHES	(ABC) transporter	0	0	0	0	0	0	0	0	0	1	0	0	0	0	0	0	0	0	0	0	0	0	0	0	0	0	0	0	0	0	0	0	0.11	0.62	0.98
Cluster1976_ERR191737_USAGM000283	YHES	(ABC) transporter	0	0	0	0	0	0	1	0	0	0	0	0	0	0	0	0	0	0	0	0	0	0	0	0	0	0	0	0	0	0	0	0	0	0	1
Cluster1988_ERR1067813_USAGM001788	TRAC	type-IV secretion system protein TraC	1	0	0.98	0	0.01	1	0	0	0	0	0.97	0	0.96	0	0	0	0	0	0	0	0	0	0	0	0	0	0	0	0	0	0	0	0	0	1
Cluster2007_ERR1067716_USAGM001742		TonB-dependent receptor	0.99	0.99	0.98	1	0	1	0	0.95	0	0	1	0.98	1	0	0	0	0	0	0	0.41	0	0	0	0	0	0	0	0	0	0	0	0	0	0	0.99
Cluster2014_ERR191753_USAGM001014	LIGA	DNA ligase that catalyzes the formation of phosphodiester linkages between 5'-phosphoryl and 3'-hydroxyl groups in double-stranded DNA using NAD as a coenzyme and as the energy source for the reaction. It is essential for DNA replication and repair of damaged DNA (By similarity)	0	0	0	0	0	0	0	0	1	0	0	0	0	0	0	0	0	0	0	0	0	0	0	0	0	0	0	0	0	0	0	0	0	0	1
Cluster2020_ERR855021_USAGM001453	VACJ	(Lipo)protein	0.01	0	0	0	0	1	0	0	0	0	0	0	0	0	0	0	0	0	0	0	0	0	0	0	0	0	0	0	0	0	0	0	0	0	1
Cluster2038_ERR1067715_USAGM000813	FTSK	cell division protein FtsK	0	0	0	0	0.03	0	0	0.11	1	0	0	0.05	0	0	0	0	0	0	0	0.14	0	0	0	0	0	0	0	0	0.03	0	0	0	0.06	0	1
Cluster2046_SRR3360606_USAGM000954	ERUM2640	phage protein	0	0	0	0	0	0	0	0	0	0.6	0	0	0	0	0	0	0	0	0	0	0	0	0	0	0	0	0	0	0	0	0	0	0	0	1
Cluster2054_ERR1067718_USAGM000170	CCOP	C-type cytochrome. Part of the cbb3-type cytochrome c oxidase complex (By similarity)	0	0	0	0	0	0	1	0	0	0.4	0	0	0	0	0	0	0	0	0	0	0	0	0	0	0	0	0	0	0	0	0	0	0	0.42	0.99
Cluster210_ERR1067711_USAGM001046	MTGA	Monofunctional biosynthetic peptidoglycan transglycosylase	0	0	0	1	0	0	1	0	0	1	0	0	0	0	1	0	0	1	0.06	0.07	0	0	0	0	0	0	0	0	0.01	0.1	0	0	0.06	0.32	0.9
Cluster210_ERR1067716_USAGM000601	MTGA	Monofunctional biosynthetic peptidoglycan transglycosylase	1	0.96	1	0	0.01	1	0	1	0.9	0	1	1	1	0	0	0	0	0	0	0.07	0	0	0	0	0	0	0	0	0	0	0	0	0.17	0.53	0.99
Cluster2127_ERR191737_USAGM001610			0	0	0	0	0	0	1	0	0	1	0	0	0	0	0	0	0	0	0	0	0	0	0	0	0	0	0	0	0	0	0	0	0	0	1
Cluster2148_ERR1067715_USAGM000569		2-Nitropropane dioxygenase	0	0	0	0	0.86	0	0	0	0.8	0.1	0	0	0	0.02	0	0	0	0	0	0.21	0	0	0	0	0	0	0	0	0.01	0	0	0	0.02	0.53	0.98
Cluster2166_ERR1067709_USAGM000958			1	0.99	1	0	0	1	0	0.89	0	0	1	0.97	1	0	0	0	0	0	0	0.14	0	0	0	0	0	0	0	0	0	0	0	0	0.04	0	1
Cluster2166_ERR1067768_USAGM001329			0	0	0	0	0.91	0	0	0	0	0	0	0	0	0	0	0	0	0	0	0	0	0	0	0	0	0	0	0	0	0	0	0	0.04	0.02	1
Cluster217_ERR1067716_USAGM000397		integral membrane protein	0.96	0.99	0.93	0	0	1	0	1	0	0	0.96	0.98	0.88	0	0	0.17	0	0	0.44	0.1	0	0	0	0	1	0.08	0	0	0	0	0	0	0.06	0	0.94
Cluster217_ERR1067720_USAGM001402		integral membrane protein	0	0	0	0	0	0	1	0	0.1	0.8	0	0	0	0	0	0	0	0	0	0	0	0	0	0	0	0	0	0	0	1	0	0	0	0	0.95
Cluster2196_ERR1067709_USAGM000915	PGK	phosphoglycerate kinase	0	0	0	0	0.03	0	1	0	0.6	0.4	0	0	0	0	1	0	0	0.97	0	0.24	0	0	0	0	0	0	0	0	0	0.1	0	0	0.08	0.15	0.9
Cluster2196_ERR1067718_USAGM000251	PGK	phosphoglycerate kinase	0	0	0	1	0.01	0	0	0	0	0	0	0	0	0	0	0	0	0	0	0.03	0	0	0	0	0	0	0	0	0	0	0	0	0.04	0.13	1
Cluster2196_ERR1067720_USAGM000783	PGK	phosphoglycerate kinase	0	0.01	0	0	0	0	0	0.11	0	0.6	0	0	0	0	0	0	0	0	0	0.17	0	0	0	0	0	0	0	0	0	0.6	0	0	0.09	0.15	0.94
Cluster2196_ERR1067756_USAGM000220	PGK	phosphoglycerate kinase	0	0.01	0	0	0.95	0	0	0	0.2	0	0	0	0	0	0	0.03	0	0	0.03	0.21	0	0	0	0	0.14	0.08	0	0	0	0.3	0	0.04	0.36	0.02	0.98
Cluster2206_ERR1067709_USAGM000151	MRP	ATP-binding protein	0.89	0.94	1	0	0.01	0.1	0.37	0.95	0.2	0.1	1	0.95	1	0	0	0	0	0	0	0.45	0	0	1	0	0.07	0.08	0	0	0.01	0	0	0.04	0.25	0.34	0.93
Cluster2206_ERR1067768_USAGM001692	MRP	ATP-binding protein	0	0	0	0.07	0.97	0	0	0	0	0	0	0	0	0	0	0	0	0	0	0	0	0	0	0	0	0	0	0	0	0	0	0.02	0	0	1
Cluster2206_ERR1067800_USAGM000010	MRP	ATP-binding protein	0	0	0	0.79	0	0	0	0	0	0	0	0	0	0	0	0	0	0	0	0	0	0	0	0	0	0	0	0	0	0	0	0	0	0	1
Cluster2206_ERR1067846_USAGM001228	MRP	ATP-binding protein	0	0	0	0	0	0	0	0	0	0.7	0	0	0	0	0	0	0	0	0	0	0	0	0	0	0	0	0	0	0	0	0	0	0.04	0.02	1
Cluster2206_ERR855021_USAGM000689	MRP	ATP-binding protein	0	0	0	0	0	0.9	0	0	0	0	0	0	0	0	0	0	0	0	0	0	0	0	0	0	0	0	0	0	0	0	0	0	0	0	1
Cluster2208_ERR1067716_USAGM001773	YTFN	Periplasmic protein	0	0.97	0	1	0	0	0	0.68	0	0	0	0.93	0	0	0	0	0	0	0	0.1	0	0	0	0	0.14	0	0	0	0.01	0	0	0	0	0.3	0.99
Cluster2208_ERR1067823_USAGM001529	YTFN	Periplasmic protein	0.99	0	1	0	0	1	0	0.32	0	0	0.99	0	1	0	0	0	0	0	0	0	0	0	0	0	0	0	0	0	0	0	0	0	0	0	1
Cluster2208_ERR191737_USAGM000298	YTFN	Periplasmic protein	0	0	0	0	0	0	0.74	0	0	0	0	0	0	0	0	0	0	0	0	0	0	0	0	0	0	0	0	0	0	0	0	0	0	0	1
Cluster2208_ERR855254_USAGM001383	YTFN	Periplasmic protein	0	0	0	0	0	0	0.26	0	0	1	0	0	0	0	0	0	0	0	0	0	0	0	0	0	0	0	0	0	0	0	0	0	0	0	1
Cluster2239_ERR1067711_USAGM000979	HSDR	Type I site-specific deoxyribonuclease, HsdR family	0	0	0	1	0	0	1	0	0	1	0	0.02	0	0	1	0.03	0	1	0.06	0.14	0	0	0	0	0.14	0	0	0	0	0	0	0	0.17	0.36	0.9
Cluster2239_ERR1067716_USAGM001569	HSDR	Type I site-specific deoxyribonuclease, HsdR family	1	0.92	1	0	0	1	0	0.84	0	0	0.99	0.9	1	0	0	0	0	0	0	0	0	0	0	0	0	0	0	0	0	0	0	0	0	0	1
Cluster2239_ERR1067878_USAGM000603	HSDR	Type I site-specific deoxyribonuclease, HsdR family	0	0	0	0	0	0	0	0	0.7	0	0	0	0	0	0	0	0	0	0	0	0	0	0	0	0	0	0	0	0	0	0	0	0.04	0	1
Cluster2258_ERR1067800_USAGM000824	DUSC	Catalyzes the synthesis of dihydrouridine a modified base found in the D-loop of most tRNAs (By similarity)	0	0	0	1	0	0	0	0	0.1	0	0	0	0	0	0	0	0	0	0	0	0	0	0	0	0	0	0	0	0	0	0	0	0	0.02	1
Cluster2264_ERR1067715_USAGM001095	TRMB	Catalyzes the formation of N(7)-methylguanine at position 46 (m7G46) in tRNA (By similarity)	0	0	0	1	0	0	0	0.05	0	0	0	0	0	0	0	0	0	0	0	0.1	0	0	0	0	0	0	0	0	0	1	0	0	0.04	0.17	0.95
Cluster2264_ERR1067768_USAGM001143	TRMB	Catalyzes the formation of N(7)-methylguanine at position 46 (m7G46) in tRNA (By similarity)	0	0	0	0	1	0	0	0	1	0	0	0	0	0	0	0	0	0	0	0	0	0	0	0	0	0	0	0	0.01	0	0	0	0	0	1
Cluster2280_ERR1067716_USAGM001777		DoxX family	1	0.96	0.93	0	0	1	0	1	0	0	1	0.97	1	0.02	0	0	0	0	0	0	0	0	0	0	0	0	0	0	0	0	0	0	0	0	1
Cluster2280_ERR1067838_USAGM000272		DoxX family	0	0	0	0	0	0	1	0	0	1	0	0	0	0	0	0	0	0	0	0	0	0	0	0	0	0	0	0	0	0	0	0	0.06	0.02	1
Cluster2282_ERR1067716_USAGM001258	IHFB	This protein is one of the two subunits of integration host factor, a specific DNA-binding protein that functions in genetic recombination as well as in transcriptional and translational control (By similarity)	1	0.99	1	0.97	0	1	0	1	0	0	1	1	0.98	0.16	0	0	0	0	0	0.03	0	0.04	0	0	0	0	0	0	0.16	0	0	0	0.11	0.02	1
Cluster2283_ERR1067718_USAGM001132	XTMB	Phage Terminase Large Subunit	0	0	0	0	0.99	0	1	0	0	1	0	0.03	0	0	0	0	0	0	0	0.03	0	0	0	0	0	0	0	0	0	0.1	0	0	0.13	0.19	1
Cluster2290_ERR1067709_USAGM001787	GCVH	The glycine cleavage system catalyzes the degradation of glycine. The H protein shuttles the methylamine group of glycine from the P protein to the T protein (By similarity)	1	0.99	1	0.97	0.97	1	0.89	1	0	1	1	0.97	0.98	0.02	0	0	0	0	0.03	0.41	0	0	0	0	0	0	0	0	0.01	1	0	0	0.49	0.58	0.92
Cluster2381_ERR1067720_USAGM000004	ACCB	Acetyl-CoA carboxylase, biotin carboxyl carrier protein	0	0	0.04	0.62	0	0	0	0	0	0	0	0	0	0	0	0	0	0	0	0	0	0	0.1	0	0	0.25	0	0	0	0.6	0	0	0.15	0.02	0.94
Cluster2406_ERR1067716_USAGM001051	PROS	Catalyzes the attachment of proline to tRNA(Pro) in a two-step reaction proline is first activated by ATP to form Pro- AMP and then transferred to the acceptor end of tRNA(Pro). As ProRS can inadvertently accommodate and process non-cognate amino acids such as alanine and cysteine, to avoid such errors it has two additional distinct editing activities against alanine. One activity is designated a…	1	0.97	1	1	0.03	1	0	0.95	0	0	1	1	1	0	0	0	0	0	0	0.14	0	0	0	0	0	0	0	0	0	0.1	0	0	0.15	0.04	1
Cluster2433_ERR1067715_USAGM000755			0.99	0.99	1	0.97	0	0	0	1	0	0.9	1	1	1	0	0	0	0	0	0.22	0.28	0	0	0	0	0	0	0	0	0	1	0	0	0.08	0.51	0.93
Cluster2447_ERR1067746_USAGM000487	TSF	Associates with the EF-Tu.GDP complex and induces the exchange of GDP to GTP. It remains bound to the aminoacyl-tRNA.EF- Tu.GTP complex up to the GTP hydrolysis stage on the ribosome (By similarity)	0	0	0	0	0	0	1	0	0	1	0	0	0	0	0	0	0	0	0	0	0	0	0	0	0	0.92	0	1	0	0	0	0	0.04	0	0.91
Cluster2447_ERR1067768_USAGM001239	TSF	Associates with the EF-Tu.GDP complex and induces the exchange of GDP to GTP. It remains bound to the aminoacyl-tRNA.EF- Tu.GTP complex up to the GTP hydrolysis stage on the ribosome (By similarity)	0	0	0	0	0.99	0	0	0	0	0	0	0	0	0	0	0	0	0	0	0	0.04	0	0	0	0	0	0	0	0	0	0	0	0	0	1
Cluster2447_ERR191753_USAGM001069	TSF	Associates with the EF-Tu.GDP complex and induces the exchange of GDP to GTP. It remains bound to the aminoacyl-tRNA.EF- Tu.GTP complex up to the GTP hydrolysis stage on the ribosome (By similarity)	0	0	0	0	0	0	0	0	0.9	0	0	0	0	0	0	0	0	0	0	0.03	0	0	0	0	0	0	0	0	0	0	0	0	0	0	1
Cluster2481_ERR1067709_USAGM001791	NOSZ	Nitrous-oxide reductase is part of a bacterial respiratory system which is activated under anaerobic conditions in the presence of nitrate or nitrous oxide (By similarity)	0	0.01	0	0	0	0	0.84	0	0	1	0	0	0.02	0	0	0	0	0	0.03	0.17	0	0	0	0	0	0	0	0	0	0	0	0	0	0.02	1
Cluster2481_ERR1067711_USAGM000375	NOSZ	Nitrous-oxide reductase is part of a bacterial respiratory system which is activated under anaerobic conditions in the presence of nitrate or nitrous oxide (By similarity)	0	0	0	1	0	0	0	0	0	0	0	0	0	0	1	0.03	0	1	0	0.03	0	0	0	0	0	0	0	0	0	0	0	0	0.25	0.25	0.9
Cluster2481_ERR1067718_USAGM000851	NOSZ	Nitrous-oxide reductase is part of a bacterial respiratory system which is activated under anaerobic conditions in the presence of nitrate or nitrous oxide (By similarity)	0	0	0	0	1	0	0	0	0.2	0	0.01	0	0.02	0.02	0	0	0	0	0	0	0	0	0	0	0	0	0	0	0.01	0	0	0.02	0	0.11	1
Cluster2497_ERR1067800_USAGM000511		Fimbrial protein	0	0	0	0.76	0	0	0	0	0	0	0	0	0	0	0	0	0	0	0	0.03	0	0	0	0	0	0	0	0	0	0	0	0	0	0.15	1
Cluster2497_ERR1067823_USAGM001298		Fimbrial protein	0.29	0	0.2	0	0	0.85	0	0	0	0	0.21	0	0.11	0	0	0	0	0	0	0	0	0	0	0	0	0	0	0	0.09	0	0	0	0	0	1
Cluster2497_ERR222915_USAGM001516		Fimbrial protein	0	0	0	0	0	0	0.16	0	0	0.7	0	0	0	0	0	0	0	0	0	0	0	0	0	0	0	0	0	0	0	0	0	0	0	0	1
Cluster2543_ERR1067709_USAGM001191	CEUD	ATP-binding protein	0	0	0	0	0	0	0	0	0.9	0	0	0	0	0	0	0	0	0	0	0.24	0	0	0	0	0	0.08	0	0	0	1	0	0	0.08	0.4	0.93
Cluster2574_ERR1067769_USAGM001322	RLML	RNA methylase	1	0.94	1	0	0	1	0.74	0.95	0.2	0.1	0.99	0.14	1	0	0	0.03	0	0	0.03	0.24	0	0	1	0	0	0.25	0	0	0.03	0	0.1	0	0.13	0.42	0.94
Cluster2574_ERR1067807_USAGM000472	RLML	RNA methylase	0	0	0	0	0	0	0.26	0	0	0.9	0	0	0	0	0	0	0	0	0	0	0	0	0	0	0	0.08	0	0	0	0	0	0	0.04	0.02	1
Cluster2574_ERR1082225_USAGM000088	RLML	RNA methylase	0	0	0	0.97	0	0	0	0	0.1	0	0	0	0	0.02	0	0	0	0	0.88	0	0	0	0	0	0	0	0	0	0	1	0	0	0.09	0.26	0.91
Cluster2577_ERR1067710_USAGM000704	RFAI	Glycosyl transferase family 8	0.22	0.02	0.24	0	0.21	0.65	0	0.16	0	0	0.21	0	0.26	0	0	0.09	0	0	0.03	0	0	0.08	0	0	0.14	0	0	0	0	0	0	0.18	0.02	0.02	0.99
Cluster2670_ERR1067709_USAGM001223	YRBB	Anti-sigma B factor antagonist	0	0.01	0	0	0	0	0	0	0.5	1	0	0	0	0	0	0	0	0	0.06	0.14	0	0	0	0	0	0	0	0	0	1	0.9	0	0.21	0.55	0.9
Cluster2702_ERR1067709_USAGM000683		Sulfatase	0	0	0	0	0.9	0	0	0.11	0.4	0	0	0	0	0	0	0.03	0	0	0	0.24	0	0	0	0	0	0	0	0	0	0.9	0	0	0.06	0.06	0.95
Cluster2717_ERR1067768_USAGM000383	LBPA	Receptor	0	0	0	0	0.99	0	0	0	0	0	0	0	0	0	0	0	0	0	0	0.03	0	0	0	0	0	0	0	0	0	0	0	0	0	0	1
Cluster2718_ERR1067800_USAGM000790	MIAA	Catalyzes the transfer of a dimethylallyl group onto the adenine at position 37 in tRNAs that read codons beginning with uridine, leading to the formation of N6-(dimethylallyl)adenosine (i(6)A) (By similarity)	0	0	0	1	0	0	0	0	0.1	0	0	0	0	0	0	0	0	0	0	0.03	0	0	0	0	0	0	0	0	0	0	0	0	0	0	1
Cluster2719_ERR1067715_USAGM000997	PILE	Type IV pilus-associated protein PilV	0.99	0.98	1	1	0.97	1	0	1	0.2	0	0.96	0.86	0.95	0	0	0.03	0	0	0	0.17	0	0	0	0	0	0	0	0	0.01	0.9	0	0	0.02	0.17	0.96
Cluster2719_SRR1661325_USAGM001174	PILE	Type IV pilus-associated protein PilV	0	0	0	0	0	0	0	0	0	1	0	0	0	0	0	0	0	0	0	0.03	0	0	0	0	0	0	0	0	0	0	0	0	0	0	1
Cluster2732_ERR191737_USAGM000428	COMM	Mg chelatase subunit ChlI	0	0	0	0	0	0	0.47	0	0	1	0	0.02	0	0	0	0	0	0	0	0	0	0	0	0	0	0	0	0	0	0	0	0	0	0.04	1
Cluster2749_ERR1067710_USAGM001596	OLIA	oligopeptide transporter	0	0	0	0	0	0	0	0	0.9	0	0	0	0	0	0	0	0	0	0.88	0.21	0	0	0	0	0.93	0	0	0	0	0	0	0	0	0	0.9
Cluster2749_ERR1067816_USAGM001048	OLIA	oligopeptide transporter	0	0	0	0	0	0	1	0	0	0.9	0	0	0	0.02	0	0	0	0	0	0	0	0	0	0	0	0	0	0	0	0	0	0	0	0	1
Cluster2770_ERR1067714_USAGM001119		small conductance mechanosensitive ion channel	0	0.03	0	0	0	0	0	0	0.8	0	0	0	0	0	0	0	0	0	0.84	0.28	0	0	0	0	0	0	0	0	0	0	0	0	0	0.02	0.94
Cluster2776_ERR1067813_USAGM000778			0.65	0	0.47	0	0	0	0	0	0	0	0.58	0	0.77	0	0	0	0	0	0	0	0	0	0	0	0	0	0	0	0	0	0	0	0	0	1
Cluster280_ERR191737_USAGM000994	YJEE	protein family UPF0079, ATPase	0	0	0	0	0	0	1	0	0	0.7	0	0	0	0	0	0	0	0	0	0	0	0	0	0	0	0	0	0	0	0	0	0	0.02	0	1
Cluster2811_ERR1067715_USAGM000208	LGTB	lipopolysaccharide biosynthetic process	0	0.37	0	0.62	0.01	0	0	0.32	0.2	0	0	0.43	0	0	0	0	0	0	0	0.24	0	0	0	0	0	0	0	0	0.11	0	0	0	0	0	0.99
Cluster2811_ERR1067717_USAGM000106	LGTB	lipopolysaccharide biosynthetic process	0	0	0	0	0	0	0.84	0	0	0	0	0	0	0	0	0	0	0	0.03	0	0	0	0	0	0	0	0	0	0	0	0	0	0.08	0.08	1
Cluster2811_ERR1067768_USAGM000863	LGTB	lipopolysaccharide biosynthetic process	0	0	0	0	0.86	0	0	0	0	0	0	0	0	0	0	0	0	0	0	0	0	0	0	0	0	0	0	0	0	0	0	0	0	0.02	1
Cluster2814_ERR1067800_USAGM001436	HEMO	Heme oxygenase	0	0	0	0.97	0	0	0	0	0	0	0	0	0	0	0	0	0	0	0	0	0	0	0	0	0	0	0	0	0	0	0	0	0	0	1
Cluster2817_ERR1067795_USAGM000254		Conjugal transfer protein TrbM	0.01	0	0	0	0.01	0	0.89	0	0	0.7	0.01	0	0	0	0	0	0	0	0	0.14	0	0.04	0.95	0	0	0.08	0	0	0	0	0	0.02	0.21	0.04	0.94
Cluster2831_ERR1067709_USAGM000371	DXR	Catalyzes the NADP-dependent rearrangement and reduction of 1-deoxy-D-xylulose-5-phosphate (DXP) to 2-C-methyl-D-erythritol 4-phosphate (MEP) (By similarity)	0	0.12	0	1	0.94	0	0	0	1	0	0	0	0	0	0	0	0	0	0	0.38	0	0	0	0	0	0	0	0	0	0.6	0	0	0.08	0.43	0.97
Cluster2832_ERR1067768_USAGM000796			0.12	0	0	0	0.76	0	0.32	0	0	0	0	0	0	0	0	0	0	0	0	0	0	0	0	0	0	0	0	0	0	0	0	0	0	0	1
Cluster2832_ERR1067815_USAGM001659			0	0	0	0.79	0	0	0	0	0	0	0	0	0	0	0	0	0	0	0	0	0	0	0	0	0	0	0	0	0	0	0	0	0	0	1
Cluster2832_SRR3360606_USAGM000957			0	0	0	0	0	0	0	0	0	0.8	0	0	0	0	0	0	0	0	0	0	0	0	0	0	0	0	0	0	0	0	0	0	0	0	1
Cluster2843_ERR1067768_USAGM000640	BMUL_0594	Protein of unknown function DUF45	0	0	0	0	0.66	0	0	0	0	0	0	0	0	0	0	0	0	0	0	0	0	0	0	0	0	0	0	0	0	0	0	0	0	0	1
Cluster2845_ERR1067813_USAGM000468	TBPB	Transferrin binding protein B	0.91	0	0.93	0	0	0.1	0	0.11	0.1	0	0.93	0	0.96	0	0	0	0	0	0	0	0	0.04	0	0	0	0	0	0	0	0	0	0	0	0	1
Cluster2845_ERR191737_USAGM000991	TBPB	Transferrin binding protein B	0	0	0	0	0	0	0.68	0	0	0	0	0	0	0	0	0	0	0	0	0	0	0	0	0	0	0	0	0	0	0	0	0	0	0	1
Cluster2845_ERR854871_USAGM000831	TBPB	Transferrin binding protein B	0	0	0	0.97	0	0	0	0	0	0	0	0	0	0	0	0	0	0	0	0	0	0	0	0	0	0	0	0	0	0	0	0	0	0	1
Cluster2845_SRR2736224_USAGM001254	TBPB	Transferrin binding protein B	0	0	0	0	0	0.85	0	0	0	0	0	0	0	0	0	0	0	0	0	0	0	0	0	0	0	0	0	0	0	0	0	0	0	0	1
Cluster2893_ERR1067750_USAGM000338	ORFT	Phosphotransferase	0.98	0	0.98	0	0	1	0	0	0	0	1	0	1	0	0	0	0	0	0	0.31	0	0	0	0	0.79	0	0	0	0	0	0	0	0	0	0.97
Cluster2898_ERR1067716_USAGM001301	NOSR	regulatory protein	0.98	0.83	1	0	0	1	0	0.95	0	0	0.94	0.91	0.91	0	0	0	0	0	0	0.21	0	0	0	0	0	0.08	0	1	0	1	0	0	0.09	0.02	0.9
Cluster2898_ERR1067718_USAGM000850	NOSR	regulatory protein	0.02	0	0	0	1	0	0	0	0.2	0	0.06	0	0.07	0.02	0	0	0	0	0	0.03	0	0	0	0	0	0	0	0	0.01	0	0	0.02	0	0.09	1
Cluster2898_ERR1067755_USAGM000209	NOSR	regulatory protein	0	0	0	0	0	0	0.89	0	0.8	1	0	0	0	0	0	0	0	0	0	0.03	0	0	0	0	0	0	0	0	0	0	0	0	0.04	0.17	1
Cluster2901_ERR1067798_USAGM000498	PYRB	Aspartate	0	0	0	1	0	0	0	0	0	0	0	0	0	0	0	0	0	0	0	0	0	0	0	0	0	0.08	0	0	0	0	0	0	0.09	0	1
Cluster2922_ERR1067713_USAGM000954	YBIT	ABC transporter	0	0	0	0	1	0	0	0	0	0	0	0	0	0	0	0	0	0	0.22	0.07	0	0	0	0	0	0	0	0	0.01	0	0.1	0	0.09	0.28	0.99
Cluster2928_ERR1067883_USAGM001353	YGFA	5-Formyltetrahydrofolate cyclo-ligase	0	0	0	0	0	0	1	0	1	1	0	0	0	0	0	0	0	0	0	0.03	0	0	0	0	0	0	0	0	0	0	0	0	0.11	0.02	1
Cluster2937_ERR1067720_USAGM001080	RLUC	Pseudouridine synthase	0	0	0	0.97	0	0	0	0	0	0	0	0	0	0	0	0	0	0	0	0.17	0	0	0	0	0	0	0	0	0	1	0	0	0.04	0.02	0.95
Cluster2939_ERR855021_USAGM001114	MAEB	Malic enzyme	0.01	0	0	0	0	1	0	0	0	0	0	0	0	0	0	0	0	0	0	0	0	0	0	0	0	0	0	0	0	0	0	0	0	0	1
Cluster2962_ERR1067720_USAGM000336	LON	ATP-dependent serine protease that mediates the selective degradation of mutant and abnormal proteins as well as certain short-lived regulatory proteins. Required for cellular homeostasis and for survival from DNA damage and developmental changes induced by stress. Degrades polypeptides processively to yield small peptide fragments that are 5 to 10 amino acids long. Binds to DNA in a double-stran…	0	0	0	0	0	0	0	0	0	1	0	0	0	0	0	0	0	0	0	0.03	0	0	0	0	0	0	0	0	0	1	0	0	0.26	0.19	0.95
Cluster3001_ERR1067719_USAGM001018	FATC	ABC transporter permease protein	0	0	0	0	0	0	0.84	0	0	0	0	0	0	0	0	0	0	0	0	0	0	0	0	0	0	0	0	0	0	0	0	0	0	0.11	1
Cluster300_ERR1067709_USAGM000328	BMUL_0594	Protein of unknown function DUF45	0.97	0.01	1	0	0	1	0	0.26	0	0	0.97	0	0.98	0	0	0	0	0	0.91	0.21	0	0	0	0	0	0	0	0	0	0	0	0	0	0	0.96
Cluster300_ERR1067711_USAGM000773	BMUL_0594	Protein of unknown function DUF45	0	0.03	0	1	0	0	0	0	0	0	0	0	0	0	1	0	0	1	0.03	0.03	0	0	0	0	0	0	0	0	0	0	0	0	0	0.28	0.9
Cluster300_ERR1067714_USAGM000866	BMUL_0594	Protein of unknown function DUF45	0	0.81	0	0	0.26	0	0	0.68	0.7	0	0	0.98	0	0	0	0	0	0	0.03	0.14	0	0	0	0	0	0	0	0	0	0	0	0	0	0.19	1
Cluster300_ERR1067755_USAGM000141	BMUL_0594	Protein of unknown function DUF45	0	0	0	0	0	0	0.95	0	0	1	0	0	0	0	0	0	0	0	0	0	0	0	0	0	0	0	0	0	0	0	0	0	0.02	0.13	1
Cluster3016_ERR191753_USAGM000037		TspA protein	0	0	0	0	0	0	0	0	1	0	0	0	0	0	0	0	0	0	0	0	0	0	0	0	0	0	0	0	0	0	0	0	0	0	1
Cluster3039_ERR1067723_USAGM000094	DSBC	Thiol disulfide interchange protein	0	0.01	0	1	0	0	0.05	0	0	0	0	0	0	0	0	1	0	0	0	0	0	0	0	0	0	0	0	0	0.03	0	1	0.02	0.09	0	0.9
Cluster3039_ERR1067768_USAGM001802	DSBC	Thiol disulfide interchange protein	0	0	0	0	1	0	0	0	0	0	0	0	0	0	0	0	0	0	0	0	0	0	0	0	0	0	0	0	0	0	0	0	0	0	1
Cluster3051_ERR1067768_USAGM001137	CREA	CreA protein	0	0	0	0	0.93	0	0	0	0	0	0	0	0	0	0	0	0	0	0	0	0	0	0	0	0	0	0	0	0.01	0	0	0	0	0	1
Cluster307_ERR1067713_USAGM000077		Filamentation induced by cAMP protein	0	0	0	0	0	0	0.74	0.05	0	0	0	0.02	0	0	0	0	0	0	0	0.07	0	0	0	0	0	0	0	0	0	0.9	0	0	0.08	0.49	0.91
Cluster3107_ERR1067730_USAGM001655	ALGC	phosphomannomutase (EC 5.4.2.8)	0.01	0	0.02	0	0	0	0.89	0	0	1	0	0	0	0	0	0	0	0	0	0	0	0	0	0	0	0	0	0	0	0	0	0	0.08	0.38	0.99
Cluster3107_ERR1067768_USAGM000485	ALGC	phosphomannomutase (EC 5.4.2.8)	0	0	0	0	0.99	0	0	0	0	0	0	0	0	0	0	0	0	0	0	0	0	0	0	0	0	0	0	0	0	0	0	0	0	0	1
Cluster3111_ERR1067709_USAGM001388	UPPP	Catalyzes the dephosphorylation of undecaprenyl diphosphate (UPP). Confers resistance to bacitracin (By similarity)	0	0.99	0	0	0	0	0	0.89	0	0	0	1	0	0	0	0	0	0	0.03	0.31	0	0	0	0	0	0	0	0	0	0	0	0	0.13	0.15	0.99
Cluster3122_ERR1067709_USAGM000026	OXLT	Major Facilitator	0.98	0.96	0.98	0	0.03	1	0	0.95	0.5	1	0.99	1	1	0	0	0.03	0	0	0	0.38	0	0	0	0	0	0	0	0	0	1	0	0	0.09	0.34	0.94
Cluster3157_ERR1067715_USAGM000846	YGDL	uba thif-type nad fad binding protein	0	0.01	0	0	0	0	0	0	0.5	1	0	0	0	0	0	0	0	0	0.16	0.1	0	0	1	0	0.07	0	0	0	0	0	0	0	0.19	0.09	0.95
Cluster3158_ERR1067768_USAGM001247	PPID	peptidyl-prolyl cis-trans isomerase	0	0.01	0	0	1	0	0	0	0	0	0	0	0	0	0	0	0	0	0	0	0	0	0	0	0	0	0	0	0.01	0	0	0	0	0	1
Cluster3158_SRR3360606_USAGM000730	PPID	peptidyl-prolyl cis-trans isomerase	0	0	0	0	0	0	0	0	0	0.6	0	0	0	0	0	0	0	0	0	0	0	0	0	0	0	0	0	0	0	0	0	0	0	0	1
Cluster3160_ERR1067717_USAGM001545	EPTA	Sulfatase	0	0	0	0	0	0	0.74	0	0	0	0	0.02	0	0	0	0.17	0	0	0	0.1	0	0	0	0	0.07	0.08	0	0	0	0	0	0.02	0.09	0.06	0.99
Cluster3178_ERR855021_USAGM000924	HOLB	DNA polymerase III subunit delta'	0	0	0	0	0	0.9	0	0	0	0	0	0	0	0	0	0	0	0	0	0	0	0	0	0	0	0	0	0	0	0	0	0	0	0	1
Cluster3182_ERR1067768_USAGM001286	ARSB	transporter	0	0	0	0	1	0	0	0	0	0	0	0	0	0	0	0	0	0	0	0	0	0	0	0	0	0	0	0	0	0	0	0	0.04	0	1
Cluster3185_ERR1067800_USAGM000898	TAGE	peptidase	0	0	0	0.97	0	0	0	0	0	0	0	0	0	0	0	0	0	0	0	0	0	0	0	0	0	0	0	0	0	0	0	0	0	0	1
Cluster3185_ERR191752_USAGM000608	TAGE	peptidase	0	0	0	0	0	0	0	0	0.9	0	0	0	0	0	0	0	0	0	0	0	0	0	0	0	0	0	0	0	0	0	0	0	0	0	1
Cluster3253_ERR191737_USAGM000086	YCJT	Glycosyl hydrolase, family 65	0	0	0	0	0	0	1	0	0	0	0	0	0	0	0	0	0	0	0	0	0	0	0	0	0	0	0	0	0	0	0	0	0	0	1
Cluster3264_SRR3360691_USAGM001250	RPLY	This is one of the proteins that binds to the 5S RNA in the ribosome where it forms part of the central protuberance (By similarity)	0	0	0	0	0	0	0	0	0	0.6	0	0	0	0	0	0	0	0	0	0	0	0	0	0	0	0	0	0	0	0	0	0	0	0	1
Cluster3381_ERR1067716_USAGM000691	PHNA	Alkylphosphonate utilization operon protein PhnA	0	0.89	0	0	0	0	0	0	0	0	0	0	0	0	0	0	0	0	0	0	0	0	0	0	0	0	0	0	0	0	0	0	0	0.06	1
Cluster3409_ERR1067768_USAGM001330		tail fiber protein	0	0	0	0	0.96	0	0	0	0	0	0	0	0	0	0	0	0	0	0	0	0	0	0	0	0	0	0	0	0	0	0	0.02	0	0	1
Cluster3411_ERR1067713_USAGM000531	ATPB	it plays a direct role in the translocation of protons across the membrane (By similarity)	0	0	0	0	0	0	1	0	0	1	0	0	0	0	0	0	0	0	0	0	0	0	0	0	0	0	0	0	0	0	0	0	0.06	0.58	0.98
Cluster3469_ERR1067709_USAGM000876	DUT	This enzyme is involved in nucleotide metabolism it produces dUMP, the immediate precursor of thymidine nucleotides and it decreases the intracellular concentration of dUTP so that uracil cannot be incorporated into DNA (By similarity)	0	0	0	0	0	0	0.95	0	0	0.4	0	0.05	0	0	0.22	0	0	0.09	0	0.1	0	0	0	0	0	0	0	0	0	0	0	0	0.19	0.34	0.99
Cluster3469_ERR1067718_USAGM000651	DUT	This enzyme is involved in nucleotide metabolism it produces dUMP, the immediate precursor of thymidine nucleotides and it decreases the intracellular concentration of dUTP so that uracil cannot be incorporated into DNA (By similarity)	0	0	0	0.86	0	0	0	0	0	0	0	0	0	0	0	0.03	0	0	0	0.07	0	0	1	0	0	0	0	0	0.01	0	0	0.02	0.04	0.08	0.93
Cluster3469_ERR1067730_USAGM001736	DUT	This enzyme is involved in nucleotide metabolism it produces dUMP, the immediate precursor of thymidine nucleotides and it decreases the intracellular concentration of dUTP so that uracil cannot be incorporated into DNA (By similarity)	0	0	0	0	0.01	0	0	0	0	0.6	0	0	0	0	0	0	0	0	0	0	0	0	0	0	0	0	0	0	0	0.1	0	0.02	0.11	0.25	0.99
Cluster3469_ERR1067768_USAGM000566	DUT	This enzyme is involved in nucleotide metabolism it produces dUMP, the immediate precursor of thymidine nucleotides and it decreases the intracellular concentration of dUTP so that uracil cannot be incorporated into DNA (By similarity)	0	0	0	0	0.99	0	0	0	0	0	0.01	0	0	0	0	0	0	0	0	0	0	0	0	0	0	0	0	0	0	0	0.1	0.02	0	0	1
Cluster3469_ERR191753_USAGM000073	DUT	This enzyme is involved in nucleotide metabolism it produces dUMP, the immediate precursor of thymidine nucleotides and it decreases the intracellular concentration of dUTP so that uracil cannot be incorporated into DNA (By similarity)	0	0	0	0	0	0	0	0	0.7	0	0	0	0	0	0	0	0	0	0	0.03	0	0	0	0	0	0	0	0	0	0	0	0	0	0	1
Cluster3486_ERR1067716_USAGM001193			0.94	0.97	0.82	0	0	1	0	0.74	0	0	0.94	0.97	0.98	0.02	0	0.03	0	0	0	0.1	0	0	0	0	0	0	0	0	0.06	0.5	0	0	0.19	0.11	0.99
Cluster3507_ERR1067711_USAGM000121			0	0	0	0.66	0	0	0	0	0	0.2	0	0	0	0	0.36	0	0	0.52	0	0.03	0	0	0	0	0	0	0	0	0	0	0	0	0.04	0.13	0.95
Cluster3507_ERR1067716_USAGM000389			0.28	0.7	0.31	0	0.21	0.15	0	0.11	0	0	0.27	0.66	0.3	0.24	0	0.11	0	0	0.06	0.1	0	0.04	0	0	0	0	0	0	0.37	0	0	0.02	0.04	0	0.98
Cluster3507_ERR1067718_USAGM000331			0	0	0	0.07	0	0	0.21	0	0	0.8	0	0	0	0	0	0	0	0	0	0.03	0.04	0	0	0	0	0.08	0.17	0.09	0	0	0.4	0	0.17	0.06	0.98
Cluster3523_ERR1067711_USAGM001259	YIDC	Required for the insertion and or proper folding and or complex formation of integral membrane proteins into the membrane. Involved in integration of membrane proteins that insert both dependently and independently of the Sec translocase complex, as well as at least some lipoproteins. Aids folding of multispanning membrane proteins (By similarity)	0	0.01	0	1	0	0	0	0.05	0	0	0	0	0	0.02	1	0	0	0.97	0.03	0	0	0	0	0	0	0	0	0	0	0	0	0	0	0.28	0.9
Cluster3549_ERR1067709_USAGM000816	YEEZ	epimerase dehydratase	0	0	0	0	0.01	0	0	0	0	1	0	0	0	0	0	0	0	0	0	0.14	0	0	0	0	0	0	0	0	0	0	0	0	0.04	0.06	1
Cluster3549_ERR1067715_USAGM000341	YEEZ	epimerase dehydratase	0	0	0	1	0	0	0	0	0.5	0	0	0	0	0	0	0	0	0	0	0.03	0	0	0	0	0	0	0	0	0	0	0	0	0.04	0	1
Cluster3549_ERR1067723_USAGM000859	YEEZ	epimerase dehydratase	0	0	0	0	0.94	0	0.89	0	0	0	0	0	0	0	0	1	0	0	0	0.07	0	0	0	0	0	0	0	0	0	0.1	0.8	0	0.47	0.11	0.9
Cluster3549_ERR1067813_USAGM000597	YEEZ	epimerase dehydratase	0.98	0	1	0	0	1	0	0	0	0	0.99	0	0.96	0	0	0	0	0	0	0	0	0	0	0	0	0	0	0	0	0	0	0	0	0	1
Cluster3602_ERR1067796_USAGM000571	HPRA	Dehydrogenase	0	0	0	0	0	0	0	0	0	0.7	0	0	0	0	0	0.03	0	0	0	0.03	0	0	0	0	0	0	0	0	0	0	0	0	0.17	0.02	1
Cluster3653_ERR1067715_USAGM000524	CYTX	Permease for cytosine purines, uracil, thiamine, allantoin	0.97	0	0.8	0	0	1	0	0.58	0	0.1	0.94	0	0.95	0.02	0	0	0	0	0	0.03	0	0	0	0	0.86	0	0	0	0	0	0	0.02	0	0	0.96
Cluster3653_ERR1067718_USAGM000924	CYTX	Permease for cytosine purines, uracil, thiamine, allantoin	0	0	0	0	0	0	1	0	0	0.9	0	0	0	0	0	0	0	0	0	0	0	0	0	0	0	0	0	0	0	0	0	0	0	0.13	1
Cluster3653_ERR1067768_USAGM001209	CYTX	Permease for cytosine purines, uracil, thiamine, allantoin	0	0	0	0	0.95	0	0	0	0	0	0	0	0	0	0	0	0	0	0	0.03	0	0	0	0	0	0	0	0	0	0	0	0	0.21	0.02	1
Cluster3653_ERR1067800_USAGM001397	CYTX	Permease for cytosine purines, uracil, thiamine, allantoin	0	0	0	1	0	0	0	0	0	0	0	0	0	0	0	0	0	0	0	0	0	0	0	0	0	0	0	0	0	0	0	0	0	0	1
Cluster365_ERR1067711_USAGM001015	CYSW	sulfate ABC transporter	1	0.73	1	0	0	1	0	0.84	0	0	0.99	0.03	0.98	0	1	0	0	1	0	0.21	0	0	0	0	0	0	0	0	0	0	0	0	0	0.17	0.9
Cluster365_ERR1067718_USAGM000661	CYSW	sulfate ABC transporter	0	0	0	0	1	0	0	0	0	0	0	0	0	0	0	0	0	0	0	0.03	0	0	0	0	0	0	0	0	0	0	0	0	0	0.13	1
Cluster365_ERR1067742_USAGM000974	CYSW	sulfate ABC transporter	0	0	0	0	0	0	0	0	0	0	0	0.95	0	0	0	0	0	0	0	0	0	0	0	0	0.07	0	0	0	0	0	0	0	0	0	1
Cluster365_ERR1067792_USAGM001682	CYSW	sulfate ABC transporter	0	0	0	0	0	0	0	0	0.8	0	0	0	0	0	0	0.03	0	0	0	0.28	0	0	0	0	0	0	0	0	0	0	0	0	0.02	0	0.99
Cluster365_ERR1067800_USAGM000766	CYSW	sulfate ABC transporter	0	0	0	0.86	0	0	0	0	0	0	0	0	0	0	0	0	0	0	0	0	0	0	0	0	0	0	0	0	0	0	0	0	0	0.02	1
Cluster365_ERR191737_USAGM001351	CYSW	sulfate ABC transporter	0	0	0	0	0	0	1	0	0	0.2	0	0	0	0	0	0	0	0	0	0	0	0	0	0	0	0	0	0	0	0	0	0	0	0	1
Cluster3663_ERR1067768_USAGM000806	TEHB	Tellurite resistance protein TehB	0	0	0	0	0.96	0	0	0	0	0	0	0	0	0	0	0	0	0	0	0	0	0	0	0	0	0	0	0	0	0	0	0	0	0	1
Cluster3663_ERR1067800_USAGM001805	TEHB	Tellurite resistance protein TehB	0	0	0	0.86	0	0	0	0	0	0	0	0	0	0	0	0	0	0	0	0	0	0	0	0	0	0	0	0	0	0	0	0	0.06	0	1
Cluster3663_ERR191737_USAGM000670	TEHB	Tellurite resistance protein TehB	0	0	0	0	0	0	0.84	0	0	0	0	0	0	0	0	0	0	0	0	0	0	0	0	0	0	0	0	0	0	0	0	0	0	0	1
Cluster3687_ERR1067768_USAGM000778			0.03	0.01	0	0	0.86	0	0	0.11	0	0	0.1	0.05	0.05	0	0.07	0.03	0	0.06	0.03	0.03	0.08	0	0	0	0	0	0.08	0	0	0	0.1	0.04	0.09	0.02	1
Cluster3687_ERR191737_USAGM000171			0.01	0	0	0.48	0	0	1	0	0.2	0.4	0	0	0	0	0	0	0	0	0	0	0	0	0	0	0	0	0	0.09	0	0	0	0	0	0.04	1
Cluster3693_ERR1067768_USAGM000614	CPXA	histidine Kinase	0	0	0	0	0.81	0	0	0	0	0	0	0	0	0	0	0	0	0	0	0	0	0	0	0	0	0	0	0	0	0	0	0	0	0	1
Cluster3723_ERR855021_USAGM000791	PURD	Phosphoribosylglycinamide synthetase	0	0	0	0	0	0.9	0	0	0	0	0	0	0	0	0	0	0	0	0	0	0	0	0	0	0	0	0	0	0	0	0	0	0	0	1
Cluster3749_ERR1067796_USAGM000560	YCBL	domain protein	0	0.03	0.07	0	0.97	0	0	0	0	0	0	0	0	0	0	0	0	0	0	0.03	0	0	0	0	0	0	0	0	0	0	0	0	0.09	0	1
Cluster3771_ERR1067730_USAGM000670	GNTP	Gluconate	0	0	0	1	0.89	0	0	0	0.4	0	0	0	0	0	0	0	0	0	0	0.14	0	0	0	0	0	0	0	0	0	0	0	0	0.06	0.43	0.99
Cluster3771_ERR1067796_USAGM000123	GNTP	Gluconate	0	0.04	0	0	0	0	0.89	0	0	1	0	0	0	0	0	0	0	0	0	0	0	0	1	0	0.07	0	0	0	0	0	0	0	0.09	0	0.95
Cluster3772_ERR1067716_USAGM001032			0.99	0.98	1	0	0	1	0	0.95	0	0	1	1	0.98	0.02	0	0	0	0	0	0.07	0	0	0	0	0	0	0	0	0	0	0	0	0	0	1
Cluster3772_ERR191737_USAGM001294			0	0	0	0	0	0	1	0	0	0	0	0	0	0	0	0	0	0	0	0.1	0	0	0	0	0	0.08	0	0	0	0	0	0	0	0	1
Cluster3787_ERR1067778_USAGM003232			0	0.01	0	0	0	0	1	0	0	0.4	0	0	0	0	0	0.03	0	0	0	0	0	0	1	0	0	0	0	0	0	0	0	0.02	0.34	0	0.95
Cluster3805_ERR1067709_USAGM000941	DTPT	transporter	1	0.01	1	0	0	1	0	0.26	0.2	0	0.99	0	1	0.02	0	0	0	0	0	0.17	0	0	0	0	0	0	0	0	0	0	0	0	0.02	0.02	1
Cluster3817_ERR1067745_USAGM001524	YCAI	DNA internalization-related competence protein ComEC Rec2	0	0	0	0	0	0	0.89	0	0	1	0	0	0	0	0	0.8	0	0	0	0	0	0	0	0	0	0	0	0	0	0	0	0	0	0	0.97
Cluster3826_ERR191819_USAGM000971			0	0	0	0	0	0	0.95	0	0	1	0	0	0	0	0	0	0	0	0	0	0	0	0	0	0	0	0	0	0	0	0	0	0	0	1
Cluster3833_ERR1067709_USAGM000692	CJRC	Heme-utilization protein Hup	0.97	0.72	1	0	0	1	0	0.74	0	0	0.99	0.97	0.98	0	0	0	0	0	0	0.1	0	0	0	0	0	0	0	0	0	0	0	0	0	0	1
Cluster3833_ERR1067768_USAGM001456	CJRC	Heme-utilization protein Hup	0	0	0	0	0.91	0	0	0	0	0	0	0	0	0	0	0	0	0	0	0	0	0	0	0	0	0	0	0	0	0.1	0	0	0.02	0	1
Cluster3833_ERR1067800_USAGM001570	CJRC	Heme-utilization protein Hup	0	0	0	1	0	0	1	0	0	0.6	0	0	0	0	0	0.11	0	0	0	0	0	0	0	0	0.07	0	0	0	0	0	0	0	0	0	1
Cluster3852_ERR1067800_USAGM000818	OCAR_6878	acyl-CoA dehydrogenase	0	0	0	1	0	0	0	0	0	0	0	0	0	0	0	0	0	0	0	0	0	0	0	0	0	0	0	0	0	0	0	0	0	0	1
Cluster3869_ERR191753_USAGM000074	AZLC	AzlC Family	0	0	0	0	0	0	0	0	0.7	0	0	0	0	0	0	0	0	0	0	0.03	0	0	0	0	0	0	0	0	0	0	0	0	0	0	1
Cluster3873_ERR1067710_USAGM000006	GSHB	glutathione synthase	0.98	0.99	0.98	0	1	1	0.95	0.89	1	1	1	1	1	0.02	0	0.17	0	0	0.94	0.66	0	0	0	0	0	0	0	0	0	0	0	0	0.02	0.06	0.94
Cluster387_ERR1067711_USAGM000300	HNEAP_0479	Transposase	0.01	0.27	0	0	0.79	0.45	0.47	0.32	0.1	1	0	0.86	0	0.06	0.71	0.03	0	0.58	0.06	0.24	0.32	0.38	0	0	0	0	0	0.73	0.31	0.1	0.2	0.29	0.32	0.43	0.9
Cluster387_ERR1067724_USAGM000558	HNEAP_0479	Transposase	0	0.18	0	0	0.26	0	0.21	0	0	0.6	0	0.02	0	0.06	0.07	0.06	0	0.06	0	0.14	0	0.33	0	0	0	0.08	0	0	0.3	0	0	0.25	0.36	0.21	0.94
Cluster3882_ERR855128_USAGM001221	APAH	Hydrolyzes diadenosine 5',5'''-P1,P4-tetraphosphate to yield ADP (By similarity)	0	0	0	0	0	0	0	0	0.7	0	0	0	0	0	0	0	0	0	0	0	0	0	0	0	0	0	0	0	0	0	0	0	0	0.02	1
Cluster388_ERR1067716_USAGM000892	FABA	Thioester dehydrase family protein	0	0.94	0	0	0	0	0	0	0	0	0	0	0	0	0	0	0	0	0	0	0	0	0	0	0	0	0	0	0	0	0	0	0	0	1
Cluster3900_ERR1067715_USAGM001356	YRKI	sira family	0	0.98	0	0	0.99	0	0	0	0	0	0	0	0	0	0	0	0	0	0	0.07	0	0	0	0	0	0	0	0	0	0	0	0	0.09	0.47	0.99
Cluster3958_ERR1067778_USAGM001316	CSGG	Curli production assembly transport component CsgG	0.02	0	0.18	0	0	0	0.16	0	0.1	1	0	0	0	0	0	0	0	0	0	0.14	0	0	0	0	0	0.08	0	1	0	0	0	0	0.08	0.02	0.95
Cluster3966_ERR1067716_USAGM001572	HSDM	type I restriction-modification system	0.86	0.84	1	0	0	1	0	0.47	0.2	0	0.96	0.97	0.96	0.02	0	0	0	0	0	0.17	0	0	0	0	0	0	0	0	0	0	0	0	0	0	1
Cluster3986_ERR1067720_USAGM001260	ILVA	Threonine dehydratase	0	0	0	0.76	0	0	0.95	0	0.1	1	0	0	0	0.02	0	0	0	0	0	0.21	0	0.04	1	0	0	0.08	0	0	0	0.9	0	0	0.45	0.17	0.9
Cluster4004_ERR1067710_USAGM001551	SURE	Nucleotidase that shows phosphatase activity on nucleoside 5'-monophosphates (By similarity)	0	0	0	1	1	0	0	0	0.1	0	0	0.28	0	0	0	0	0	0	0.03	0.1	0	0	0	0	0	0	0	0	0	1	0	0	0.23	0.66	0.93
Cluster4043_ERR1067800_USAGM001362	LDCA	Muramoyl-tetrapeptide carboxypeptidase	0	0	0	1	0	0	0	0	0	0	0	0	0	0	0	0	0	0	0	0	0	0	0	0	0	0	0	0	0	0	0	0	0	0	1
Cluster4069_ERR1067713_USAGM000119			0	0	0	0	0	0	0.89	0	0	0.6	0	0.02	0	0	0	0	0	0	0	0	0	0	0	0	0	0	0	0	0	0	0	0	0	0.06	1
Cluster4071_ERR1067720_USAGM000106	BMUL_0744	Acetyltransferase, gnat family	0	0	0	0	0	0	0.26	0	0	0.9	0	0	0	0	0	0	0	0	0	0	0	0	0	0	0	0	0	0	0	1	0	0	0.06	0	0.94
Cluster4071_ERR1067800_USAGM001090	BMUL_0744	Acetyltransferase, gnat family	0	0	0	1	0	0	0	0	0	0	0	0	0	0	0	0	0	0	0	0	0	0	0	0	0	0	0	0.09	0	0	0	0	0.04	0.06	1
Cluster409_ERR1067718_USAGM000678	YFGM	UPF0070 protein	0	0	0	0	0	0	0.16	0	0	1	0	0	0	0	0	0	0	0	0	0.31	0	0	0	0	0	0	0	0	0	1	0	0	0.21	0.19	0.94
Cluster4100_ERR1067715_USAGM000045	TRUB	Responsible for synthesis of pseudouridine from uracil- 55 in the psi GC loop of transfer RNAs (By similarity)	0	0	0	0	0	0	0	0	1	0	0	0	0	0	0	0	0	0	0	0.03	0	0	0	0	0	0	0	0	0	0.1	0	0	0.06	0.02	1
Cluster4100_ERR1067716_USAGM000436	TRUB	Responsible for synthesis of pseudouridine from uracil- 55 in the psi GC loop of transfer RNAs (By similarity)	0.93	0.94	0.98	0	0	1	0	0.89	0	0	0.88	0.93	0.93	0	0	0	0	0	0	0.1	0	0	0	0	0	0	0	0	0	0	0	0	0	0	1
Cluster4100_ERR1067748_USAGM000152	TRUB	Responsible for synthesis of pseudouridine from uracil- 55 in the psi GC loop of transfer RNAs (By similarity)	0.02	0.01	0.02	0	0.99	0	0	0.05	0	0	0	0	0	0	0	0	0	0	0.94	0.34	0	0	0	0	1	0	0	0	0	0	0	0	0.04	0.08	0.9
Cluster4105_ERR1067768_USAGM000340	NQR	NAD(P)h-dependent fmn reductase	0.02	0.01	0	0.97	0.99	0	0	0	0	1	0.06	0.07	0.05	0	0	0	0	0	0.09	0.14	0	0	0	0	0	0	0	0	0	0	0	0	0.4	0.06	0.99
Cluster4109_ERR191737_USAGM001101	TRMA	Catalyzes the formation of 5-methyl-uridine at position 54 (m5U54) in all tRNAs (By similarity)	0	0	0	0	0	0	1	0	0	0	0	0	0	0	0	0	0	0	0	0	0	0	0	0	0	0	0	0	0	0	0	0	0	0	1
Cluster4111_ERR191753_USAGM000396	RUBA	rubredoxin	0	0	0	0	0	0	0	0	1	0	0	0	0	0	0	0	0	0	0	0	0	0	0	0	0	0	0	0	0	0	0	0	0	0	1
Cluster4118_ERR1067800_USAGM000777	AZLC	AzlC family	0	0	0	0.9	0	0	0	0	0	0	0	0	0	0	0	0	0	0	0	0	0	0	0	0	0	0	0	0	0	0	0	0	0	0	1
Cluster4121_ERR1067716_USAGM000383		Protein of unknown function (DUF533)	0.02	0.71	0	0	0	0	0	0	0	0	0.01	0	0.02	0	0	0	0	0	0	0	0	0	0	0	0	0	0	0	0	0	0	0	0	0	1
Cluster4121_ERR1067805_USAGM000648	YEBE	Inner membrane protein YebE	0.94	0	0.82	0	0.04	1	0	0	0	0	0.96	0.02	0.91	0	0	0	0	0	0	0	0	0	0	0	0	0	0	0	0	0	0	0	0	0	1
Cluster4126_ERR1067709_USAGM000555	CAPD	Polysaccharide biosynthesis protein	0	0	0	0	0.84	0	0	0	0.4	0	0	0	0	0	0	0	0	0	0	0.14	0	0	0	0	0	0	0	0	0	0.1	0	0	0.21	0.06	0.99
Cluster4126_ERR1067715_USAGM001764	CAPD	Polysaccharide biosynthesis protein	0.92	0.91	0.96	0	0.01	1	0	0.95	0.3	0	0.91	0.97	0.89	0	0	0	0	0	0	0.21	0	0	0	0	0	0	0	0	0	0	0	0	0.02	0.45	0.99
Cluster4126_ERR1067774_USAGM000935	CAPD	Polysaccharide biosynthesis protein	0	0	0.02	1	0	0	0	0	0.1	0	0	0.02	0	0	0	0	0	0	0	0.03	0	0	0	0	0	0	0	0	0	0	0	0	0.02	0	1
Cluster4127_ERR1067717_USAGM001620	PHUR	TonB-dependent receptor	0.01	0.01	0	0.03	0	0	0.26	0	0.8	0	0	0	0	0	0	0	0	0	0	0	0	0.04	0	0	0	0	0	0	0	0	0	0	0.06	0.21	1
Cluster4192_ERR191737_USAGM000085			0	0.01	0	0.03	0	0	0.63	0	0	0.4	0	0	0	0	0	0	0	0	0	0	0	0	0	0	0	0	0	0	0	0	0	0	0	0	1
Cluster4224_ERR1067716_USAGM001401	AVTA	Valine--pyruvate aminotransferase	0.92	0.92	1	0	0.99	1	0	0.95	0	0	0.91	0.95	0.91	0	0	0	0	0	0	0.07	0	0	0	0	0	0	0	0	0	0	0	0	0.02	0.42	0.99
Cluster4244_ERR1067716_USAGM001772	YTFM	Surface Antigen	0.96	0.99	0.96	0	0	1	0	1	0	0	0.96	0.93	0.91	0	0	0	0	0	0	0	0	0	0	0	0	0	0	0	0	0	0	0	0	0	1
Cluster4244_ERR1067768_USAGM001063	YTFM	Surface Antigen	0	0	0	0	0.95	0	0	0	0	0	0	0	0	0	0	0	0	0	0	0	0	0	0	0	0	0	0	0	0	0	0	0	0	0	1
Cluster4275_SRR3360606_USAGM000273	RECQ	Atp-dependent dna helicase	0	0	0	0	0	0	0	0	0	0.6	0	0	0	0	0	0	0	0	0	0	0	0	0	0	0	0	0	0	0	0	0	0	0	0	1
Cluster4291_ERR1067713_USAGM001063	DSBD	Required to facilitate the formation of correct disulfide bonds in some periplasmic proteins and for the assembly of the periplasmic c-type cytochromes. Acts by transferring electrons from cytoplasmic thioredoxin to the periplasm. This transfer involves a cascade of disulfide bond formation and reduction steps (By similarity)	0	0	0	1	0	0	0	0	0.5	0	0	0	0	0	0	0	0	0	0.03	0.07	0	0	0	0	0	0	0	0	0	0	0	0	0.04	0.75	0.97
Cluster4300_ERR1067710_USAGM000778	Y1260	membrAne	0	0	0	0	0	0	0.95	0	0	0.7	0	0	0	0.02	0	0	0	0	0.03	0.14	0	0	0	0	0	0	0	0	0	0.9	0	0	0.04	0.08	0.96
Cluster4303_ERR191737_USAGM001651	PILO	pilus assembly protein pilo	0	0	0	0	0	0	1	0	0	1	0	0	0	0	0	0	0	0	0	0	0	0	0	0	0	0	0	0	0	0	0	0	0	0	1
Cluster4318_ERR1067800_USAGM000825	DUSC	Catalyzes the synthesis of dihydrouridine, a modified base found in the D-loop of most tRNAs (By similarity)	0	0	0	1	0	0	0	0	0.1	0	0	0	0	0	0	0	0	0	0	0	0	0	0	0	0	0	0	0	0	0	0	0	0	0.02	1
Cluster4349_ERR1067716_USAGM001606	RECB	Exodeoxyribonuclease V beta subunit	0.99	0.82	0.93	0	0.99	0	0	0.53	0.8	0	1	0	0.98	0	0	0	0	0	0	0.41	0	0	0	0	0	0	0	0	0	0	0	0	0	0	0.99
Cluster4349_ERR1067742_USAGM001047	RECB	Exodeoxyribonuclease V beta subunit	0	0	0	0	0	0	0	0	0	0	0	0.9	0	0	0	0	0	0	0	0	0	0	0	0	0	0	0	0	0	0	0	0	0	0	1
Cluster4349_ERR1067746_USAGM001426	RECB	Exodeoxyribonuclease V beta subunit	0.01	0	0	0	0	1	0	0	0	0	0	0	0	0	0	0.03	0	0	0	0	0	0	0	0	0	0.92	0	0	0	0.2	0	0	0	0	0.96
Cluster4349_ERR1067800_USAGM000693	RECB	Exodeoxyribonuclease V beta subunit	0	0	0	1	0	0	0	0	0	0	0	0	0	0	0	0	0	0	0	0	0	0	0	0	0	0	0	0	0	0	0	0	0	0.02	1
Cluster435_ERR1067883_USAGM001051		PbH1	0	0	0	0	0	0	0	0	0	0.7	0	0	0	0	0	0	0	0	0	0	0	0	0	0	0	0	0	0	0	0	0	0	0.04	0.06	1
Cluster4366_ERR191819_USAGM001339	CCON	cbb3-type cytochrome c oxidase subunit I	0	0	0	0	0	0	0.95	0	0	0.2	0	0	0	0	0	0	0	0	0	0	0	0	0	0	0	0	0	0	0.01	0	0	0	0	0	1
Cluster4402_ERR1067742_USAGM000007		tape measure	0	0	0	0	0	0	0	0	0	0	0	0.74	0	0	0	0	0	0	0	0	0	0	0	0	0	0	0	0	0	0	0	0	0	0	1
Cluster4402_ERR1067768_USAGM000301		tape measure	0.01	0.01	0	0	0.71	0	0	0	0	0	0	0	0.07	0	0	0	0	0	0	0	0.04	0	0	0	0	0	0	0	0	0	0	0.02	0	0	1
Cluster4402_ERR191730_USAGM000760		tape measure	0.53	0	0.02	0	0	0	0	0	0	0	0.66	0	0.63	0	0	0	0	0	0	0	0	0	0	0	0	0	0	0	0	0	0	0	0	0	1
Cluster4402_ERR191732_USAGM000340		tape measure	0.14	0	0.67	0	0	0	0	0	0	0	0.01	0	0	0	0	0	0	0	0	0	0	0	0	0	0	0	0	0	0	0	0	0	0	0	1
Cluster4402_ERR191819_USAGM001026		tape measure	0	0	0	0	0	0	0.79	0	0	0	0	0	0	0	0	0	0	0	0	0	0	0	0	0	0	0	0	0	0	0	0	0	0	0	1
Cluster4402_ERR854902_USAGM001128		tape measure	0.02	0	0	0	0	0	0	0	0	0.6	0	0	0.04	0	0	0	0	0	0	0	0	0	0	0	0	0	0	0	0	0	0	0	0	0	1
Cluster4402_ERR855021_USAGM000137		tape measure	0	0	0	0	0	1	0	0	0	0	0	0	0	0	0	0	0	0	0	0	0	0	0	0	0	0	0	0	0	0	0	0	0	0	1
Cluster4415_ERR855021_USAGM000357	OATA	acyltransferase 3	0.01	0	0	0	0	0.9	0	0	0	0	0	0	0	0	0	0	0	0	0	0	0	0	0	0	0	0	0	0	0	0	0	0	0	0	1
Cluster4427_ERR1067800_USAGM001126	UBIG	Non-specific O-methyltransferase that catalyzes the 2 O- methylation steps in the ubiquinone biosynthetic pathway (By similarity)	0	0	0	1	0	0	0	0	0	0	0	0	0	0	0	0	0	0	0	0.03	0	0	0	0	0	0	0	0	0	0	0	0	0	0	1
Cluster4427_ERR855076_USAGM000732	UBIG	Non-specific O-methyltransferase that catalyzes the 2 O- methylation steps in the ubiquinone biosynthetic pathway (By similarity)	0	0	0	0	0	0	0	0	0	0.7	0	0	0	0	0	0	0	0	0	0	0.04	0	0	0	0	0	0	0	0	0	0	0	0.08	0	1
Cluster443_ERR1067715_USAGM000494	THIC	Catalyzes the synthesis of the hydroxymethylpyrimidine phosphate (HMP-P) moiety of thiamine from aminoimidazole ribotide (AIR) in a radical S-adenosyl-L-methionine (SAM)-dependent reaction (By similarity)	0.99	0.93	1	0	0.03	1	0	0.89	0	0	1	0.83	0.98	0	0	0	0	0	0	0.17	0	0	0	0	0	0	0	0	0.01	0	0	0	0	0	1
Cluster443_ERR191819_USAGM001754	THIC	Catalyzes the synthesis of the hydroxymethylpyrimidine phosphate (HMP-P) moiety of thiamine from aminoimidazole ribotide (AIR) in a radical S-adenosyl-L-methionine (SAM)-dependent reaction (By similarity)	0	0	0	0	0	0	0.68	0	0	0	0	0	0	0	0	0	0	0	0	0	0	0	0	0	0	0	0	0	0	0	0	0	0	0	1
Cluster443_ERR855160_USAGM001225	THIC	Catalyzes the synthesis of the hydroxymethylpyrimidine phosphate (HMP-P) moiety of thiamine from aminoimidazole ribotide (AIR) in a radical S-adenosyl-L-methionine (SAM)-dependent reaction (By similarity)	0	0	0	0	0.97	0	0	0	0	0	0	0	0	0	0	0	0	0	0	0	0	0	0	0	0	0	0	0	0	0	0	0	0	0	1
Cluster4448_ERR1067768_USAGM000668	GCVP	The glycine cleavage system catalyzes the degradation of glycine. The P protein binds the alpha-amino group of glycine through its pyridoxal phosphate cofactor	0	0	0	0	1	0	0	0	0	0	0	0	0	0	0	0	0	0	0	0.1	0	0	0.95	0	0	0	0	0	0	0	0	0	0.11	0	0.96
Cluster4470_ERR1067750_USAGM000032	MDTD	transporter	0	0	0	0.03	0.97	0	1	0	0	1	0	0	0	0	0	0	0	0	0	0.07	0	0	0	0	1	0	0	0	0	0	0	0	0.09	0.19	0.95
Cluster4470_ERR1067774_USAGM001365	MDTD	transporter	0	0	0	0	0	0	0	0	0.8	0	0	0.03	0	0	0	0	0	0	0	0.07	0	0	0	0	0	0.08	0	0	0	0	0	0	0.34	0	0.99
Cluster4485_ERR1067800_USAGM000688	HEMY	HemY protein	0	0	0	1	0	0	0	0	0	0	0	0	0	0	0	0	0	0	0	0	0	0	0	0	0	0	0	0	0	0	0	0	0	0	1
Cluster4498_ERR191753_USAGM001064	FHAB	filamentous hemagglutinin	0	0	0	0	0	0	0	0	0.7	0	0	0	0	0	0	0	0	0	0	0	0	0	0	0	0	0	0	0	0	0	0	0	0	0	1
Cluster4545_ERR1067715_USAGM001563	PEPN	aminopeptidase n	0.98	0.99	1	0	0	1	0	0.95	0	0	1	0.98	1	0.02	0	0.97	0	0	0	0.17	0	0	0	0	0	0	0	0	0.06	0	0	0	0.04	0.15	0.95
Cluster4545_ERR1067717_USAGM001413	PEPN	aminopeptidase n	0	0	0	0.97	0.03	0	0	0	0	0	0	0	0	0	0	0.03	0	0	0	0	0	0	0	0	0	0	0	0	0	0	0	0	0.04	0.32	0.99
Cluster4545_ERR1067768_USAGM000627	PEPN	aminopeptidase n	0.02	0	0	0	0.95	0	0	0	0	0	0	0	0	0	0	0	0	0	0	0	0	0	0	0	0	0	0	0	0	0	0	0	0	0.02	1
Cluster4545_ERR191737_USAGM000138	PEPN	aminopeptidase n	0	0	0	0	0	0	1	0	0	0	0	0	0	0	0	0	0	0	0	0	0	0	0	0	0	0	0	0	0	0	0	0	0	0	1
Cluster4545_SRR3360606_USAGM001560	PEPN	aminopeptidase n	0	0	0	0	0	0	0	0	0	0.9	0	0	0	0	0	0	0	0	0	0	0	0	0	0	0	0	0	0	0	0	0	0	0	0	1
Cluster4553_ERR1067878_USAGM000604	HSDR	Type I site-specific deoxyribonuclease, HsdR family	0	0	0	0	0	0	0	0	0.7	0	0	0	0	0	0	0	0	0	0	0	0	0	0	0	0	0	0	0	0	0	0	0	0.04	0	1
Cluster4557_ERR1067709_USAGM001080			0	0	0	0.97	0	0	0	0	0	0	0	0	0	0	0	0	0	0	0	0.24	0	0	0	0	0	0.08	0	0	0	0	0	0	0.06	0.68	0.97
Cluster4557_ERR1067768_USAGM000117			0	0	0	0	0.96	0	0	0	0	0	0	0	0	0	0	0	0	0	0.06	0.07	0	0	0	0	0	0	0	0	0	0	0	0	0.3	0.08	0.99
Cluster4557_ERR191737_USAGM000391			0	0	0	0	0	0	1	0	0	1	0	0	0	0	0	0	0	0	0	0	0	0	0	0	0	0	0	0	0	0	0	0	0	0	1
Cluster4558_ERR1067716_USAGM000593		major facilitator Superfamily	0.01	0.92	0	0	0.96	0	0	1	0	0	0	0.88	0	0	0	0	0	0	0	0.07	0	0	0	0	0	0	0	0	0	0	0	0.02	0	0	1
Cluster4561_SRR3360606_USAGM000174	OPCP	Outer membrane porin	0	0	0	0	0	0	0	0	0	0.6	0	0	0	0	0	0	0	0	0	0	0	0	0	0	0	0	0	0	0	0	0	0	0	0	1
Cluster4579_ERR1067768_USAGM001117		DnaJ domain protein	0.12	0	0	0	0.93	0	0.95	0	0	0.7	0	0	0	0	0	0	0	0	0.09	0	0	0	0	0	0	0	0	0	0	0	0	0.02	0	0	1
Cluster4602_ERR1067709_USAGM001089	AGCS	amino acid carrier protein	0	0	0	0	0.95	0	0.95	0	0.1	1	0	0	0	0	0	0.03	0	0	0	0.14	0	0	0	0	0	0.17	0	0	0	0.1	0	0	0.11	0.77	0.97
Cluster4607_ERR1067768_USAGM000197	NUOH	NDH-1 shuttles electrons from NADH, via FMN and iron- sulfur (Fe-S) centers, to quinones in the respiratory chain. The immediate electron acceptor for the enzyme in this species is believed to be ubiquinone. Couples the redox reaction to proton translocation (for every two electrons transferred, four hydrogen ions are translocated across the cytoplasmic membrane), and thus conserves the redox ene…	0	0	0	0	0.93	0	0	0	0	0	0	0	0	0	0	0	0	0	0	0	0	0	0	0	0	0	0	0	0	0	0	0	0	0	1
Cluster4608_ERR1067716_USAGM000531	SDHD	Succinate dehydrogenase hydrophobic membrane anchor protein	0	0.98	0	0	0	0	0	0	0	0	0	0	0	0	0	0	0	0	0	0	0	0	0	0	0	0	0	0	0	0	0	0	0	0	1
Cluster4621_ERR855254_USAGM001565		Replication initiation factor	0	0	0	0	0	0	0.11	0	0	0.8	0	0	0	0	0	0	0	0	0	0	0	0	0	0	0	0	0	0	0	0	0	0	0	0	1
Cluster4631_ERR1067709_USAGM001435		acyl-CoA dehydrogenase domain protein	0.12	0	0	1	1	0	0	0	0.1	0	0	0.02	0	0	1	0	0	1	0	0.17	0	0	0	0	0	0	0	0	0.01	0	0	0	0	0.3	0.9
Cluster4633_ERR1067722_USAGM001668			0.27	0.52	0.31	0	0	0.4	0.58	0.42	0	0.5	0.01	0.43	0.65	0	0	0	0	0	0	0.03	0	0	0.5	0	0	0	0	0	0	0	0	0	0.21	0.17	0.96
Cluster4637_ERR1067768_USAGM000729	GLOD5	Glyoxalase/Bleomycin resistance protein/Dioxygenase superfamily	0.01	0.01	0.02	0.03	1	0	0	0	0	0.1	0	0	0	0	0	0	0	0	0	0	0	0	0	0	0	0	0	0	0	0	0	0	0	0	1
Cluster4645_ERR1067709_USAGM001234	YQEY	gatb yqey	0	0.15	0	0	0	0	0	0.05	1	0	0	0	0	0	0	0.11	0	0	0	0.14	0	0	0	0	0	0	0	0	0	0.1	0.9	0	0.06	0.02	0.96
Cluster4645_ERR1067716_USAGM001172	YQEY	gatb yqey	0.97	0.82	0.93	0	0	1	0	0.89	0	0	0.99	0.78	0.95	0	0	0	0	0	0	0.03	0	0	0	0	0	0	0	0	0	0	0	0	0	0	1
Cluster4682_ERR1067716_USAGM001120	PNTA	The transhydrogenation between NADH and NADP is coupled to respiration and ATP hydrolysis and functions as a proton pump across the membrane (By similarity)	0.02	0.91	0.18	0.83	0.99	0	0	0.05	0	0.2	0	0	0	0	0	1	0	0	0	0	0	0	0	0	0	0	0	0	0	0	0	0	0.3	0	0.95
Cluster4682_ERR1067742_USAGM001809	PNTA	The transhydrogenation between NADH and NADP is coupled to respiration and ATP hydrolysis and functions as a proton pump across the membrane (By similarity)	0	0	0	0	0	0	0	0	0	0	0	0.88	0	0	0	0	0	0	0	0	0	0	0	0	0	0	0	0	0	0	0	0	0	0.04	1
Cluster469_ERR1067713_USAGM000260	COBW	CobW family	0	0	0	0	0	0	1	0	0	0.9	0	0	0	0	0	0.8	0	0	0	0.03	0	0	0	0	0	0	0	0	0	0.1	0	0	0.11	0.32	0.96
Cluster469_ERR1067720_USAGM000024	COBW	CobW family	0	0	0	0.97	0	0	0	0	0	0	0	0	0	0	0	0	0	0	0	0	0	0	0	0	0	0	0	0	0	0.9	0	0	0	0.02	0.96
Cluster4717_ERR1067714_USAGM000099			0.61	0.09	0.11	0	0	0	0	0.16	0.4	0	0.87	0.07	0.75	0.04	0	0.14	0	0	0.44	0.21	0	0	0	0	0.21	0	0	0.36	0	0.3	0.7	0.07	0.28	0.15	0.93
Cluster4717_ERR1067715_USAGM000928			0.01	0.63	0.04	0	0	0	0	0.11	0	0	0.04	0	0.04	0	0	0	0	0	0	0.1	0	0.17	0	0	0	0.08	0	0	0.1	0	0	0.05	0.02	0.04	0.99
Cluster4718_ERR1067768_USAGM000149	RLML	RNA methylase	0	0	0	0	0.99	0	0	0	0	0	0	0	0	0	0	0	0	0	0	0	0	0	0	0	0	0	0	0	0	0	0	0	0	0	1
Cluster4740_ERR191780_USAGM001201	PILA	Fimbrial protein	0.1	0	0.04	0	0	0.85	0	0	0	0	0.12	0	0.02	0	0	0	0	0	0	0	0	0	0	0	0	0	0	0	0	0	0	0	0	0	1
Cluster4769_SRR1661211_USAGM000694			0.13	0.01	0.02	0.03	0.01	0	0.21	0.11	0	0.6	0.06	0	0	0.04	0.07	0	0	0.09	0	0.14	0.04	0.25	0.2	0	0	0	0	0.18	0.06	0	0	0.04	0.25	0.17	0.96
Cluster4784_SRR3360606_USAGM000674	SPPA	Signal peptide peptidase, SppA	0	0	0	0	0	0	0	0	0	0.6	0	0	0	0	0	0	0	0	0	0	0	0	0	0	0	0	0	0	0	0	0	0	0	0	1
Cluster4808_ERR191819_USAGM001681	KATA	catalase	0	0	0	0	0	0	0.68	0	0	0	0	0	0	0	0	0	0	0	0	0	0	0	0	0	0	0	0	0	0	0	0	0	0	0	1
Cluster4811_ERR1067716_USAGM001099	TOPA	Releases the supercoiling and torsional tension of DNA, which is introduced during the DNA replication and transcription, by transiently cleaving and rejoining one strand of the DNA duplex. Introduces a single-strand break via transesterification at a target site in duplex DNA. The scissile phosphodiester is attacked by the catalytic tyrosine of the enzyme, resulting in the formation of a DNA-(5'…	0	1	0	0.03	0.86	0	0	0	0	0	0	0	0	0	0	0	0	0	0	0	0	0	0	0	0	0.08	0	0	0	0	0	0	0	0	1
Cluster4811_ERR1067718_USAGM000861	TOPA	Releases the supercoiling and torsional tension of DNA, which is introduced during the DNA replication and transcription, by transiently cleaving and rejoining one strand of the DNA duplex. Introduces a single-strand break via transesterification at a target site in duplex DNA. The scissile phosphodiester is attacked by the catalytic tyrosine of the enzyme, resulting in the formation of a DNA-(5'…	0.99	0	1	0	0	0.1	0	0.26	0	0	0.99	0	0.98	0	0	0	0	0	0	0.1	0	0.04	0	0	0	0	0	0	0	0	0	0	0	0.11	1
Cluster4811_ERR191737_USAGM001366	TOPA	Releases the supercoiling and torsional tension of DNA, which is introduced during the DNA replication and transcription, by transiently cleaving and rejoining one strand of the DNA duplex. Introduces a single-strand break via transesterification at a target site in duplex DNA. The scissile phosphodiester is attacked by the catalytic tyrosine of the enzyme, resulting in the formation of a DNA-(5'…	0	0	0	0	0	0	1	0	0	0.8	0	0	0	0	0	0	0	0	0	0	0	0	0	0	0	0	0	0	0	0	0	0	0	0	1
Cluster4811_ERR191753_USAGM000117	TOPA	Releases the supercoiling and torsional tension of DNA, which is introduced during the DNA replication and transcription, by transiently cleaving and rejoining one strand of the DNA duplex. Introduces a single-strand break via transesterification at a target site in duplex DNA. The scissile phosphodiester is attacked by the catalytic tyrosine of the enzyme, resulting in the formation of a DNA-(5'…	0	0	0	0	0	0	0	0	1	0	0	0	0	0	0	0	0	0	0	0	0	0	0	0	0	0	0	0	0	0	0	0	0	0	1
Cluster4811_ERR855021_USAGM001571	TOPA	Releases the supercoiling and torsional tension of DNA, which is introduced during the DNA replication and transcription, by transiently cleaving and rejoining one strand of the DNA duplex. Introduces a single-strand break via transesterification at a target site in duplex DNA. The scissile phosphodiester is attacked by the catalytic tyrosine of the enzyme, resulting in the formation of a DNA-(5'…	0	0	0	0	0	0.9	0	0	0	0	0	0	0	0	0	0	0	0	0	0	0	0	0	0	0	0	0	0	0	0	0	0	0	0	1
Cluster4821_ERR1067768_USAGM000803			0.84	0.02	0.84	0	0.56	1	0	0.16	0	0	0.75	0.02	0.72	0	0	0	0	0	0	0.03	0	0	0	0	0	0.08	0	0	0	0	0	0	0	0	1
Cluster4821_ERR1067890_USAGM000631			0.23	0.06	0.07	0.03	0	0.85	0	0.11	0	0	0.07	0	0	0	0	0	0	0	0	0.07	0	0	0	0	0	0	0	0	0	0	0	0	0	0	1
Cluster4852_ERR191737_USAGM001007	EFEO	PbrT family lead (Pb2 ) uptake porter	0	0	0	0	0	0	1	0	0	0.8	0	0	0	0	0	0	0	0	0	0	0	0	0	0	0	0	0	0	0	0	0	0	0	0	1
Cluster4877_ERR1067716_USAGM000081	YHIR	protein involved in catabolism of external DNA	0.98	0.97	0.96	0	0	1	0	0.79	0	0	1	0.98	1	0	0	0	0	0	0	0	0	0	0	0	0	0	0	0	0	0	0	0	0	0	1
Cluster4877_ERR1067755_USAGM001741	YHIR	protein involved in catabolism of external DNA	0	0	0	0.97	0	0	1	0	0	0.8	0	0	0	0	0	0	0	0	0	0	0	0	0	0	0	0	0	0	0	0	0	0	0	0.13	1
Cluster4883_ERR191737_USAGM000805	PILF	type IV pilus biogenesis stability protein PilW	0	0	0	0	0	0	0.74	0	0	0	0	0	0	0	0	0	0	0	0	0	0	0	0	0	0	0	0	0	0	0	0	0	0	0	1
Cluster489_ERR855021_USAGM000541	SPEE	Catalyzes the production of spermidine from putrescine and decarboxylated S-adenosylmethionine (dcSAM), which serves as an aminopropyl donor (By similarity)	0	0	0	0	0	0.9	0	0	0	0	0	0	0	0	0	0	0	0	0	0	0	0	0	0	0	0	0	0	0	0	0	0	0	0	1
Cluster489_ERR855128_USAGM001046	SPEE	Catalyzes the production of spermidine from putrescine and decarboxylated S-adenosylmethionine (dcSAM), which serves as an aminopropyl donor (By similarity)	0	0	0	0	0	0	0	0	0.8	0	0	0	0	0	0	0	0	0	0	0	0	0	0	0	0	0	0	0	0	0	0	0	0	0	1
Cluster4906_ERR1067709_USAGM000546	YAFJ	glutamine amidotransferase	0	0	0	0	0	0	0	0	0.9	0	0	0	0	0	0	0	0	0	0	0.1	0	0	1	0	0	0	0	0	0	0	0	0	0.02	0.02	0.94
Cluster4918_ERR1067716_USAGM001540	LOLB	lipoprotein LolB	1	0.97	1	1	0.97	1	0.05	1	1	0	1	1	1	0	0	0	0	0	0.12	0.07	0	0	0	0	0	0	0	0	0	0	0	0	0.32	0.28	0.99
Cluster4918_ERR191737_USAGM001358	LOLB	lipoprotein LolB	0	0	0	0	0	0	0.68	0	0	0	0	0	0	0	0	0	0	0	0	0.03	0	0	0	0	0	0	0	0	0	0	0	0	0	0	1
Cluster4937_ERR956677_USAGM000183		Bola family	0.01	0	0	0	0	0.85	0	0	0	0	0	0	0	0	0	0	0	0	0	0	0	0	0	0	0	0	0	0	0	0	0	0	0	0	1
Cluster4947_ERR191819_USAGM001332	ACRR	transcriptional regulator	0	0	0	0	0	0	0.95	0	0	0.2	0	0	0	0	0	0	0	0	0	0	0	0	0	0	0	0	0	0	0	0	0	0	0	0	1
Cluster5013_ERR1067710_USAGM001631	SBMA	(ABC) transporter	0	0.03	0	0	0.93	0	0	0	0	0	0	0.02	0	0	0	0	0	0	0.47	0.34	0	0	0	0	0	0	0	0	0	0.1	0	0.04	0.26	0.34	0.97
Cluster5025_ERR1067718_USAGM000964			0	0	0	0	1	0	0	0	0	0	0	0	0	0	0	0	0	0	0	0	0	0	0	0	0	0	0	0	0	0	0	0	0	0.11	1
Cluster5028_ERR1067718_USAGM001733	CEUB	ABC transporter permease protein	0	0	0	0	1	0	0.95	0	0	0	0	0.03	0	0	0	0	0	0	0	0.1	0	0	0	0	0	0	0	0	0	0	0	0	0.02	0.47	0.99
Cluster5028_ERR1067883_USAGM001542	CEUB	ABC transporter permease protein	0	0	0	0	0	0	0	0	0.1	0.8	0	0	0	0	0	0	0	0	0	0	0	0	0	0	0	0	0	0	0	0	0	0	0.04	0	1
Cluster5044_ERR1067800_USAGM000758	BMUL_0516	repeat-containing protein	0	0	0	0.97	0	0	0	0	0	0	0	0	0	0	0	0	0	0	0	0	0	0	0	0	0	0	0	0	0	0	0	0	0	0	1
Cluster5046_ERR1067802_USAGM001681	TFPZ	fimbrial assembly protein	0	0	0	0.76	0	0	0	0	0	0	0	0	0	0.02	0	0	0	0	0	0	0	0	0.5	0	0	0.08	0	0	0	0	0	0	0.23	0	0.97
Cluster5058_ERR1067709_USAGM000375	LPXD	Catalyzes the N-acylation of UDP-3-O-acylglucosamine using 3-hydroxyacyl-ACP as the acyl donor. Is involved in the biosynthesis of lipid A, a phosphorylated glycolipid that anchors the lipopolysaccharide to the outer membrane of the cell (By similarity)	0	0	0	0	1	0	0	0	0	0	0	0	0	0	0	0	0	0	0.03	0.14	0	0	0	0	0	0.17	0	0	0.01	0	0	0	0.23	0.09	0.99
Cluster5079_ERR1067711_USAGM000769	LGTG	glycosyl transferase	0.29	0.88	0.29	0	0.45	0.65	0.68	0.47	0.3	0.3	0.3	0.83	0.33	0.06	0.49	0.29	0	0.3	0.06	0.41	0	0	0.35	0	0	0.08	0	0.36	0.01	0.7	0	0.12	0.38	0.17	0.91
Cluster5096_ERR1067715_USAGM000062	GATB	Allows the formation of correctly charged Asn-tRNA(Asn) or Gln-tRNA(Gln) through the transamidation of misacylated Asp- tRNA(Asn) or Glu-tRNA(Gln) in organisms which lack either or both of asparaginyl-tRNA or glutaminyl-tRNA synthetases. The reaction takes place in the presence of glutamine and ATP through an activated phospho-Asp-tRNA(Asn) or phospho-Glu-tRNA(Gln) (By similarity)	0	0	0	1	0	0	0	0.11	0	0	0	0	0	0	0	0.03	0	0	0.03	0.14	0	0	0	0	0	0	0	0	0	0	0	0	0.13	0	1
Cluster5101_ERR1067716_USAGM001254	FGHA	S-Formylglutathione hydrolase	0	0.93	0	0	0	0	0	0	0	0	0	0	0	0	0	0	0	0	0	0	0	0	0	0	0	0	0	0	0	0	0	0	0	0	1
Cluster514_SRR3360606_USAGM001420	FBPA1	Part of the ABC transporter complex PotABCD involved in spermidine putrescine import. Responsible for energy coupling to the transport system (By similarity)	0	0	0	0	0	0	0	0	0	0.6	0	0	0	0	0	0	0	0	0	0	0	0	0	0	0	0	0	0	0	0	0	0	0.02	0	1
Cluster5158_ERR1067800_USAGM001533	ACEE	Component of the pyruvate dehydrogenase (PDH) complex, that catalyzes the overall conversion of pyruvate to acetyl-CoA and CO(2) (By similarity)	0	0	0	1	0	0	0	0	0	0	0	0	0	0	0	0	0	0	0	0	0	0	0	0	0	0	0	0	0	0	0	0	0	0	1
Cluster5170_ERR1067718_USAGM001295	ZNUB	ABC transporter, permease protein	0	0.03	0	0	0.94	0	1	0.05	0.5	0.9	0	0	0	0	0	0.03	0	0	0	0.14	0	0	0	0	0	0	0	0	0	0.9	0	0	0.06	0.19	0.96
Cluster5179_SRR3360691_USAGM000674	RADC	DNA repair protein RadC	0	0	0	0	0	0	0	0	0	0.6	0	0	0	0	0	0	0	0	0	0	0	0	0	0	0	0	0	0	0	0	0	0	0	0	1
Cluster5182_ERR1067723_USAGM000671	VPA0150	receptor	0	0	0	0	0	0	0.84	0	0	1	0	0	0	0	0	0	0	0	0	0.1	0	0.21	0	0	0	0	0	0	0	0	1	0	0.04	0.34	0.94
Cluster5203_ERR1067709_USAGM000122			0	0.03	0.02	0	0	0	0	0	0	0.6	0	0	0	0.08	0	0	0	0	0	0.14	0	0	0	0	0	0.08	0	0	0	0	0	0	0	0.02	1
Cluster5203_ERR1067742_USAGM000844			0	0.01	0	0	0	0	0	0.05	0	0	0	0.76	0	0	0	0.03	0	0	0.03	0	0	0	0	0	0	0	0	0	0	0	0	0	0	0	1
Cluster5203_ERR1067768_USAGM000787			0.04	0.02	0	0	0.74	0	0	0	0	0	0.01	0	0.09	0	0	0	0	0	0	0.07	0	0	0	0	0	0	0	0	0	0	0	0.02	0	0.02	1
Cluster5203_ERR1067778_USAGM000848			0	0	0	0	0	0	0.84	0	0	0	0	0	0	0	0	0	0	0	0	0	0	0	0	0	0	0	0	0	0	0	0	0	0.13	0.02	1
Cluster5203_ERR1067801_USAGM000631			0.79	0.01	0.64	0	0	1	0	0	0	0	0.79	0.02	0.77	0	0	0.06	0	0	0.38	0.07	0	0	0	0	0	0.08	0	0	0.01	0	0	0.02	0	0	0.99
Cluster5226_ERR1067718_USAGM000483	YBAK	YbaK ebsC protein	0.12	0	0	0	0.99	0	1	0	0	0.7	0.01	0	0	0	0	0	0	0	0	0	0	0	1	0	0	0	0	0	0	0	0	0	0.02	0.13	0.95
Cluster5283_ERR191737_USAGM000638	NMB0485		0	0	0	0	0	0	1	0	0	1	0	0	0	0	0	0	0	0	0	0	0	0	0	0	0	0	0	0	0	0	0	0	0	0.02	1
Cluster5296_ERR1067795_USAGM000191			0	0.01	0	0	0	0	1	0	0	1	0	0	0	0	0	0	0	0	0	0	0	0	0	0	0	0	0	0	0	0	0	0	0.02	0	1
Cluster529_ERR1067768_USAGM000366	TRPH	PHP domain protein	0	0	0	0	0.96	0	0	0	0	0	0.01	0	0.02	0	0	0	0	0	0	0	0	0	0	0	0	0	0	0	0	0	0	0	0	0	1
Cluster529_ERR1067800_USAGM001745	TRPH	PHP domain protein	0	0	0	1	0	0	0	0	0	0	0	0	0	0	0	0	0	0	0	0	0	0	0	0	0	0	0	0	0	0	0	0	0	0	1
Cluster5314_ERR1067716_USAGM000736			1	0.97	1	0	1	1	0.95	0.84	0	0.4	1	0.98	0.98	0.02	0	0	0	0	0	0.03	0	0	0	0	0	0	0	0	0	0	0	0	0.09	0.43	0.99
Cluster531_ERR1067711_USAGM000876		Cytochrome c	0	0.98	0	0	0	0	0	0.95	1	0	0	0.98	0	0.04	0.98	0.03	0	1	0	0.1	0	0	0	0	0	0	0	0	0	0	0	0	0	0.36	0.9
Cluster531_ERR1067718_USAGM000800		Cytochrome c	0	0	0	0	1	0	0	0	0	0	0	0	0	0	0	0	0	0	0	0	0	0	0	0	0	0	0	0	0	0	0	0.02	0	0.13	1
Cluster531_ERR1067745_USAGM001538		Cytochrome c	0	0	0	0	0	0	1	0	0	0.8	0	0	0.02	0	0	0.94	0	0	0	0	0	0	0	0	0	1	0	0.36	0	0	0	0	0.15	0.02	0.9
Cluster531_ERR1067800_USAGM000627		Cytochrome c	0	0	0	1	0	0	0	0	0	0.2	0	0	0	0	0	0	0	0	0	0.03	0	0	0	0	0	0	0	0	0	0	0	0	0	0	1
Cluster5321_ERR1067716_USAGM001112			0	0.92	0	0.97	0	0	0	0.11	0	0	0	1	0	0	0	0	0	0	0	0	0	0	0	0	0	0	0	0	0	0	0	0	0.08	0.02	1
Cluster5351_ERR1067713_USAGM000471	BMUL_5231	Branched-chain amino acid	1	0.96	1	0	0	1	0	0.95	0.2	0	0.97	0.67	0.98	0.04	0	0.03	0	0	0	0.03	0	0	0	0	0	0	0	0	0.1	0	0	0	0.04	0.04	1
Cluster5351_ERR1067723_USAGM000919	BMUL_5231	Branched-chain amino acid	0	0	0	0.83	0.99	0	0.95	0	0	0.4	0.03	0	0.02	0	0	0.06	0	0	0.06	0.1	0.04	0	0	0	0	0.42	0	0	0	0	0.9	0.02	0.15	0.23	0.95
Cluster5351_ERR1067730_USAGM001734	BMUL_5231	Branched-chain amino acid	0	0	0	0	0.01	0	0	0	0	0.6	0	0	0	0	0	0	0	0	0	0	0	0	0	0	0	0	0	0	0	0	0	0	0	0.23	0.99
Cluster5351_ERR1067746_USAGM001509	BMUL_5231	Branched-chain amino acid	0	0	0	0	0	0	0	0.05	0.7	0	0	0	0	0	0	0	0	0	0	0.03	0	0	0	0	0	0.42	0	0.91	0	0	0	0	0.02	0	0.9
Cluster5359_ERR1067716_USAGM000532	SDHA	Succinate dehydrogenase (Flavoprotein subunit)	0	0.94	0	0	0	0	0	0	0	0	0	0	0	0	0	0	0	0	0	0	0	0	0	0	0	0	0	0	0	0	0	0	0	0	1
Cluster5359_ERR191737_USAGM001421	SDHA	Succinate dehydrogenase (Flavoprotein subunit)	0	0	0	0	0	0	0.68	0	0	0	0	0	0	0	0	0	0	0	0	0	0	0	0	0	0	0	0	0	0	0	0	0	0	0.02	1
Cluster5360_ERR1067768_USAGM001633	NMB1158	nickel-dependent hydrogenase, b-type cytochrome subunit	0	0	0	0	0.99	0	0	0	0	0	0	0	0	0	0	0	0	0	0	0	0	0	0	0	0	0	0	0	0	0	0	0	0	0	1
Cluster5366_ERR1067713_USAGM001040	CAS4	crispr-associated protein Cas4	0	0	0	1	0	0	1	0	0.4	1	0	0	0	0	0	0	0	0	0	0.14	0	0	0	0	0	0	0	0	0	0	0	0.02	0.02	0.85	0.96
Cluster5366_ERR1067722_USAGM000872	CAS4	crispr-associated protein Cas4	0.53	0.62	0.31	0	0	0	0	0.95	0	0	0.46	0.36	0.25	0	0	0	0	0	0	0.03	0	0	0	0	0	0	0	0	0	0	0	0	0	0	1
Cluster5366_ERR1067758_USAGM001277	CAS4	crispr-associated protein Cas4	0.15	0.09	0.36	0	0	1	0	0	0	0	0.25	0.26	0.35	0	0	0	0	0	0	0	0	0	0	0	0	0	0	0	0	0	0	0	0	0	1
Cluster5401_ERR1067800_USAGM001753	NRDR	Negatively regulates transcription of bacterial ribonucleotide reductase nrd genes and operons by binding to NrdR- boxes (By similarity)	0	0	0	0.97	0	0	0	0	0	0	0	0	0	0	0	0	0	0	0	0	0	0	0	0	0	0	0	0	0	0	0	0	0	0	1
Cluster5408_ERR1067713_USAGM001616		Fimbrial protein	0	0	0	0.66	0	0	0	0	0.1	0	0	0	0	0	0.49	0	0	0.36	0	0.07	0	0	0	0	0	0	0	0.18	0	0	0	0	0.06	0.15	0.95
Cluster5408_ERR1067716_USAGM000682	PILA	Fimbrial protein	0.82	0.84	0.29	0	0	1	0	0.68	0	0	0.9	0.36	0.95	0.12	0	0	0	0	0	0	0	0	0	0	0	0	0	0	0.07	0	0	0	0	0	1
Cluster5408_ERR191805_USAGM001762		Fimbrial protein	0.28	0	0.22	0	0	0.7	0	0.16	0	0	0.24	0	0.12	0	0	0	0	0	0	0	0	0	0	0	0	0	0	0	0	0	0	0	0	0	1
Cluster5408_ERR222909_USAGM001446		Fimbrial protein	0	0	0	0	0	0	0.68	0	0	0	0	0	0	0	0	0	0	0	0	0	0	0	0	0	0	0	0	0	0	0	0	0	0	0	1
Cluster5408_SRR3360615_USAGM001793		Fimbrial protein	0	0	0	0	0	0	0	0	0	0.6	0	0	0	0	0	0	0	0	0	0	0	0	0	0	0	0	0	0	0	0	0	0	0	0	1
Cluster5417_ERR1067718_USAGM000930	COAX	Catalyzes the phosphorylation of pantothenate (Pan), the first step in CoA biosynthesis (By similarity)	0	0	0	0	0	0	0	0	0	0.9	0	0	0	0	0	0	0	0	0	0	0	0	0	0	0	0	0	0	0	0	0	0	0	0.11	1
Cluster5417_ERR1067798_USAGM001350	COAX	Catalyzes the phosphorylation of pantothenate (Pan), the first step in CoA biosynthesis (By similarity)	0.97	0	0.82	0	0	1	0	0.47	0	0	0.93	0.07	0.93	0	0	0	0	0	0	0	0	0	0	0	0	0	0	0	0	0.1	0	0	0.15	0	1
Cluster5417_ERR191819_USAGM001718	COAX	Catalyzes the phosphorylation of pantothenate (Pan), the first step in CoA biosynthesis (By similarity)	0	0	0	0	0	0	0.95	0	0	0.1	0	0	0	0	0	0	0	0	0	0	0	0	0	0	0	0	0	0	0	0	0	0	0	0	1
Cluster5424_ERR1067715_USAGM001642	GLMU	Catalyzes the last two sequential reactions in the de novo biosynthetic pathway for UDP-N-acetylglucosamine (UDP- GlcNAc). The C-terminal domain catalyzes the transfer of acetyl group from acetyl coenzyme A to glucosamine-1-phosphate (GlcN-1-P) to produce N-acetylglucosamine-1-phosphate (GlcNAc-1-P), which is converted into UDP-GlcNAc by the transfer of uridine 5- monophosphate (from uridine 5-tr…	0	0	0	0	0.99	0	0	0	0.5	0	0	0	0	0	0	0	0	0	0	0.07	0	0	0	0	0	0	0	0	0	0	0	0	0	0	1
Cluster5424_ERR1067774_USAGM001103	GLMU	Catalyzes the last two sequential reactions in the de novo biosynthetic pathway for UDP-N-acetylglucosamine (UDP- GlcNAc). The C-terminal domain catalyzes the transfer of acetyl group from acetyl coenzyme A to glucosamine-1-phosphate (GlcN-1-P) to produce N-acetylglucosamine-1-phosphate (GlcNAc-1-P), which is converted into UDP-GlcNAc by the transfer of uridine 5- monophosphate (from uridine 5-tr…	0	0	0	0	0	0	1	0	0	0.8	0	0	0	0	0	0	0	0	0	0.03	0	0	0	0	0	0	0	0	0	0	0	0	0	0	1
Cluster5424_ERR1067800_USAGM001351	GLMU	Catalyzes the last two sequential reactions in the de novo biosynthetic pathway for UDP-N-acetylglucosamine (UDP- GlcNAc). The C-terminal domain catalyzes the transfer of acetyl group from acetyl coenzyme A to glucosamine-1-phosphate (GlcN-1-P) to produce N-acetylglucosamine-1-phosphate (GlcNAc-1-P), which is converted into UDP-GlcNAc by the transfer of uridine 5- monophosphate (from uridine 5-tr…	0	0	0	0.97	0	0	0	0	0	0	0	0	0	0	0	0	0	0	0.06	0.03	0	0	0	0	0	0	0	0	0	0	0	0	0.02	0	1
Cluster5426_ERR1067715_USAGM000254	THRS	threonyL-tRNA synthetase	0	0.01	0	0	0	0	0.95	0	0	0	0	0.02	0	0	0	0	0	0	0	0.03	0	0	0	0	0	0	0	0	0	0	0	0	0	0	1
Cluster5426_ERR1067716_USAGM001670	THRS	threonyL-tRNA synthetase	0	0.98	0	0	0	0	0	0.84	0	0	0	0.93	0	0	0	0	0	0	0	0	0	0	0	0	0	0	0	0	0	0	0	0	0	0	1
Cluster5426_ERR1067878_USAGM000503	THRS	threonyL-tRNA synthetase	0	0	0	0	0	0	0	0	0	1	0	0	0	0	0	0	0	0	0	0	0	0	0	0	0	0	0	0	0	0	0	0	0.04	0	1
Cluster5432_ERR1067714_USAGM001250	PCM	O-Methyltransferase	0	0.11	0	0	0.53	0	0	0	0.8	0	0	0.17	0	0	0.44	0	0	0.48	0.41	0.21	0	0	0	0	0	0	0	0	0	0.2	0.3	0	0.17	0.38	0.93
Cluster5432_ERR1067722_USAGM000558	PCM	O-Methyltransferase	0.47	0.31	0.42	0.62	0	0.6	0	0.58	0	0	0.43	0.29	0.44	0	0	0	0	0	0	0.34	0.08	0	0	0	0.29	0	0	0	0	0	0	0	0.04	0.02	0.97
Cluster5432_ERR1067751_USAGM000927	PCM	O-Methyltransferase	0	0	0	0	0	0	0.47	0	0	0.8	0	0	0	0	0	0.31	0	0	0	0.03	0	0	0	0	0	0.33	0	0.82	0	0	0	0	0.25	0	0.93
Cluster5437_ERR1067715_USAGM000219	LBPA	Receptor	0	0	0	0.97	0	0	0	0	0	0	0	0	0	0	0	0	0	0	0	0.03	0	0	0	0	0	0	0	0	0	0	0	0	0	0	1
Cluster5437_ERR1067718_USAGM000830	LBPA	Receptor	0.02	0	0.18	0	0	0	0.68	0	0.1	0	0	0	0	0	0	0	0	0	0	0.07	0	0	0	0	0	0	0	0	0	0	0	0	0	0.09	1
Cluster5437_ERR1067730_USAGM001552	LBPA	Receptor	0	0	0	0	0	0	0.16	0	0	1	0	0	0	0.02	0	0	0	0	0	0	0	0	0	0	0	0	0	0	0	0	0	0	0	0.42	0.99
Cluster5454_ERR1067710_USAGM000060		Inherit from COG: Histidine kinase	0	0.07	0	0	0	0	0	0	0.9	0	0	0	0	0	0	0	0	0	0.94	0.52	0	0	0	0	0	0	0	0	0	0	0	0	0.02	0	0.93
Cluster5454_ERR1067716_USAGM001317		Inherit from COG: Histidine kinase	0.31	0.87	0.82	0	0	1	0	0.74	0	0	0.03	0.95	0	0	0	0	0	0	0	0.03	0	0	0	0	0	0	0	0	0	0	0	0	0	0	1
Cluster5454_ERR1067813_USAGM000247		Inherit from COG: Histidine kinase	0.67	0	0.18	0	0	0	0	0.05	0	0	0.93	0	1	0	0	0	0	0	0	0	0	0	0	0	0	0	0	0	0	0	0	0	0	0	1
Cluster553_SRR3360606_USAGM000305	TYRA	prephenate dehydrogenase	0	0	0	0	0	0	0	0	0	0.6	0	0	0	0	0	0	0	0	0	0	0	0	0	0	0	0	0	0	0	0	0	0	0	0	1
Cluster5550_ERR1067716_USAGM000269	THIP	thiamine transporter membrane protein	1	0.9	1	0	0.89	1	0	0.95	0	0	1	0.98	1	0	0	0.11	0	0	0	0.1	0	0	0	0	0	0	0	0	0	0	1	0	0.15	0.38	0.94
Cluster5562_ERR1067709_USAGM001635	UUP	(ABC) transporter	0	0.01	0	0.69	0	0	0.79	0	0	0.6	0	0	0	0	0	0.51	0	0	0.56	0.34	0	0	0	0	0.71	0	0	0	0	0	0	0	0.26	0.04	0.9
Cluster5562_ERR1067718_USAGM000962	UUP	(ABC) transporter	0	0	0	0	0.81	0	0	0	0	0	0	0	0	0	0	0	0	0	0	0	0	0	0	0	0	0	0	0	0	0	0	0	0	0.11	1
Cluster558_ERR1067709_USAGM000953			0.99	1	0.98	0	1	1	1	0.89	0	1	1	0.98	1	0	0	0	0	0	0	0.24	0	0	1	0	0	0	0	0	0	0	0	0.02	0.64	0.47	0.92
Cluster5600_ERR1067709_USAGM001290	YEBR	Gaf domain protein	0	0	0	0.97	0	0	0	0	1	0	0	0	0	0	0	0	0	0	0	0.69	0	0	0	0	0	0	0	0	0	0	0	0	0.02	0	0.98
Cluster5600_ERR1067716_USAGM001371	YEBR	Gaf domain protein	1	0.58	1	0	0	1	0	0.95	0	0	1	0.72	0.98	0.02	0	0	0	0	0	0	0.08	0	0	0	1	0	0	0	0	0	0	0	0.04	0	0.95
Cluster5637_ERR1067730_USAGM001405	RSMB	SUN protein	0	0	0	0.03	0.61	0.6	0	0	0	0	0	0	0	0	0	0	0	0	0	0	0	0	0	0	0	0	0	0	0	0	0	0	0.02	0.32	0.99
Cluster5637_ERR1082198_USAGM000527	RSMB	SUN protein	0	0	0	0	0	0	0.47	0	0	0.6	0	0	0	0	0	0	0	0	0	0	0	0	0	0	0	0	0	0	0	0	0.5	0	0	0	0.97
Cluster5657_ERR1067716_USAGM001228		TspA protein	0	0.84	0	0	1	0	0	0.68	0	0.6	0	1	0	0	0	0	0	0	0	0.07	0	0.04	0	0	0	0	0	1	0	0	0	0.02	0.09	0.06	0.95
Cluster5684_ERR1067883_USAGM000474	RIMP	Required for maturation of 30S ribosomal subunits (By similarity)	0	0	0	0.62	0	0	0	0	0	0	0	0	0	0	0	0	0	0	0	0	0	0	0	0	0	0	0	0	0	0	0	0	0.04	0	1
Cluster5704_ERR1067768_USAGM001778	NQRA	NQR complex catalyzes the reduction of ubiquinone-1 to ubiquinol by two successive reactions, coupled with the transport of Na( ) ions from the cytoplasm to the periplasm. NqrA to NqrE are probably involved in the second step, the conversion of ubisemiquinone to ubiquinol (By similarity)	0	0	0	0	1	0	0	0	0	0	0	0	0	0	0	0	0	0	0	0	0	0	0	0	0	0	0	0	0	0	0	0	0	0	1
Cluster5704_ERR1067774_USAGM000682	NQRA	NQR complex catalyzes the reduction of ubiquinone-1 to ubiquinol by two successive reactions, coupled with the transport of Na( ) ions from the cytoplasm to the periplasm. NqrA to NqrE are probably involved in the second step, the conversion of ubisemiquinone to ubiquinol (By similarity)	0	0.01	0	1	0	0	0	0	0	0	0	0	0	0	0	0	0	0	0	0.07	0	0	1	0	0	0	0	0	0	0	0	0	0.17	0	0.95
Cluster5707_ERR1067714_USAGM000937			0.01	0	0	0	0.01	0	1	0	0	0.8	0.01	0	0	0.02	0	0	0	0	0.03	0.07	0	0	0	0	0	0	0	0	0.01	0	0	0	0.09	0.02	1
Cluster5710_ERR1067813_USAGM001605	PILP	Pilus assembly protein	1	0	1	0	0	1	0	0	0	0	1	0	1	0	0	0	0	0	0	0	0	0	0	0	0	0	0	0	0	0	0	0	0	0	1
Cluster5730_ERR1067709_USAGM001693	RNR	3'-5' exoribonuclease that releases 5'-nucleoside monophosphates and is involved in maturation of structured RNAs (By similarity)	0.66	0.01	0.58	0.59	0.47	0.55	0	0.11	0.2	0	0.55	0	0.6	0	0	0.11	0	0	0.16	0.24	0	0	0	0	0	0	0	0	0	0	0	0	0.21	0.11	0.98
Cluster5730_ERR191737_USAGM000268	RNR	3'-5' exoribonuclease that releases 5'-nucleoside monophosphates and is involved in maturation of structured RNAs (By similarity)	0	0.01	0	0	0	0	0.79	0	0	0	0	0	0	0	0	0	0	0	0	0	0	0	0	0	0	0	0	0	0	0	0	0	0	0	1
Cluster5758_ERR1067742_USAGM001520	LGTA	glycosyl transferase	0.53	0.01	0.4	0	0.53	0.8	0	0.68	0.3	0	0.46	0.28	0.44	0.02	0	0	0	0	0	0.07	0	0	0	0	0	0	0	0	0	0	0	0	0.08	0.02	1
Cluster5764_ERR191737_USAGM000116	FHAB	filamentous hemagglutinin	0	0	0	0	0	0	0.74	0	0	0	0	0	0	0	0	0	0	0	0	0	0	0	0	0	0	0	0	0	0	0	0	0	0	0	1
Cluster5764_ERR855254_USAGM000743	FHAB	filamentous hemagglutinin	0	0	0	0	0	0	0.21	0	0	1	0	0	0	0	0	0	0	0	0	0	0	0	0	0	0	0	0	0	0	0	0	0	0	0	1
Cluster5768_ERR1067710_USAGM001525	PHEA	chorismate mutase	0.99	0.89	1	0	0	1	0	1	0	0	0.99	0.93	0.98	0	0	0	0	0	0.03	0.1	0	0	0	0	0	0.83	0	1	0	0	0	0	0	0	0.92
Cluster5768_ERR1067745_USAGM000221	PHEA	chorismate mutase	0	0.04	0	0	0.97	0	0	0	0	0	0	0	0	0	0	0.89	0	0	0	0.03	0	0	0	0	0	0	0	0	0	0	0	0	0.04	0.15	0.96
Cluster5775_ERR1067716_USAGM000126	CYSJ	Component of the sulfite reductase complex that catalyzes the 6-electron reduction of sulfite to sulfide. This is one of several activities required for the biosynthesis of L- cysteine from sulfate. The flavoprotein component catalyzes the electron flow from NADPH - FAD - FMN to the hemoprotein component (By similarity)	1	0.81	1	0	0	1	0	0.84	0	0	0.99	0.98	0.98	0	0	0	0	0	0	0	0	0	0	0	0	0.08	0	0	0	1	0	0	0.17	0.09	0.95
Cluster5775_ERR1067800_USAGM001662	CYSJ	Component of the sulfite reductase complex that catalyzes the 6-electron reduction of sulfite to sulfide. This is one of several activities required for the biosynthesis of L- cysteine from sulfate. The flavoprotein component catalyzes the electron flow from NADPH - FAD - FMN to the hemoprotein component (By similarity)	0	0	0	1	0	0	0	0	0	0	0	0	0	0	0	0	0	0	0.22	0	0	0	0	0	0	0	0	0	0	0	0	0	0	0	1
Cluster5781_ERR1067720_USAGM000778	ARSC	arsenate reductase	0	0.01	0	0	0	0	1	0	0	0.8	0	0	0	0	0	0	0	0	0	0.07	0	0	0	0	0	0	0	0	0	1	0	0	0.17	0.02	0.95
Cluster5807_ERR1067800_USAGM001340		Fimbrial protein	0	0	0	0.86	0	0	0	0	0	0	0	0	0	0	0	0.03	0	0	0	0	0	0	0	0	0	0	0	0	0	0	0	0	0	0	1
Cluster5823_ERR1067716_USAGM000384	DING	Helicase	0	0.69	0	0	0	0	0	0	0	0	0	0	0	0	0	0	0	0	0	0	0	0	0	0	0	0	0	0	0	0	0	0	0	0	1
Cluster5823_ERR1067755_USAGM000468	DING	Helicase	0	0	0	0.97	0.9	0	0.05	0	0	0	0	0.07	0	0	0	0	0	0	0	0	0	0	0	0	0	0	0	0	0	0	0	0	0.02	0.13	1
Cluster5823_ERR1067813_USAGM000668	DING	Helicase	0.92	0	0.8	0	0	1	0	0	0	0	0.94	0.02	0.91	0	0	0	0	0	0	0	0	0	0	0	0	0	0	0	0	0	0	0	0	0	1
Cluster5826_ERR1067805_USAGM001440	PRPB	methylisocitrate lyase	0	0	0	0	0.64	0	0	0	0	0	0	0	0	0	0	0	0	0	0	0	0	0	0	0	0	0	0	0	0	0	0	0	0	0	1
Cluster5833_ERR1067768_USAGM000296	SPOT	In eubacteria ppGpp (guanosine 3'-diphosphate 5-' diphosphate) is a mediator of the stringent response that coordinates a variety of cellular activities in response to changes in nutritional abundance (By similarity)	0	0	0	0	0.96	0	0	0	0	0	0	0	0	0	0	0	0	0	0	0	0	0	0	0	0	0	0	0	0	0	0	0	0	0	1
Cluster5833_ERR191737_USAGM000083	SPOT	In eubacteria ppGpp (guanosine 3'-diphosphate 5-' diphosphate) is a mediator of the stringent response that coordinates a variety of cellular activities in response to changes in nutritional abundance (By similarity)	0	0	0	0	0	0	1	0	0	0.8	0	0	0.02	0	0	0	0	0	0	0	0	0	0	0	0	0	0	0	0	0	0	0	0	0	1
Cluster5843_ERR1067813_USAGM001497	NOSF	ABC transporter	0.97	0	0.96	0	0	1	0	0	0	0	0.94	0	0.95	0	0	0	0	0	0	0	0	0	0	0	0	0	0	0	0	0	0	0	0	0	1
Cluster5872_ERR1067709_USAGM001751	ADHP	alcohol dehydrogenase	0	0	0	0	1	0	0.05	0	0.2	0	0.01	0	0.02	0	0	0	0	0	0.03	0.24	0	0	0	0	0	0	0	0	0	0	0.9	0.02	0.58	0.3	0.94
Cluster5885_ERR191753_USAGM000535	BMUL_1120	molybdopterin binding domain	0	0	0	0	0	0	0	0	1	0	0	0	0	0	0	0	0	0	0	0.03	0	0	0	0	0	0	0	0	0	0	0	0	0	0	1
Cluster5902_ERR1067718_USAGM001133			0	0	0	0	1	0	0.95	0	0	1	0	0.03	0	0	0	0	0	0	0	0	0	0	0	0	0	0	0	0	0	1	0	0	0.21	0.49	0.94
Cluster5908_ERR1067745_USAGM001518			0	0.01	0	0	0	0	0.26	0	0	1	0	0.05	0.02	0	0	0.83	0	0	0	0	0	0	0	0	0	0	0	1	0	0	0	0.04	0.17	0.02	0.92
Cluster5911_ERR1067768_USAGM000216	PGLA	glycosyl transferase	0	0	0	0	0.81	0	0	0	0	0	0.01	0	0	0	0	0	0	0	0	0	0	0	0	0	0	0	0	0	0	0	0	0	0	0	1
Cluster5928_ERR1067716_USAGM001696			0.88	0.97	1	0	0	1	0	1	0	0	1	0.95	1	0	0	0	0	0	0	0	0	0	0	0	0	0	0	0	0	0	0	0	0	0	1
Cluster5942_ERR1067800_USAGM000794	BJ6T_12820	Transposase	0	0	0	0.97	0	0	0	0	0.1	0	0	0	0	0	0	0	0	0	0.12	0.07	0	0	0	0	0	0	0	0	0	0.1	0	0	0.04	0.04	1
Cluster5948_ERR1067713_USAGM000845	UVRB	damaged site, the DNA wraps around one UvrB monomer. DNA wrap is dependent on ATP binding by UvrB and probably causes local melting of the DNA helix, facilitating insertion of UvrB beta-hairpin between the DNA strands. Then UvrB probes one DNA strand for the presence of a lesion. If a lesion is found the UvrA subunits dissociate and the UvrB-DNA preincision complex is formed. This complex is subs…	0	0	0	0	0	0	0.95	0	0	1	0	0	0	0	0	0	0	0	0	0.03	0	0	0	0	0	0	0	0	0	0	0	0	0	0.32	1
Cluster5948_ERR1067745_USAGM000541	UVRB	damaged site, the DNA wraps around one UvrB monomer. DNA wrap is dependent on ATP binding by UvrB and probably causes local melting of the DNA helix, facilitating insertion of UvrB beta-hairpin between the DNA strands. Then UvrB probes one DNA strand for the presence of a lesion. If a lesion is found the UvrA subunits dissociate and the UvrB-DNA preincision complex is formed. This complex is subs…	0	0	0	0	1	0	0	0	0.9	0	0	0	0	0	0	0.97	0	0	0.03	0	0	0	0	0	0	0.92	0	0	0.01	0	0	0.02	0.19	0.06	0.91
Cluster5953_ERR191753_USAGM000360		Inherit from COG: helicase	0	0	0	0	0	0	0	0	0.9	0	0	0	0	0	0	0	0	0	0	0	0	0	0	0	0	0	0	0	0	0	0	0	0	0	1
Cluster5961_ERR1067768_USAGM000937			0	0	0	0	0.99	0	0	0	0	0	0	0	0	0	0	0	0	0	0	0	0	0	0	0	0	0	0	0	0	0	0	0	0	0	1
Cluster5978_ERR1067716_USAGM000261	CGMA	Sulfatase	0	0.7	0	0	0.01	0	0	0.58	0	0	0	0.78	0	0	0	0	0	0	0	0	0	0	0	0	0	0	0	0	0	0	0	0	0.02	0	1
Cluster5978_ERR223651_USAGM000453	CGMA	Sulfatase	0.91	0	0.82	0	0	1	0	0	0	0	0.9	0	0.84	0	0	0	0	0	0	0	0	0	0	0	0	0	0	0	0	0	0	0	0	0	1
Cluster5978_SRR3361341_USAGM000667	CGMA	Sulfatase	0	0	0	0	0	0	0.63	0.21	0.5	0.8	0.03	0	0	0	0	0	0	0	0	0.21	0	0	0	0	0	0	0	0	0	0	0	0	0.08	0.02	1
Cluster5994_ERR191737_USAGM000599	XSEB	Bidirectionally degrades single-stranded DNA into large acid-insoluble oligonucleotides, which are then degraded further into small acid-soluble oligonucleotides (By similarity)	0	0	0	0	0	0	1	0	0	0.4	0	0	0	0	0	0	0	0	0	0	0	0	0	0	0	0	0	0	0	0	0	0	0.06	0	1
Cluster6013_ERR1067710_USAGM000644	FETA	receptor	0	0	0	0.86	0	0	0	0	0	0	0	0	0	0	0	0	0	0	0.38	0.24	0	0.96	0	0	0	0	0	0	0	0	0	0.55	0	0.04	0.91
Cluster6013_ERR1067716_USAGM001134	FETA	receptor	0	0.98	0	0	0	0	0	0.74	0	0	0	0.93	0	0	0	0	0	0	0	0	0	0	0	0	0	0	0	0	0	0	0	0	0	0	1
Cluster6013_ERR1067730_USAGM000583	FETA	receptor	0.03	0	0.18	0	0.97	1	0	0	0	0	0	0.03	0	0	0	0	0	0	0	0.07	0	0.04	1	0	0	0	0	0	0	0	0	0	0	0.43	0.94
Cluster6013_ERR1067813_USAGM001195	FETA	receptor	0.53	0	0	0	0	0	0	0	0	0	0.79	0	0.75	0	0	0	0	0	0	0	0	0	0	0	0	0	0	0	0	0	0	0	0	0	1
Cluster6013_ERR1067889_USAGM001753	FETA	receptor	0	0	0	0	0	0	1	0	0	0	0	0	0	0	0	0	0	0	0	0.03	0	0	0	0	0	0	0	0	0.1	0	0	0	0	0.04	1
Cluster6013_ERR191732_USAGM000973	FETA	receptor	0.44	0	0.82	0	0	0	0	0	0	0	0.21	0	0.23	0	0	0	0	0	0	0	0	0	0	0	0	0	0	0	0	0	0	0	0	0	1
Cluster6013_SRR3357289_USAGM000298	FETA	receptor	0	0	0	0	0	0	0	0	0	0.7	0	0	0	0	0	0	0	0	0	0	0	0	0	0	0	0	0	0	0	0	0	0	0	0	1
Cluster6107_ERR1067745_USAGM001607		amino acid abc transporter	0.01	0	0	0	0	1	0	0	0	0	0	0	0	0	0	0.94	0	0	0	0.07	0	0.04	0	0	0	0.92	0	0	0	0.3	0.2	0	0.09	0	0.91
Cluster6110_ERR1067805_USAGM000985	DAPB	Catalyzes the conversion of 4-hydroxy- tetrahydrodipicolinate (HTPA) to tetrahydrodipicolinate (By similarity)	0	0.02	0	0	0.95	0	0	0	0	0	0	0	0	0	0	0	0	0	0	0	0	0	0	0	0	0	0	0	0.01	0	0	0	0	0	1
Cluster6131_ERR1067716_USAGM000729	ISPH	Converts 1-hydroxy-2-methyl-2-(E)-butenyl 4-diphosphate into isopentenyl diphosphate (IPP) and dimethylallyl diphosphate (DMAPP) (By similarity)	0	0.96	0	1	0	0	0	0.89	0	0	0	0	0	0.02	0	0	0	0	0.09	0.03	0	0	0	0	0	0	0	0	0	1	0	0.09	0.06	0	0.95
Cluster6131_ERR1067795_USAGM000336	ISPH	Converts 1-hydroxy-2-methyl-2-(E)-butenyl 4-diphosphate into isopentenyl diphosphate (IPP) and dimethylallyl diphosphate (DMAPP) (By similarity)	0	0	0	0	0	0	0.26	0	0.8	0.8	0	0.02	0.02	0	0	0	0	0	0	0.03	0	0	0	0	0	0	0	0	0	0	0	0	0.11	0.02	1
Cluster6131_ERR1067813_USAGM001045	ISPH	Converts 1-hydroxy-2-methyl-2-(E)-butenyl 4-diphosphate into isopentenyl diphosphate (IPP) and dimethylallyl diphosphate (DMAPP) (By similarity)	1	0	1	0	0	1	0	0	0	0	1	0	0.98	0	0	0	0	0	0	0	0	0	0	0	0	0	0	0	0	0	0	0	0	0	1
Cluster6154_ERR1067718_USAGM000117	MS2090	integral membrane protein	0	0	0	0	0.01	0	0.79	0	0	0.4	0	0	0	0	0	0.03	0	0	0	0	0	0	0	0	0	0	0	0	0	0.9	0	0	0	0.11	0.94
Cluster6154_ERR191753_USAGM001218	MS2090	integral membrane protein	0	0	0	0	0	0	0	0.47	0.8	0	0	0	0	0	0	0	0	0	0	0	0	0	0	0	0	0	0	0	0	0	0	0	0	0	1
Cluster6203_ERR1067715_USAGM001640	EFEB	Tat-translocated enzyme	0	0	0	0	0.97	0	0	0	0.5	0	0	0	0	0	0	0	0	0	0	0.07	0	0	0	0	0	0	0	0	0	0	0	0	0.02	0	1
Cluster6203_ERR1067716_USAGM000690	EFEB	Tat-translocated enzyme	0	0.94	0	0	0	0	0	1	0	0	0	0.88	0	0	0	0	0	0	0	0.03	0	0	0	0	0	0	0	0	0	0	0	0	0	0.06	1
Cluster6203_ERR1067800_USAGM001348	EFEB	Tat-translocated enzyme	0	0	0	1	0	0	0	0	0	0	0	0	0	0	0	0	0	0	0	0	0	0	0	0	0	0	0	0	0	0	0	0	0	0	1
Cluster6203_ERR191737_USAGM000768	EFEB	Tat-translocated enzyme	0	0	0	0	0	0	1	0	0	0.8	0	0	0	0	0	0	0	0	0	0	0	0	0	0	0	0	0	0	0	0	0	0	0	0	1
Cluster6205_ERR1067746_USAGM000018	RIBD	Converts 2,5-diamino-6-(ribosylamino)-4(3h)-pyrimidinone 5'-phosphate into 5-amino-6-(ribosylamino)-2,4(1h,3h)- pyrimidinedione 5'-phosphate (By similarity)	0	0	0	0	0	0	0.95	0	0	0	0	0	0	0	0	0	0	0	0	0.03	0	0	0	0	0	1	0	0.36	0	0	0	0	0	0	0.94
Cluster6205_ERR1067800_USAGM001752	RIBD	Converts 2,5-diamino-6-(ribosylamino)-4(3h)-pyrimidinone 5'-phosphate into 5-amino-6-(ribosylamino)-2,4(1h,3h)- pyrimidinedione 5'-phosphate (By similarity)	0	0	0	1	0	0	0	0	0	0	0	0	0	0	0	0	0	0	0	0	0	0	0	0	0	0	0	0	0	0	0	0	0	0	1
Cluster6205_SRR3360606_USAGM000016	RIBD	Converts 2,5-diamino-6-(ribosylamino)-4(3h)-pyrimidinone 5'-phosphate into 5-amino-6-(ribosylamino)-2,4(1h,3h)- pyrimidinedione 5'-phosphate (By similarity)	0	0	0	0	0	0	0	0	0	1	0	0	0	0	0	0	0	0	0	0	0	0	0	0	0	0	0	0	0	0	0	0	0	0	1
Cluster6218_ERR191737_USAGM000876	ALGI	Membrane bound O-acyl transferase, MBOAT family protein	0	0	0	0	0	0	0.05	0.05	0	0.8	0	0	0	0	0	0	0	0	0	0	0	0	0	0	0	0	0	0	0	0	0	0	0	0.02	1
Cluster6218_ERR191819_USAGM001798	ALGI	Membrane bound O-acyl transferase, MBOAT family protein	0	0	0	0	0	0	0.95	0	0	0	0	0	0	0	0	0	0	0	0	0	0	0	0	0	0	0	0	0	0	0	0	0	0	0	1
Cluster6251_ERR1067720_USAGM000189	GLNS	glutaminyl-tRNA synthetase	0	0.01	0	1	0	0	0	0.11	0	0	0	0	0	0.02	0	0	0	0	0	0.07	0	0	0	0	0	0.08	0	0	0	1	0	0	0.04	0	0.95
Cluster628_ERR1067716_USAGM000589	ACPS	Transfers the 4'-phosphopantetheine moiety from coenzyme A to a Ser of acyl-carrier-protein (By similarity)	1	0.91	1	0	0	1	0	1	0.2	0	0.99	0.91	0.98	0	0	0	0	0	0	0.14	0	0	0	0	0	0	0	0	0	0	0	0	0	0	1
Cluster628_ERR1067768_USAGM000145	ACPS	Transfers the 4'-phosphopantetheine moiety from coenzyme A to a Ser of acyl-carrier-protein (By similarity)	0	0	0	0	0.97	0	0	0	0	0	0.01	0	0.02	0	0	0	0	0	0	0	0	0	0	0	0	0	0	0	0	0	0	0	0	0	1
Cluster6318_ERR1067715_USAGM001422	MNMA	Catalyzes the 2-thiolation of uridine at the wobble position (U34) of tRNA, leading to the formation of s(2)U34 (By similarity)	0	0	0	0.79	0	0	0	0	0.1	0	0	0	0	0	0	0	0	0	0	0.17	0	0	0	0	0	0	0	0	0	1	0	0	0.04	0.11	0.92
Cluster6330_ERR191753_USAGM000772		Esterase	0	0	0	0	0	0	0	0.05	0.9	0	0	0	0	0	0	0	0	0	0	0	0	0	0	0	0	0	0	0	0	0	0	0	0	0	1
Cluster6411_ERR1067710_USAGM000659	HGPB	receptor	0	0	0	0	0	0	0	0	1	0	0	0	0	0	0	0	0	0	0.91	0.1	0	0	0	0	0	0	0	0	0	0	0	0	0	0.04	0.96
Cluster6411_ERR1067795_USAGM000699	HGPB	receptor	0	0	0	0	0	0	0.79	0	0	0	0	0	0	0.02	0	0	0	0	0	0	0	0	0	0	0	0	0	0	0	0	0	0	0.08	0	1
Cluster6413_ERR1067715_USAGM000685			0.17	0.22	0.07	0.14	0.28	0.3	0.95	0.47	0.4	0.6	0.15	0.17	0.07	0.02	0.11	0.31	0	0.03	0.12	0.45	0.08	0.21	0.9	0.07	0.36	0	0.08	0	0.34	0	0.1	0.18	0.17	0.23	0.92
Cluster6422_ERR191819_USAGM000757	PYRE	Catalyzes the transfer of a ribosyl phosphate group from 5-phosphoribose 1-diphosphate to orotate, leading to the formation of orotidine monophosphate (OMP) (By similarity)	0	0	0	0	0	0	0.95	0	0	0.9	0	0	0	0	0	0	0	0	0	0	0	0	0	0	0	0	0	0	0	0	0	0	0	0.02	1
Cluster6543_ERR1067716_USAGM001736	PRIA	Primosomal protein n'	0.98	0.99	1	0	0	1	0	1	0	0	0.94	0.97	0.95	0	0	0	0	0	0	0	0	0	0	0	0	0.08	0	0	0	0	0	0	0.06	0.42	0.99
Cluster6543_ERR1067746_USAGM001752	PRIA	Primosomal protein n'	0	0	0	0	0	0	0	0	0.8	0	0	0	0	0	0	0	0	0	0	0.14	0	0	0	0	0	0.75	0	0	0	0	0	0.04	0	0	0.96
Cluster6543_ERR1067768_USAGM001801	PRIA	Primosomal protein n'	0.02	0	0	0	0.97	0	0	0	0	0	0.06	0	0.05	0	0	0	0	0	0	0	0	0	0	0	0	0	0	0	0	0	0	0	0	0	1
Cluster6543_ERR1067800_USAGM001470	PRIA	Primosomal protein n'	0	0	0	1	0	0	0.95	0	0	1	0	0	0	0	0	0	0	0	0	0.03	0	0	0	0	0	0.08	0	0	0	0	0	0	0	0.02	1
Cluster6605_ERR1067709_USAGM000056	TRPA	The alpha subunit is responsible for the aldol cleavage of indoleglycerol phosphate to indole and glyceraldehyde 3- phosphate (By similarity)	0	0.01	0	0	0	0	0.95	0	0	0.4	0	0	0	0.02	0	0	0	0	0	0.1	0	0	0	0	0	0	0	1	0	0	0	0	0.09	0	0.95
Cluster6616_ERR1082171_USAGM000518			0.02	0.02	0.04	0	0.06	0.85	0	0.47	0.3	0	0.06	0	0	0	0	0.11	0	0	0.03	0.17	0	0.54	0.7	0	0	0	0	0	0.5	0	0	0.11	0.11	0.02	0.93
Cluster6634_ERR1067716_USAGM001547			0.99	0.98	0.98	0	0.39	1	0	0.89	0	0	1	0	0.96	0	0	0	0	0	0	0.21	0	0	0.9	0	0	0	0	0	0.01	0.1	0.1	0	0.45	0.53	0.94
Cluster6644_ERR1067715_USAGM001702	PRPC	citrate synthase	0	0	0	0.97	0	0	0	0	0	0	0	0	0	0.02	0	0	0	0	0	0.03	0	0	0	0	0	0	0	0	0	0	0	0	0	0	1
Cluster6664_ERR1067730_USAGM001172	NMB1132	T5orf172	0.01	0.02	0	0	0.89	1	0.79	0	0	0	0	0	0	0	0	0	0	0	0	0.07	0	0	0	0	0	0	0	0	0	0.1	0	0	0.08	0.32	0.99
Cluster6703_ERR1067715_USAGM001707	PRPF	AcnD-accessory protein PrpF	1	0.84	1	0	0	1	0	1	0.9	0	1	0.9	0.98	0.02	0	0	0	0	0	0.34	0	0	0	0	0.07	0	0	0	0	0	0	0	0.08	0.08	0.99
Cluster6738_ERR1067718_USAGM001760	UBIH	Ubiquinone biosynthesis hydroxylase, UbiH UbiF VisC COQ6 family	0	0	0	1	0.99	0	0	0.05	0.1	0.2	0	0	0	0	0	0	0	0	0.06	0.41	0	0	0	0	0	0	0	0	0	0.1	0	0	0.36	0.64	0.97
Cluster675_ERR1067714_USAGM000247	NOSD	Periplasmic copper-binding protein	0.98	0	0.98	0	0	1	0	1	0	0	0.94	1	0.95	0	0	0	0	0	0.03	0.14	0	0	0	0	0	0.08	0	1	0	0	0	0.07	0.19	0.09	0.95
Cluster675_ERR1067715_USAGM000955	NOSD	Periplasmic copper-binding protein	0	0	0	0	0.99	0	0	0	0.8	1	0.01	0	0.02	0	0	0.03	0	0	0.06	0.28	0	0	0	0	0	0.92	0	0	0	0.9	0	0.02	0.3	0.3	0.91
Cluster675_ERR1067745_USAGM001812	NOSD	Periplasmic copper-binding protein	0	0	0	0	0	0	1	0	0	0	0	0	0	0	0	0.77	0	0	0	0	0	0	0	0	0	0	0	0	0	0	0	0	0.13	0	0.97
Cluster6769_ERR191737_USAGM000647		Autotransporter beta-domain	0	0	0	0	0	0	1	0	0	1	0	0	0	0	0	0	0	0	0	0	0	0	0	0	0	0	0	0	0	0	0	0	0	0	1
Cluster6781_ERR1067720_USAGM001384		TspA protein	0	0.01	0	0	1	0	0	0	0	0	0	0	0	0	0	0	0	0	0	0.14	0	0	0	0	0	0	0	0	0	0.4	0	0	0	0.02	0.99
Cluster6800_ERR1067768_USAGM001138	CREA	CreA protein	0	0	0	0	0.91	0	0	0	0	0	0	0	0	0	0	0	0	0	0	0	0	0	0	0	0	0	0	0	0	0	0	0	0	0	1
Cluster6890_ERR1067745_USAGM001405	ACRR	transcriptional regulator	0	0	0	0	0	0	0.95	0	0	0.2	0	0	0	0.06	0	0.83	0	0	0	0	0	0	0	0	0	0	0	0	0.01	0	0	0	0.08	0	0.96
Cluster6923_ERR1067715_USAGM000036	GYRA	DNA gyrase negatively supercoils closed circular double- stranded DNA in an ATP-dependent manner and also catalyzes the interconversion of other topological isomers of double-stranded DNA rings, including catenanes and knotted rings (By similarity)	0	0	0	0	0	0	1	0.05	0.9	1	0	0	0	0	0	0	0	0	0	0.07	0	0	0	0	0	0	0	0	0	0	0	0	0	0.02	1
Cluster6923_ERR1067716_USAGM000446	GYRA	DNA gyrase negatively supercoils closed circular double- stranded DNA in an ATP-dependent manner and also catalyzes the interconversion of other topological isomers of double-stranded DNA rings, including catenanes and knotted rings (By similarity)	1	1	1	1	0.99	1	0	0.95	0	0	1	1	1	0	0	0	0	0	0	0.21	0	0	0	0	0	0	0	0	0	0	0	0.02	0	0.42	0.99
Cluster6929_ERR1067711_USAGM000980	CLPA	ATP-dependent CLP protease ATP-binding subunit	0	0	0	1	0	0	0	0	0	0	0	0	0	0	0.91	0	0	0.79	0	0	0	0	0	0	0	0	0	0	0	0	0	0	0	0.49	0.92
Cluster6929_ERR1067716_USAGM001568	CLPA	ATP-dependent CLP protease ATP-binding subunit	0.94	0.96	0.67	0	0	1	0	0.95	0.5	0	1	0.98	0.98	0	0	0	0	0	0	0.28	0	0	0	0	0	0	0	0	0	0.9	0	0.02	0.06	0	0.96
Cluster6929_ERR1067768_USAGM000519	CLPA	ATP-dependent CLP protease ATP-binding subunit	0	0	0	0	0.7	0	0	0	0	0	0	0	0	0	0	0.03	0	0	0	0.07	0	0	0	0	0	0.08	0	0	0	0	0	0	0.08	0	1
Cluster6929_ERR191737_USAGM001123	CLPA	ATP-dependent CLP protease ATP-binding subunit	0	0	0	0	0	0	1	0	0	1	0	0	0	0	0	0	0	0	0	0	0	0	0	0	0	0	0	0	0	0	0	0	0	0	1
Cluster6954_ERR1067713_USAGM000168	AUT	Catalyzes the ADP transfer to D-glycero-D-manno-heptose 1-phosphate, yielding ADP-D,D-heptose (By similarity)	0	0	0	0.97	0	0	0	0	0	0	0	0.07	0	0	0	0	0	0	0	0.07	0	0	0	0	0.14	0	0	0	0.01	0	0	0	0.08	0.3	0.99
Cluster697_ERR1067716_USAGM001077	YEGH	Membrane protein terC	0	0.99	0	0	0	0	1	0.74	0	1	0	1	0	0	0	0	0	0	0	0.03	0	0	0	0	0	0	0	0	0	0	0	0	0	0.38	0.99
Cluster7018_ERR1067755_USAGM001750	LEUA	Catalyzes the condensation of the acetyl group of acetyl-CoA with 3-methyl-2-oxobutanoate (2-oxoisovalerate) to form 3-carboxy-3-hydroxy-4-methylpentanoate (2-isopropylmalate) (By similarity)	0	0	0	1	0	0	0	0.11	0	0	0	0.07	0	0	0	0.17	0	0	0.03	0.03	0	0	0	0	0	0	0	1	0	0.9	0	0	0.58	0.15	0.9
Cluster7037_ERR1067715_USAGM000545	CHAMP1	Caspase recruitment domain family, member 6	0	0	0	0	0	0	0	0	0.4	0.6	0	0	0	0	0	0	0	0	0	0.03	0	0	0	0	0	0	0	0	0	0	0	0	0.09	0	1
Cluster7037_ERR1067716_USAGM000626	CHAMP1	Caspase recruitment domain family, member 6	0.99	0.97	0.93	0	0	1	0	0.95	0.1	0	1	0.97	1	0	0	0	0	0	0	0.07	0	0	0	0	0	0	0	0	0	0	0	0	0.15	0	1
Cluster7081_SRR3360606_USAGM001750			0	0	0	0	0	0	0	0	0	0.6	0	0	0	0	0	0	0	0	0	0	0	0	0	0	0	0	0	0	0	0	0	0	0	0	1
Cluster7095_ERR1067778_USAGM002380		Cupin 2, conserved barrel domain protein	0	0	0	0	0	0	0	0	0.7	0	0	0	0	0	0	0	0	0	0	0.03	0	0	0	0	0	0	0	0	0	0.1	0	0	0.15	0	1
Cluster710_ERR855391_USAGM000094	SPOU	trna rrna methyltransferase	0	0	0	0.97	0	0	0	0	0	0	0	0	0	0	0	0	0	0	0	0	0	0	0	0	0	0	0	0	0	0.9	0	0	0	0	0.96
Cluster7177_ERR1067716_USAGM001782			0.94	0.73	0.82	0	0	1	0	0.84	0	0	0.94	0.97	0.91	0	0	0	0	0	0	0.03	0	0	0	0	0	0	0	0	0	0	0	0	0	0	1
Cluster718_ERR1067711_USAGM000528	ICD	Isocitrate dehydrogenase	0	0.98	0	0	0.97	0	0	0.05	0	0.3	0	0	0.02	0	1	0	0	1	0	0.03	0	0	0	0	0	0	0	0	0	0	0	0	0.06	0.21	0.9
Cluster718_ERR1067800_USAGM001333	ICD	Isocitrate dehydrogenase	0	0	0	1	0	0	0	0	0	0	0	0	0	0	0	0	0	0	0	0	0	0	0	0	0	0	0	0	0	0	0	0	0	0	1
Cluster718_ERR191819_USAGM001546	ICD	Isocitrate dehydrogenase	0	0	0	0	0	0	0.95	0	0	0.1	0	0	0	0	0	0	0	0	0	0	0	0	0	0	0	0	0	0	0	0	0	0	0	0	1
Cluster7192_ERR1067713_USAGM001565			0	0	0	0	0.03	0	0	0	0	0.6	0	0.28	0	0	0	0	0	0	0	0.1	0	0	0	0	0	0	0	0	0	0	0	0	0	0.68	0.94
Cluster7192_ERR1067745_USAGM001299			0	0	0	0	0	0	0	0	0.9	0	0	0	0.02	0	0	1	0	0	0	0.03	0	0	0	0	0	0	0	0	0	0	0	0.02	0.11	0.02	0.94
Cluster7245_ERR1067730_USAGM001735	AZLC	AzlC Family	0	0	0	0	0.01	0	0	0	0	0.6	0	0	0	0	0	0	0	0	0	0	0	0	0	0	0	0	0	0	0	0	0	0	0.02	0.23	0.99
Cluster7269_ERR1067846_USAGM001159			0	0	0	0	0	0	0.63	0	0	0.5	0	0	0	0	0	0	0	0	0	0	0	0	0	0	0	0	0	0	0	0	0	0.02	0.06	0	1
Cluster7270_ERR1067718_USAGM001654			0	0	0	0	0.97	0	0	0	0	1	0	0	0	0	0	0	0	0	0	0	0	0	0	0	0	0	0	1	0	0	0	0	0.19	0.13	0.95
Cluster7279_ERR1067709_USAGM000159	PHRB2	deoxyribo-dipyrimidine photolyase	0.01	0.97	0	0	0.97	0	0.05	0	0	0.6	0	0	0	0	0	0	0	0	0	0.14	0	0	0	0	0	0	0	0	0	0	0	0	0	0.02	1
Cluster7279_ERR1067745_USAGM000228	PHRB2	deoxyribo-dipyrimidine photolyase	0.03	0.01	0	0	0	1	0.05	0	0	0	0.01	0	0.04	0	0	0.77	0	0	0.09	0	0	0	0	0	0.07	0.92	0	0	0	0	0.2	0	0.06	0.02	0.93
Cluster7279_ERR191819_USAGM000905	PHRB2	deoxyribo-dipyrimidine photolyase	0	0	0	0	0	0	0.89	0	0	0.2	0	0	0	0	0	0	0	0	0	0	0	0	0	0	0	0	0	0	0	0	0	0	0	0	1
Cluster7280_ERR191753_USAGM000624	FABF2	Catalyzes the condensation reaction of fatty acid synthesis by the addition to an acyl acceptor of two carbons from malonyl-ACP (By similarity)	0	0	0	0	0	0	0	0	1	0	0	0	0	0	0	0	0	0	0	0	0	0	0	0	0	0	0	0	0	0	0	0	0	0	1
Cluster72_ERR1067716_USAGM000534		Flavinator of succinate dehydrogenase	0	0.94	0	0	0	0	0	0	0	0	0	0	0	0	0	0	0	0	0	0	0	0	0	0	0	0	0	0	0	0	0	0	0	0	1
Cluster7306_ERR1067742_USAGM001755			0	0	0.02	0.45	0	0	0.42	0.47	0.2	0.8	0	0.84	0	0.02	0	0.11	0	0	0	0.07	0	0	0	0	0	0	0	0	0	0	0	0	0.08	0	1
Cluster7314_ERR1067768_USAGM001025	GURA_0069	IS1016C2 transposase	0.06	0.01	0.02	0	0.12	0.85	0.05	0.05	0	0	0.06	0.03	0	0	0	0	0	0	0	0.03	0	0	0	0	0	0	0	0	0	0	0	0	0	0	1
Cluster7314_ERR1082166_USAGM001638	GURA_0069	IS1016C2 transposase	0.01	0	0	0	0	0.65	0	0.05	0	0	0.03	0	0	0	0	0	0	0	0	0	0	0	0	0	0	0	0	0	0	0	0	0	0	0	1
Cluster7314_ERR223608_USAGM000091	GURA_0069	IS1016C2 transposase	0.05	0	0	0	0	0.7	0	0	0	0	0.01	0.02	0	0	0	0	0	0	0	0	0	0	0	0	0	0	0	0	0	0	0	0	0	0	1
Cluster7314_SRR2736118_USAGM001658	GURA_0069	IS1016C2 transposase	0	0	0	0	0	0	0.11	0	0	0.9	0	0	0	0	0	0	0	0	0	0	0	0	0	0	0	0	0	0	0	0	0	0	0	0.02	1
Cluster7314_SRR2736157_USAGM000896	GURA_0069	IS1016C2 transposase	0	0	0	0	0	0.8	0	0.05	0	0	0	0	0	0	0	0	0	0	0	0	0	0	0	0	0	0	0	0	0	0	0	0	0	0	1
Cluster7314_SRR2736213_USAGM001540	GURA_0069	IS1016C2 transposase	0	0	0	0	0	0.8	0	0	0	0	0	0	0	0	0	0	0	0	0	0.03	0	0	0	0	0	0	0	0	0	0	0	0	0	0	1
Cluster7314_SRR2736224_USAGM000342	GURA_0069	IS1016C2 transposase	0	0	0	0	0	0.75	0	0	0	0	0	0	0	0	0	0	0	0	0	0	0	0	0	0	0	0	0	0	0	0	0	0	0	0	1
Cluster7314_SRR2736224_USAGM001011	GURA_0069	IS1016C2 transposase	0	0	0	0	0	0.75	0	0	0	0	0	0	0	0	0	0	0	0	0	0	0	0	0	0	0	0	0	0	0	0	0	0	0	0	1
Cluster7314_SRR2736224_USAGM001550	GURA_0069	IS1016C2 transposase	0	0	0	0	0	0.8	0	0	0	0	0	0	0.02	0	0	0	0	0	0	0	0	0	0	0	0	0	0	0	0	0	0	0	0	0	1
Cluster7314_SRR2736279_USAGM000515	GURA_0069	IS1016C2 transposase	0	0	0	0	0	0.75	0	0	0	0	0	0	0	0	0	0	0	0	0	0	0	0	0	0	0	0	0	0	0	0	0	0	0	0	1
Cluster7324_ERR191752_USAGM000925	CSD3	CRISPR-Associated Protein	0	0	0	0	0	0	0	0	1	0	0	0	0	0	0	0	0	0	0	0	0	0	0	0	0	0	0	0	0	0	0	0	0	0	1
Cluster7341_ERR191737_USAGM000344	RFAF	heptosyltransferase ii	0	0	0	0	0	0	1	0	0	0.2	0	0	0	0	0	0	0	0	0	0	0	0	0	0	0	0	0	0	0	0	0	0	0	0	1
Cluster7341_ERR854956_USAGM000511	RFAF	heptosyltransferase ii	0	0	0	0	0	0	0	0	0	0.6	0	0	0	0	0	0	0	0	0	0	0	0	0	0	0.07	0	0	0	0	0	0	0	0.08	0	1
Cluster7381_ERR191753_USAGM000075	AZLC	AzlC Family	0	0	0	0	0	0	0	0.05	0.7	0	0	0	0	0	0	0	0	0	0	0.03	0	0	0	0	0	0	0	0	0	0	0	0	0	0	1
Cluster7428_ERR1067714_USAGM001756	RECG	transcription-repair coupling factor	0.12	0.01	0	1	1	0	1	0.05	0.2	1	0	0	0	0	0	0	0	0	0.97	0	0	0	0.35	0	0	0	0	0	0.03	0	0	0	0.25	0.38	0.94
Cluster7428_ERR1067716_USAGM001277	RECG	transcription-repair coupling factor	0	0.91	0	0	0	0	0	0	0	0	0	0	0	0	0	0	0	0	0	0	0	0	0	0	0	0	0	0	0	0	0	0	0	0	1
Cluster7436_ERR1067715_USAGM001060			0.5	0.55	0.58	0	0.31	0.8	0.11	0.58	0.1	0.5	0.54	0.91	0.53	0.08	0.29	0.03	0	0.24	0.03	0.21	0.2	0.21	0.45	0.43	0	0	0	0	0.21	0.6	0	0.29	0.42	0.09	0.92
Cluster7443_ERR1067715_USAGM001636	MLTA	membrane-bound lytic murein transglycosylase	0	0	0	0	0.95	0	1	0	0	0.8	0.01	0	0	0	0	0	0	0	0	0.28	0	0	0	0	0	0	0	0	0	0	0	0	0.02	0.09	1
Cluster7443_ERR1067716_USAGM000686	MLTA	membrane-bound lytic murein transglycosylase	0.94	0.92	0.64	0	0	1	0	0.42	0	0	0.97	0.95	0.98	0	0	0	0	0	0	0.07	0	0	0	0	0	0	0	0	0	0	0	0	0.02	0.42	0.99
Cluster7443_ERR1067800_USAGM001344	MLTA	membrane-bound lytic murein transglycosylase	0	0	0	1	0	0	0	0	0	0	0	0	0	0	0	0	0	0	0	0	0	0	0	0	0	0	0	0	0	0	0	0	0	0	1
Cluster745_ERR1067714_USAGM000940		DNA methylase	0.01	0	0	0	0	0	0.95	0	0	0.7	0	0	0.02	0	0	0	0	0	0.03	0	0	0	0	0	1	0	0	0	0	0	0	0	0.09	0.02	0.95
Cluster745_ERR1067715_USAGM001738		DNA methylase	0.02	0	0	0.1	0	0	0	0	0.8	0	0.03	0	0	0	0	0.74	0	0	0	0.34	0	0	0	0	0	0.33	0	0	0	0	0.1	0.02	0.23	0.47	0.92
Cluster7507_ERR1067800_USAGM001461		Repressor protein	0	0	0	0.9	0	0	0	0	0	0	0	0	0	0	0	0	0	0	0	0	0	0	0	0	0	0	0	0	0	0	0	0	0	0	1
Cluster7508_ERR1067838_USAGM000258		Transposase	0.43	0.25	0.47	0.52	0	1	0	0.84	0	0	0.25	0.24	0.16	0.04	0	0	0	0	0	0.24	0.2	0.83	0.65	0	0	0	0	0	0.57	0	0	0.16	0.17	0.02	0.92
Cluster7511_ERR1067755_USAGM000927	INTB	Integrase	0	0	0	0	0	0	1	0	0	1	0	0	0	0	0	0	0	0	0	0	0	0	0.7	0	0	0	0	0	0	0	0	0	0.06	0.17	0.98
Cluster7511_ERR1067768_USAGM001317	INTB	Integrase	0	0	0	0	0.9	0	0	0	0	0	0	0	0	0	0	0	0	0	0	0.1	0	0	0	0	0	0	0	0	0	0.9	0	0	0.06	0	0.95
Cluster754_ERR1067709_USAGM000709	RSMA	Specifically dimethylates two adjacent adenosines (A1518 and A1519) in the loop of a conserved hairpin near the 3'-end of 16S rRNA in the 30S particle. May play a critical role in biogenesis of 30S subunits (By similarity)	0	0	0	0	1	0	0	0.05	0.5	0	0	0	0	0	0	0	0	0	0	0.21	0	0	0	0	0	0	0	0	0	0	0	0	0	0.3	0.99
Cluster754_ERR1067800_USAGM000609	RSMA	Specifically dimethylates two adjacent adenosines (A1518 and A1519) in the loop of a conserved hairpin near the 3'-end of 16S rRNA in the 30S particle. May play a critical role in biogenesis of 30S subunits (By similarity)	0	0	0	1	0	0	0	0	0	0	0	0.02	0	0	0	0	0	0	0	0.03	0	0	0	0	0	0	0	0	0	0	0	0	0.06	0	1
Cluster7551_ERR1067716_USAGM001174	SLT	transglycosylase	0	0.66	0	0	0	0	0	0	0	0	0	0	0	0	0	0	0	0	0	0	0	0	0	0	0	0	0	0	0	0	0	0	0	0.02	1
Cluster7551_ERR1067720_USAGM001531	SLT	transglycosylase	0.97	0	0.98	0	0	1	0	0.95	0	0	0.99	0.84	0.96	0	0	0	0	0	0	0.03	0	0	0	0	0	0	0	0	0.11	0.6	0	0	0.08	0	0.98
Cluster7551_ERR1067795_USAGM000725	SLT	transglycosylase	0	0	0	0	0	0	0	0.05	1	0	0	0	0	0	0	0	0	0	0	0.14	0	0	0	0	0	0	0	0	0	0.1	0	0.02	0.09	0.02	1
Cluster7555_ERR1067745_USAGM001629		Transcriptional regulator	0	0	0	0	0.01	0	0.89	0	0	0	0	0	0	0	0	0.97	0	0	0	0.03	0	0	0	0	0	0	0	0	0	0	0.2	0	0.08	0.02	0.94
Cluster756_ERR191752_USAGM001004	SPPA	Signal peptide peptidase, SppA	0	0	0	0	0	0	0.26	0	0	1	0	0	0	0	0	0	0	0	0	0	0	0	0	0	0	0	0	0	0	0	0	0	0	0	1
Cluster7584_ERR1067711_USAGM001080	HDA	Histone deacetylase	0	0	0	1	0	0	0	0	0	0	0	0	0	0	1	0	0	1	0	0	0	0	0	0	0	0	0	0	0	0	0	0	0	0.28	0.9
Cluster7584_ERR1067718_USAGM001112	HDA	Histone deacetylase	0	0	0	0	0.96	0	0	0	0	0	0	0.07	0	0	0	0	0	0	0	0	0	0	0	0	0	0	0	0	0.01	0.1	0	0	0.08	0.17	1
Cluster7584_ERR1067720_USAGM001423	HDA	Histone deacetylase	0	0	0	0	0	0	1	0	0	1	0	0	0	0	0	0	0	0	0	0	0	0	1	0	0	0	0	0	0	0.9	0	0.05	0.47	0.4	0.9
Cluster7584_ERR191753_USAGM001679	HDA	Histone deacetylase	0	0	0	0	0	0	0	0	0.8	0	0	0	0	0	0	0	0	0	0	0	0	0	0	0	0	0	0	0	0	0	0	0	0	0	1
Cluster7588_ERR1067716_USAGM000090	PROB	Catalyzes the transfer of a phosphate group to glutamate to form glutamate 5-phosphate which rapidly cyclizes to 5- oxoproline (By similarity)	0.99	1	0.98	0	0	1	0	0.84	0	0	1	0.84	1	0	0	0	0	0	0	0	0	0	0	0	0	0	0	0	0	0	0	0	0.06	0	1
Cluster7588_ERR1067720_USAGM000276	PROB	Catalyzes the transfer of a phosphate group to glutamate to form glutamate 5-phosphate which rapidly cyclizes to 5- oxoproline (By similarity)	0	0	0	1	0	0	0	0.11	0	0	0	0	0	0	0	0	0	0	0	0.03	0	0	0	0	0	0	0	0	0	1	0	0	0	0.04	0.95
Cluster7588_ERR191737_USAGM000228	PROB	Catalyzes the transfer of a phosphate group to glutamate to form glutamate 5-phosphate which rapidly cyclizes to 5- oxoproline (By similarity)	0	0	0	0	0	0	1	0	0	0	0	0	0	0	0	0	0	0	0	0	0	0	0	0	0	0	0	0	0	0	0	0	0	0	1
Cluster7588_ERR855198_USAGM000291	PROB	Catalyzes the transfer of a phosphate group to glutamate to form glutamate 5-phosphate which rapidly cyclizes to 5- oxoproline (By similarity)	0	0	0	0	0	0	0	0	0	1	0	0	0	0	0	0	0	0	0	0	0	0	0	0	0	0	0	0	0	0	0	0	0.08	0	1
Cluster7590_ERR1067720_USAGM001646	NARL	nitrate nitrite response regulator protein narL	0	0	0	0	0.97	0	0.26	0	0	0	0	0	0	0	0	0	0	0	0	0.1	0	0	0	0	0	0.17	0	0	0.01	1	0	0	0.23	0	0.94
Cluster7593_ERR1067709_USAGM000700	PURF	glutamine phosphoribosylpyrophosphate amidotransferase	0	0.01	0	0	0.99	0	0.89	0	1	1	0	0.07	0	0	0	0	0	0	0	0.21	0	0	0	0	0	0.92	0	0	0	0.1	0	0	0.19	0.47	0.94
Cluster7593_ERR1067813_USAGM000480	PURF	glutamine phosphoribosylpyrophosphate amidotransferase	1	0	1	0	0	1	0	0	0	0	1	0	1	0	0	0	0	0	0	0	0	0	0	0	0	0	0	0	0	0	0	0	0	0	1
Cluster7596_ERR1067768_USAGM001324	GPW	GPW Gp25 family protein	0	0	0	0	1	0	0	0	0	0	0	0	0	0	0	0	0	0	0	0	0	0	0	0	0	0	0	0	0	0	0	0.02	0	0	1
Cluster759_ERR1067709_USAGM000771		membrane	0	0.01	0	0.97	0.96	0	0	0	0	0	0	0	0	0	0	0	0	0	0	0.48	0	0.04	1	0	0	0	0	0	0	0	0	0	0.23	0.6	0.92
Cluster7621_ERR1067800_USAGM000304	PRFC	Increases the formation of ribosomal termination complexes and stimulates activities of RF-1 and RF-2. It binds guanine nucleotides and has strong preference for UGA stop codons. It may interact directly with the ribosome. The stimulation of RF- 1 and RF-2 is significantly reduced by GTP and GDP, but not by GMP (By similarity)	0	0	0	1	0	0	0	0	0	0	0	0	0	0	0	0	0	0	0	0	0	0	0	0	0	0	0	0	0	0	0	0	0	0	1
Cluster7636_ERR1067756_USAGM000729	GDHA	glutamate dehydrogenase	0	0	0	0	0	0	0.16	0	0	1	0	0	0	0	0	0	0	0	0	0.07	0	0	1	0	0	0.08	0	0	0	0.4	0	0	0.62	0	0.93
Cluster7636_ERR1067768_USAGM000034	GDHA	glutamate dehydrogenase	0	0	0	0	1	0	0	0.05	0	0	0	0	0	0	0	0	0	0	0	0	0	0	0	0	0	0	0	0	0	0	0	0	0	0	1
Cluster7643_ERR1067716_USAGM000458	YFCA	membrane	1	0.8	1	0	0	1	0	0.95	0	0	1	0.93	1	0.08	0	0	0	0	0	0.1	0	0	0	0	0.07	0	0	0	0.06	0.1	0	0	0.34	0	0.99
Cluster76_ERR1067742_USAGM000973	CYST	sulfate ABC transporter	0	0.1	0	0.86	1	0	0	0	0	0	0.01	0.66	0.02	0	0	0	0	0	0	0	0	0	0	0	0	0	0	0	0	0	0	0.02	0	0.08	1
Cluster76_ERR1067795_USAGM000466	CYST	Sulfate ABC transporter, permease protein CysT	0	0	0	0	0	0	1	0	0	0.2	0	0	0	0	0	0	0	0	0	0	0	0	0	0	0	0	0	0	0	0	0	0	0.15	0.02	1
Cluster7740_ERR1067715_USAGM001015			0.98	0.93	0.93	0	0.59	1	0.74	0.84	0.4	0	1	0.6	1	0	0	0	0	0	0	0.72	0	0	0	0	0	0	0	0	0	0.6	0.6	0	0	0.06	0.94
Cluster7774_ERR191737_USAGM000510			0	0	0	0	0	0	0.95	0	0	0.1	0	0	0	0	0	0	0	0	0	0	0	0	0	0	0	0	0	0	0	0	0	0	0	0	1
Cluster7786_ERR1067715_USAGM001075	CARA	carbamoyl-phosphate synthetase glutamine chain	0.96	0.01	0.98	0	0	1	0.42	0	0.1	0.2	0.93	0	0.95	0	0	0	0	0	0	0.17	0	0	0	0	0	0	0	0	0	0	0	0	0.04	0.19	1
Cluster7786_ERR1067768_USAGM000728	CARA	carbamoyl-phosphate synthetase glutamine chain	0.01	0.01	0.02	0.03	1	0	0	0.05	0	0.1	0	0	0	0.16	0	0	0	0	0	0.07	0	0	0	0	0	0	0	0	0.1	0	0	0	0	0.06	1
Cluster7794_ERR1067711_USAGM000596	RFBA	Catalyzes the formation of dTDP-glucose, from dTTP and glucose 1-phosphate, as well as its pyrophosphorolysis (By similarity)	0	0	0	1	0	0	0	0	0	0	0	0	0	0	1	0	0	1	0	0	0	0	0	0	0	0	0	0	0	0	0	0	0	0.21	0.9
Cluster7794_ERR1067717_USAGM000939	RFBA	Catalyzes the formation of dTDP-glucose, from dTTP and glucose 1-phosphate, as well as its pyrophosphorolysis (By similarity)	0	0	0	0	0	0	1	0	0	1	0	0	0	0.02	0	0	0	0	0	0	0	0	0	0	0.07	0	0	0	0	0	0	0	0	0.57	0.98
Cluster7795_ERR1067709_USAGM001753	MACA	macrolide-specific efflux protein macA	0	0	0	0	0.97	0	0.05	0	0	0	0	0	0	0	0	0	0	0	0.94	0.28	0	0	0	0	0.86	0	0	0	0	0	0	0	0	0.06	0.91
Cluster7795_ERR1067800_USAGM001473	MACA	macrolide-specific efflux protein macA	0	0.01	0	1	0	0	0.63	0	0	0	0	0	0	0	0	0.03	0	0	0	0.03	0	0	0	0	0	0	0	0	0	0	0	0	0	0	1
Cluster7795_ERR855128_USAGM000984	MACA	macrolide-specific efflux protein macA	0	0	0	0	0	0	0	0	0.8	0	0	0	0	0	0	0	0	0	0	0	0	0	0	0	0	0	0	0	0	0	0	0	0	0	1
Cluster7795_SRR3360606_USAGM000511	MACA	macrolide-specific efflux protein macA	0	0	0	0	0	0	0	0	0	1	0	0	0	0	0	0	0	0	0	0	0	0	0	0	0	0	0	0	0	0	0	0	0	0	1
Cluster7817_ERR1067800_USAGM000090	YFIQ	CoA-binding domain protein	0	0	0	1	0	0	0	0	0.1	0	0	0.03	0	0	0	0	0	0	0	0	0	0	1	0	0	0	0	0	0	0	0	0.02	0.13	0	0.95
Cluster7817_ERR191737_USAGM001568	YFIQ	CoA-binding domain protein	0	0	0	0	0	0	0.89	0	0	0	0	0	0	0	0	0	0	0	0	0	0	0	0	0	0	0	0	0	0	0	0	0	0	0	1
Cluster7843_ERR1067709_USAGM000894			1	0	1	0	0.99	1	0	0	0.4	0	0.99	0	1	0	0	1	0	0	0	0.1	0	0.04	0	0	0	1	0	0	0	0	0	0	0.43	0.04	0.9
Cluster7884_ERR1067716_USAGM001090		Peptidoglycan-binding lysm	0.99	0.73	1	0.03	0.97	0	0	0.95	0	0	1	0.98	1	0	0	0	0	0	0	0	0	0	0	0	0	0	0	0	0	0	0	0	0.04	0	1
Cluster7897_ERR1067717_USAGM001223	HISZ	Required for the first step of histidine biosynthesis. May allow the feedback regulation of ATP phosphoribosyltransferase activity by histidine (By similarity)	0	0	0	0	0.99	0	0	0.05	0	0	0	0	0	0	0	0	0	0	0	0.03	0	0	0	0	0	0.08	0	0	0	0	0	0	0.09	0.25	1
Cluster7897_ERR1067800_USAGM000720	HISZ	Required for the first step of histidine biosynthesis. May allow the feedback regulation of ATP phosphoribosyltransferase activity by histidine (By similarity)	0	0	0	0.97	0	0	0	0	0	0	0	0	0	0	0	0	0	0	0	0.1	0	0	0	0	0	0	0	0	0.01	0	0	0	0	0	1
Cluster7947_ERR1067715_USAGM000624	BAMA	Part of the outer membrane protein assembly complex, which is involved in assembly and insertion of beta-barrel proteins into the outer membrane	0.01	0	0	0	0	0	1	0	0	0.4	0	0	0	0	0	0	0	0	0	0.1	0	0	0	0	0	0	0	0	0	0	0	0	0.04	0.11	1
Cluster794_ERR1067718_USAGM001621		Transcriptional regulator	0	0	0	0	0.97	0	0.95	0.05	0	0.4	0	0	0	0	0	0	0	0	0	0	0	0	0	0	0	0	0	0	0.01	0	0	0	0.06	0.13	1
Cluster7951_ERR1067716_USAGM000172			0	0.88	0	0.97	0	0	0	0.32	0.1	0	0.01	0	0.02	0	0	0	0	0	0.06	0	0	0	0	0	0	0	0	0	0	0	0	0	0	0	1
Cluster7976_ERR1067800_USAGM001586		Major Facilitator	0	0	0	1	0	0	0	0	0	0	0	0	0	0	0	0	0	0	0	0	0	0	0	0	0	0	0	0	0	0	0	0	0	0	1
Cluster7992_ERR191737_USAGM000560	YQFA	Hemolysin iii	0	0	0	0	0	0	1	0	0.1	0.8	0	0	0	0	0	0	0	0	0	0	0	0	0	0	0	0	0	0	0	0.1	0	0	0.04	0	1
Cluster8016_ERR1067711_USAGM001028	INTA	Integrase	0	0.01	0	0	0.97	0	0	0	0.9	0	0.01	0	0	0	0.78	0	0	0.91	0	0.07	0	0	0	0	0	0	0	0	0	0.1	0.2	0	0.19	0.49	0.91
Cluster8016_ERR1067746_USAGM001514	INTA	Integrase	0	0	0	0	0	0	0.95	0	0	1	0	0	0	0.02	0	0	0	0	0	0	0	0	0	0	0	0.83	0	1	0	0	0.1	0	0	0.19	0.92
Cluster8016_ERR1067800_USAGM000781	INTA	Integrase	0	0	0	0.9	0	0	0	0	0	0	0	0	0	0	0	0.03	0	0	0	0	0	0	0	0	0	0	0	0	0	0	0	0	0	0	1
Cluster8035_ERR191737_USAGM001229	CVRA	antiporter	0	0	0	0	0	0	1	0	0	0.8	0	0	0	0	0	0	0	0	0	0	0	0	0	0	0	0	0	0	0	0	0	0	0	0	1
Cluster8061_ERR1067716_USAGM000284		Integrase core domain	0	0.83	0	0	0.03	0	0	0.89	0	0	0	0.97	0	0	0	0	0	0	0	0	0	0	0	0	0	0	0	0	0	0	0	0	0.02	0	1
Cluster8061_ERR1067730_USAGM000353		Integrase core domain	0.79	0.01	0.84	0	0	0.95	0	0	0	0.2	0.85	0	0.89	0	0	0	0	0	0	0.07	0	0	1	0	0	0	0	0	0	0	0	0	0.15	0.36	0.94
Cluster8061_ERR1067768_USAGM001278		Integrase core domain	0	0	0	0	0.76	0	0	0	0	0	0	0	0	0	0	0	0	0	0	0.1	0	0	0	0	0	0	0	0	0	0	0	0	0	0.02	1
Cluster8061_ERR191737_USAGM001707		Integrase core domain	0	0	0	0	0	0	0.95	0	0	0	0	0	0	0	0	0	0	0	0	0	0	0	0	0	0	0	0	0	0	0	0	0	0	0	1
Cluster8116_ERR1067716_USAGM000984	LEUB	Catalyzes the oxidation of 3-carboxy-2-hydroxy-4- methylpentanoate (3-isopropylmalate) to 3-carboxy-4-methyl-2- oxopentanoate. The product decarboxylates to 4-methyl-2 oxopentanoate (By similarity)	1	0.97	1	0	1	1	0.95	1	0	0	1	0.91	0.98	0	0	0	0	0	0	0.07	0	0	0	0	0	0	0	0	0	0.7	0	0	0	0.02	0.98
Cluster8117_ERR1067721_USAGM001333	SURA	peptidyl-prolyl cis-trans isomerase	0	0.03	0	0.76	0.03	0	0	0	0	0	0	0.02	0	0	0.36	0.09	0	0.33	0	0.17	0	0	0	0	0.36	0.5	0	0.45	0	0	0.1	0	0.11	0.15	0.93
Cluster8182_ERR1067718_USAGM000086	ANMK	Catalyzes the specific phosphorylation of 1,6-anhydro-N- acetylmuramic acid (anhMurNAc) with the simultaneous cleavage of the 1,6-anhydro ring, generating MurNAc-6-P. Is required for the utilization of anhMurNAc either imported from the medium or derived from its own cell wall murein, and thus plays a role in cell wall recycling (By similarity)	0	0	0	0.97	0.99	0	0	0	1	0	0	0	0	0	0	0	0	0	0	0.07	0	0	1	0	0	0	0	0	0	0	0	0	0.08	0.15	0.95
Cluster8241_ERR1067709_USAGM001472	YBGI	NIF3 family	0	0.01	0	0.97	1	0	0.95	0	0	1	0	0	0	0	0	0	0	0	0	0.24	0	0	1	0	0	0	0	0	0	0	0	0	0.09	0.66	0.93
Cluster8267_ERR1067768_USAGM000285	RSMD	methyltransferase	0	0	0	1	0.96	0	0	0	0	0	0	0	0	0	0	0	0	0	0	0	0	0	0	0	0	0.08	0	0	0	0	0	0	0	0.02	1
Cluster8308_ERR1067718_USAGM000020	FUMC	fumarate hydratase Class II	0	0	0	0	0	0	1	0	0	1	0	0	0	0	0	0	0	0	0	0.03	0	0	0	0	0	0	0	0	0	0	0	0	0.02	0.15	1
Cluster8327_ERR1067709_USAGM001099	FIXC	geranylgeranyl reductase	0	0	0	0.86	0	0	0	0.53	0.1	0	0	0	0	0	0	0	0	0	0	0.1	0	0	0	0	0	0	0	0	0	0	0	0	0.4	0	0.99
Cluster8327_ERR1067716_USAGM001246	FIXC	geranylgeranyl reductase	1	0.99	1	0	0	1	0	0.47	0	0	1	1	1	0	0	0	0	0	0	0.03	0	0	0	0	0.07	0	0	0	0	0	0	0	0	0	1
Cluster8368_ERR1067768_USAGM001603	SBMA	(ABC) transporter	0	0.01	0	0	1	0	0	0	0	0	0	0	0	0	0	0	0	0	0	0.14	0	0	0	0	0	0	0	0	0	0	0	0	0.06	0.02	1
Cluster8378_ERR1067709_USAGM000611	DAPA	Catalyzes the condensation of (S)-aspartate-beta- semialdehyde (S)-ASA and pyruvate to 4-hydroxy- tetrahydrodipicolinate (HTPA) (By similarity)	0.96	0.96	1	0	0.94	1	0	0.89	0.9	0	0.96	1	0.96	0	0	0	0	0	0	0.28	0	0	0	0	0	0	0	0	0	0	0	0	0.08	0.66	0.98
Cluster8378_ERR1067746_USAGM001267	DAPA	Catalyzes the condensation of (S)-aspartate-beta- semialdehyde (S)-ASA and pyruvate to 4-hydroxy- tetrahydrodipicolinate (HTPA) (By similarity)	0	0.01	0	0	0	0	1	0	0	1	0	0	0	0	0	0	0	0	0	0	0	0	0	0	0	0.83	0	0	0	0	0	0	0	0	0.97
Cluster8378_ERR1067800_USAGM000785	DAPA	Catalyzes the condensation of (S)-aspartate-beta- semialdehyde (S)-ASA and pyruvate to 4-hydroxy- tetrahydrodipicolinate (HTPA) (By similarity)	0	0	0	0.62	0	0	0	0	0	0	0	0	0	0	0	0	0	0	0	0	0	0	0	0	0	0	0	0	0	0	0	0	0	0	1
Cluster8432_ERR855021_USAGM001258	FTSZ	Essential cell division protein that forms a contractile ring structure (Z ring) at the future cell division site. The regulation of the ring assembly controls the timing and the location of cell division. One of the functions of the FtsZ ring is to recruit other cell division proteins to the septum to produce a new cell wall between the dividing cells. Binds GTP and shows GTPase activity (By sim…	0	0	0	0	0	0.9	0	0	0	0	0	0	0	0	0	0	0	0	0	0	0	0	0	0	0	0	0	0	0	0	0	0	0	0	1
Cluster8443_ERR1067813_USAGM000671	OATA	acyltransferase 3	0.88	0	0.76	0.14	0	0.1	0	0	0	0	0.97	0.02	0.89	0	0	0	0	0	0	0	0	0	0	0	0	0	0	0	0	0	0	0	0	0	1
Cluster8443_ERR855021_USAGM000358	OATA	acyltransferase 3	0.01	0	0	0	0	0.9	0	0	0	0	0	0	0	0	0	0	0	0	0	0	0	0	0	0	0	0	0	0	0	0	0	0	0	0	1
Cluster8449_ERR1067718_USAGM001134			0	0	0	0	1	0	0.95	0	0	1	0	0.03	0	0	0	0	0	0	0	0	0	0	0	0	0	0	0	0	0	1	0	0	0.21	0.49	0.94
Cluster8473_ERR1067720_USAGM000035	APE1	Periplasmic Protein	0	0	0	0	0.96	0	0	0.05	0	0	0	0	0	0	0	0	0	0	0.03	0.07	0	0	0	0	0	0	0	0	0	1	0	0	0.09	0	0.95
Cluster8482_ERR1067711_USAGM001650	PURB	adenylosuccinate lyase	0.97	0.88	0.82	0	0	1	0	0.21	0	0.2	1	0.03	1	0.02	1	0.14	0	1	0.06	0.07	0	0	0	0	0	0	0	0	0	0	0	0.02	0.08	0.08	0.9
Cluster8482_ERR1067742_USAGM000323	PURB	adenylosuccinate lyase	0	0.01	0	0	0	0	0	0	0	0	0	0.81	0	0	0	0	0	0	0	0	0	0	0	0	0	0	0	0	0	0	0	0	0	0	1
Cluster8482_ERR1067768_USAGM000163	PURB	adenylosuccinate lyase	0	0	0	0	0.89	0	0	0	0	0	0	0	0	0	0	0	0	0	0	0	0	0	0	0	0.07	0	0	0	0	0	0	0	0	0	1
Cluster8482_ERR1067800_USAGM000546	PURB	adenylosuccinate lyase	0	0.01	0	1	0	0	0	0.11	0.2	0	0	0	0	0	0	0	0	0	0	0	0	0	0	0	0	0	0	0	0	0	0	0	0	0	1
Cluster8482_ERR191737_USAGM000576	PURB	adenylosuccinate lyase	0.01	0	0	0	0	0	0.74	0	0	0.8	0	0	0	0	0	0	0	0	0	0	0	0	0	0	0	0	0	0	0	0	0	0	0	0	1
Cluster8482_ERR855128_USAGM001394	PURB	adenylosuccinate lyase	0	0	0	0	0	0	0.05	0	0.8	0	0	0	0	0	0	0	0	0	0	0	0	0	0	0	0	0	0	0	0	0	0	0	0	0	1
Cluster8553_ERR1067768_USAGM001103	SOTB	Major Facilitator	0	0	0	0	0.97	0	0	0	0	0	0	0	0	0	0	0	0	0	0	0	0	0	0	0	0	0	0	0	0	0	0	0	0	0	1
Cluster8560_ERR1067711_USAGM001723	RNE	Ribonuclease	0.97	0.85	0.89	0	0.25	1	0	0.79	0	0	0.99	0.97	1	0	0.98	0.09	0	0.97	0.06	0.03	0	0	0	0	0	0	0	0	0	0	0	0	0.15	0.32	0.9
Cluster8560_ERR1067713_USAGM001423	RNE	Ribonuclease	0	0	0	0.97	0	0	0	0	0	0	0	0	0	0	0	0	0	0	0	0	0	0	0	0	0	0	0	0	0	0	0	0	0	0.19	1
Cluster8612_ERR1067714_USAGM000239			0	0	0	0.83	0	0	1	0	0	0.5	0	0	0	0.02	0	0	0	0	0.91	0	0	0	0	0	0.93	0	0	0	0	0.1	0	0	0.19	0.17	0.92
Cluster8615_ERR1067746_USAGM001513	YAAA	UPF0246 protein	0	0	0	0	0	0	0	0	1	0	0	0.28	0	0.02	0	0	0	0	0	0.1	0	0	0	0	0	0.92	0	1	0	0.1	0.1	0	0.04	0.08	0.91
Cluster8615_ERR1067768_USAGM000568	YAAA	UPF0246 protein	0	0	0	0	0.99	0	0	0	0	0	0	0	0	0	0	0	0	0	0	0	0	0	0	0	0	0	0	0	0	0	0	0	0	0	1
Cluster8623_ERR1067709_USAGM001209		protease	0.78	0.97	0.93	0	0	0.1	0	0.79	0.1	0	0.96	0.97	0.98	0	0	0	0	0	0	0.14	0	0	0	0	0	0	0	0	0	0.1	0	0	0.04	0.08	1
Cluster8623_ERR1067715_USAGM001513		protease	0	0	0	0.97	0	0	0	0	0	0	0	0	0	0	0	0	0	0	0	0.1	0	0	0	0	0	0	0	0	0	0	0	0	0	0	1
Cluster8623_ERR1067768_USAGM000908		protease	0	0	0	0	0.97	0	0	0	0	0	0	0	0	0	0	0	0	0	0	0	0	0	0	0	0	0	0	0	0	0	0	0	0	0	1
Cluster8623_ERR855021_USAGM001468		protease	0	0	0	0	0	0.9	0	0	0	0	0	0	0	0	0	0	0	0	0	0	0	0	0	0	0	0	0	0	0	0	0	0	0	0	1
Cluster8623_SRR3360606_USAGM000653		protease	0	0	0	0	0	0	0	0	0	1	0	0	0	0	0	0	0	0	0	0	0	0	0	0	0	0	0	0	0	0	0	0	0	0	1
Cluster8668_ERR1067768_USAGM000382	LBPA	Receptor	0.12	0	0	0	1	0	0	0	0	0	0	0	0	0	0	0	0	0	0	0.03	0	0	0	0	0	0	0	0	0	0	0	0	0	0	1
Cluster8674_ERR1067715_USAGM000777	CYSI	Component of the sulfite reductase complex that catalyzes the 6-electron reduction of sulfite to sulfide. This is one of several activities required for the biosynthesis of L- cysteine from sulfate (By similarity)	0	0	0	1	0	0	0	0	0.2	0	0	0	0	0	0	0	0	0	0	0.03	0	0	0	0	0	0	0	0	0	0	0	0	0.02	0.45	0.99
Cluster8674_ERR1067742_USAGM001399	CYSI	Component of the sulfite reductase complex that catalyzes the 6-electron reduction of sulfite to sulfide. This is one of several activities required for the biosynthesis of L- cysteine from sulfate (By similarity)	0	0	0	0	0	0	0	0	0	0	0	0.98	0	0	0	0	0	0	0	0	0	0	0	0	0	0	0	0	0	0	0	0	0	0	1
Cluster8732_ERR1067716_USAGM000240	GYRB	DNA gyrase negatively supercoils closed circular double- stranded DNA in an ATP-dependent manner and also catalyzes the interconversion of other topological isomers of double-stranded DNA rings, including catenanes and knotted rings (By similarity)	0	0.87	0	0	0	0	0	0.89	0	0	0	0.98	0	0	0	0	0	0	0	0.07	0	0	0	0	0	0	0	0	0	1	0	0	0	0	0.95
Cluster8732_ERR1067813_USAGM000278	GYRB	DNA gyrase negatively supercoils closed circular double- stranded DNA in an ATP-dependent manner and also catalyzes the interconversion of other topological isomers of double-stranded DNA rings, including catenanes and knotted rings (By similarity)	0.87	0	1	0	0	0	0	0	0	0	1	0	1	0	0	0	0	0	0	0	0	0	0	0	0	0	0	0	0	0	0	0	0	0	1
Cluster8732_ERR854908_USAGM001280	GYRB	DNA gyrase negatively supercoils closed circular double- stranded DNA in an ATP-dependent manner and also catalyzes the interconversion of other topological isomers of double-stranded DNA rings, including catenanes and knotted rings (By similarity)	0.13	0	0	0	0	1	0	0	0	0	0	0	0	0	0	0	0	0	0	0	0	0	0	0	0	0	0	0	0	0	0	0	0	0	1
Cluster8779_ERR1067714_USAGM000941			0	0	0	0	0	0	0.63	0	0	0.5	0.01	0	0	0	0	0	0	0	0.03	0	0	0	0	0	0	0	0	0	0	0	0	0	0.06	0	1
Cluster8779_ERR1067774_USAGM000397			0	0	0	0	0	0	0	0	0.6	0	0	0	0	0	0	0	0	0	0	0.03	0	0	0	0	0.57	0	0	0	0	0	0	0	0.04	0.13	0.95
Cluster8785_ERR1067709_USAGM001357			0	0	0	0	0	0	0	0	1	0.6	0	0.02	0	0	0	0.17	0	0	0.47	0.24	0	0	0	0	0	0.17	0	0	0	0	0	0	0.45	0.13	0.97
Cluster87_SRR3360606_USAGM001425		Fimbrial protein	0	0	0	0	0	0	0	0	0	0.6	0	0	0	0	0	0	0	0	0	0	0	0	0	0	0	0	0	0	0	0	0	0	0	0	1
Cluster8808_ERR1067713_USAGM000010	ACND	aconitate hydratase	0	0	0	1	0	0	0	0	0	0	0	0.09	0	0.02	0	0	0	0	0	0	0	0	0	0	0	0	0	0	0	0	0	0	0	0.21	1
Cluster8808_ERR191737_USAGM000401	ACND	aconitate hydratase	0	0	0	0	0	0	1	0	0	1	0	0	0	0	0	0	0	0	0	0	0	0	0	0	0	0	0	0	0	0	0	0	0	0	1
Cluster8827_ERR1067716_USAGM000086		Membrane	0.99	0.93	0.98	0	0.01	1	0	0.84	0	0	1	0.91	0.98	0	0	0	0	0	0	0	0	0	0	0	0	0	0	0	0	0	0	0	0	0	1
Cluster8841_ERR1067813_USAGM000784			1	0	1	0	0	1	0	0	0	0	1	0	0.96	0	0	0	0	0	0	0	0	0	0	0	0	0	0	0	0	0	0	0	0	0	1
Cluster8859_ERR1067709_USAGM001609	CARB	Carbamoyl-phosphate synthetase ammonia chain	0	0	0	0	0	0	0	0	0.7	0	0	0	0	0	0	0	0	0	0	0.34	0	0	0	0	0	0	0	0	0	0	0	0	0	0.04	0.99
Cluster8859_ERR1067711_USAGM000131	CARB	Carbamoyl-phosphate synthetase ammonia chain	0	0	0	1	0	0	0	0	0.1	0	0	0	0	0	1	0	0	1	0	0	0	0	0	0	0	0	0	0	0	0	0	0	0	0.17	0.9
Cluster8859_ERR1067751_USAGM001778	CARB	Carbamoyl-phosphate synthetase ammonia chain	0	0	0	0	0	0	1	0	0	0.8	0	0	0	0	0	0	0	0	0	0	0	0	0	0	0	0.83	0	0	0	0	0	0	0.04	0.02	0.97
Cluster887_ERR191737_USAGM001460		Protein of unknown function (DUF1044)	0	0	0	0	0	0	0.89	0	0	1	0	0	0	0	0	0	0	0	0	0	0	0	0	0	0	0	0	0	0	0	0	0	0	0	1
Cluster8898_ERR1067716_USAGM001345	MSBA	Involved in lipid A export and possibly also in glycerophospholipid export and for biogenesis of the outer membrane. Transmembrane domains (TMD) form a pore in the inner membrane and the ATP-binding domain (NBD) is responsible for energy generation (By similarity)	0	0.92	0	0	0	0	0	0.26	0	0	0	0.91	0	0	0	0	0	0	0	0	0	0	0	0	0	0	0	0	0	0	0	0	0	0	1
Cluster8898_ERR1067718_USAGM001588	MSBA	Involved in lipid A export and possibly also in glycerophospholipid export and for biogenesis of the outer membrane. Transmembrane domains (TMD) form a pore in the inner membrane and the ATP-binding domain (NBD) is responsible for energy generation (By similarity)	0	0	0	0	1	0	0	0	0	0	0	0	0	0	0	0	0	0	0	0.1	0	0	0	0	0	0	0	0	0	0	0	0	0	0.13	1
Cluster8898_ERR1067774_USAGM000325	MSBA	Involved in lipid A export and possibly also in glycerophospholipid export and for biogenesis of the outer membrane. Transmembrane domains (TMD) form a pore in the inner membrane and the ATP-binding domain (NBD) is responsible for energy generation (By similarity)	0	0	0	1	0	0	0.05	0	0.1	0.3	0	0	0	0	0	0	0	0	0	0.21	0	0.04	0	0	0	0	0	0	0	0	0	0	0	0.02	1
Cluster8906_ERR1067716_USAGM001462			0.22	0.56	0.09	0	0	0.85	0	0.63	0	0	0.28	0.59	0.16	0	0	0.03	0	0	0	0.14	0	0	0	0	0	0	0	0	0	0	0	0.04	0.02	0.02	1
Cluster8914_SRR3360606_USAGM000998		Protein of unknown function (DUF330)	0	0	0	0	0	0	0	0	0	0.6	0	0	0	0	0	0	0	0	0	0	0	0	0	0	0	0	0	0	0	0	0	0	0	0	1
Cluster8918_ERR1067709_USAGM001026	UBID	Catalyzes the decarboxylation of 3-octaprenyl-4-hydroxy benzoate to 2-octaprenylphenol (By similarity)	0.97	0.89	0.96	0	0	1	0	1	0.3	0	1	0.98	0.98	0	0	0	0	0	0	0.45	0	0	0	0	0	0	0	0	0	0.9	0	0	0.55	0.26	0.93
Cluster8918_ERR1067714_USAGM001390	UBID	Catalyzes the decarboxylation of 3-octaprenyl-4-hydroxy benzoate to 2-octaprenylphenol (By similarity)	0	0	0	1	0	0	0	0	0	0	0	0	0	0	0	0	0	0	0.78	0	0	0	0	0	1	0	0	0	0	0	0	0	0	0	0.92
Cluster8918_ERR1067774_USAGM001777	UBID	Catalyzes the decarboxylation of 3-octaprenyl-4-hydroxy benzoate to 2-octaprenylphenol (By similarity)	0	0	0	0	0	0	0.95	0	0	0.8	0	0	0	0	0	0	0	0	0	0.03	0	0	0	0	0	0	0	0	0	0	0	0	0.02	0	1
Cluster8936_ERR1067709_USAGM000044		excinuclease, ATPase subunit	0	0	0	0	0.99	0	0	0	0	0	0	0	0	0	0	0	0	0	0	0.14	0	0	1	0	0	0	0	0	0	0.9	0	0	0.02	0.11	0.91
Cluster8936_ERR1067730_USAGM001098		excinuclease, ATPase subunit	0	0	0	0	0	0	0.16	0	0	1	0	0	0	0	0	0	0	0	0	0	0	0	0	0	0	0	0	0	0	0	0	0	0.06	0.4	0.99
Cluster8936_ERR191737_USAGM000077		excinuclease, ATPase subunit	0	0	0	0	0	0	0.74	0	0	0	0	0	0	0	0	0	0	0	0	0	0	0	0	0	0	0	0	0	0	0	0	0	0	0	1
Cluster8939_ERR191737_USAGM001686	NHAC	Na H antiporter family protein	0	0	0	0	0	0	0.95	0	0	1	0	0	0	0	0	0	0	0	0	0.14	0	0	0	0	0	0	0	0	0	0	0	0	0.02	0	1
Cluster8943_ERR1067716_USAGM000535	GLTA	citrate synthase	0	0.94	0	0	0	0	0	0	0	0	0	0	0	0	0	0	0	0	0	0	0	0	0	0	0	0	0	0	0	0	0	0	0	0	1
Cluster8948_ERR1067768_USAGM000902	PPK2	polyphosphate kinase 2	0.13	0	0	0	0.96	0	0	0	0	0	0	0	0	0	0	0	0	0	0	0	0	0	0	0	0	0	0	0	0	0	0	0	0	0.08	1
Cluster8953_ERR1067813_USAGM000694	RSGA	May play a role in 30S ribosomal subunit biogenesis. Unusual circulary permuted GTPase that catalyzes rapid hydrolysis of GTP with a slow catalytic turnover (By similarity)	1	0	1	0	0	1	0	0	0	0	1	0	1	0	0	0	0	0	0	0	0	0	0	0	0	0	0	0	0	0	0	0	0	0	1
Cluster8956_ERR1067713_USAGM000277	PARC	Dna topoisomerase iv (Subunit a)	0	0	0	0	0	0	0	0	0	0.6	0	0	0	0	0	0	0	0	0	0	0	0	0	0	0	0	0	0	0	0	0	0	0	0.25	0.99
Cluster8956_ERR1067716_USAGM001335	PARC	Dna topoisomerase iv (Subunit a)	1	0.99	1	0	0.04	1	0	0.89	0.5	0	1	1	0.98	0	0	0	0	0	0	0.03	0	0	0	0	0	0	0	0	0	0	0	0	0	0	1
Cluster8956_ERR1067768_USAGM001262	PARC	Dna topoisomerase iv (Subunit a)	0	0	0	0	0.88	0	0.26	0	0	0	0	0	0	0	0	0	0	0	0	0	0	0	0	0	0	0	0	0	0	0	0	0.02	0	0	1
Cluster8956_ERR1067800_USAGM000292	PARC	Dna topoisomerase iv (Subunit a)	0	0	0	1	0	0	0	0	0	0	0	0	0	0	0	0	0	0	0	0	0	0	0	0	0	0	0	0	0	0	0	0	0	0.02	1
Cluster8956_ERR191737_USAGM001434	PARC	Dna topoisomerase iv (Subunit a)	0	0	0	0	0	0	0.74	0	0	0.1	0	0	0	0	0	0	0	0	0	0	0	0	0	0	0	0	0	0	0	0	0	0	0	0	1
Cluster8979_ERR1067709_USAGM000127		Conserved hypothetical protein 2217 (DUF2460)	0.59	0.12	0.02	0	0	1	0.89	0.53	0.1	0.2	0.81	0.88	0.82	0.02	0.07	0.03	0	0.06	0.03	0.21	0	0.04	0	0	0.07	0.08	0	0.91	0	0	0	0.14	0.15	0.15	0.95
Cluster9019_ERR1067718_USAGM000960	PURK	Phosphoribosylaminoimidazole carboxylase ATPase subunit	0	0	0	0	0.94	0	0	0	0	0	0	0	0	0	0	0.03	0	0	0	0.1	0	0	0	0	0	0	0	0	0	0	0	0	0.34	0.55	0.98
Cluster9033_ERR1067797_USAGM000446	QUED	6-carboxy-5,6,7,8-tetrahydropterin synthase	0	0	0	0	0	0	1	0	0.9	0.4	0	0.07	0	0	0	0	0	0	0	0.07	0	0	0	0	0	0	0	0	0	0	0	0	0.17	0.02	1
Cluster9053_ERR1067768_USAGM000333	RECG	ATP-dependent DNA helicase recg	0	0.02	0	0	0.97	0	0	0	0	0	0	0	0	0	0	0	0	0	0	0	0	0	0	0	0	0	0	0	0	0	0	0	0	0	1
Cluster9053_ERR1067800_USAGM001779	RECG	ATP-dependent DNA helicase recg	0	0	0	0.93	0	0	0	0	0	0	0	0	0	0	0	0	0	0	0	0	0	0	0	0	0	0	0	0	0	0	0	0	0	0	1
Cluster9089_ERR1067709_USAGM000957			1	1	1	0	0	1	0	0.89	0	0	1	0.98	1	0	0	0	0	0	0	0.14	0	0	0	0	0	0	0	0	0	1	1	0	0.32	0.04	0.9
Cluster9089_ERR1067718_USAGM001090			0	0	0	0	0.99	0	0	0	0	0	0	0	0	0	0	0	0	0	0	0	0	0	0	0	0	0	0	0	0	0	0	0.04	0.06	0.11	1
Cluster9112_ERR1067863_USAGM000844			0	0.03	0	0	0	0	1	0	0	1	0	0	0	0	0	0	0	0	0	0.24	0	0	0	0	0	0	0	0	0	0	0	0	0.04	0.02	1
Cluster9122_ERR1067716_USAGM000263	MTR	tryptophan-specific transport protein	0.98	0.92	1	0	0	1	0	0.95	0.1	0	0.99	0.86	1	0	0	0	0	0	0	0.03	0	0	0	0	0	0	0	0	0	0	0	0	0.02	0	1
Cluster9122_ERR1067768_USAGM000646	MTR	tryptophan-specific transport protein	0	0	0	0	0.61	0	0	0	0	0	0.01	0	0	0	0	0	0	0	0	0.07	0	0	0	0	0	0	0	0	0	0	0	0	0	0	1
Cluster9138_ERR1067710_USAGM001184	ETFB	Electron transfer flavoprotein	1	0.99	1	0	0.01	1	0	1	1	0	1	1	1	0.02	0	0	0	0	0.94	0.66	0	0	0	0	0.79	0	0	0	0.03	0	0	0.11	0	0.04	0.91
Cluster9150_SRR3360606_USAGM000056	QUEE	Catalyzes the conversion of 6-carboxy-5,6,7,8- tetrahydropterin (CPH4) to 7-carboxy-7-deazaguanine (CDG) (By similarity)	0	0	0	0	0	0	0	0	0	0.6	0	0	0	0	0	0	0	0	0	0	0	0	0	0	0	0	0	0	0	0	0	0	0	0	1
Cluster9156_ERR1067797_USAGM000463	BASS	Histidine kinase	0	0	0	0	0	0	0.95	0	0	0.1	0	0	0	0	0	0	0	0	0	0	0	0	0	0	0	0	0	0	0	0	0	0	0.13	0	1
Cluster9156_ERR855128_USAGM000212	BASS	Histidine kinase	0	0	0	0	0	0	0	0	0.7	0	0	0	0	0	0	0	0	0	0	0	0	0	0	0	0	0	0	0	0	0	0	0	0	0	1
Cluster9156_SRR3360750_USAGM000357	BASS	Histidine kinase	0	0	0	0	0	0	0.05	0	0	0.6	0	0	0	0	0	0	0	0	0	0	0	0	0	0	0	0	0	0	0	0	0	0	0	0	1
Cluster9165_ERR1067715_USAGM000999	SMC	Required for chromosome condensation and partitioning (By similarity)	1	0.97	1	0	0.99	1	0	0.84	0.2	0	1	0.98	1	0	0	0	0	0	0	0.1	0	0	0	0	0	0	0	0	0	0	0	0	0.02	0.15	1
Cluster9165_ERR1067800_USAGM001475	SMC	Required for chromosome condensation and partitioning (By similarity)	0	0	0	1	0	0	0	0	0	0	0	0	0	0	0	0.03	0	0	0	0	0	0	0	0	0	0	0	0	0.03	0	0	0	0	0.02	1
Cluster9165_ERR191819_USAGM001582	SMC	Required for chromosome condensation and partitioning (By similarity)	0	0	0	0	0	0	0.63	0	0	0	0	0	0	0	0	0	0	0	0	0	0	0	0	0	0	0	0	0	0	0	0	0	0	0	1
Cluster918_ERR1067710_USAGM001157	NADC	Nicotinate-nucleotide	0	0	0	1	0	0	0	0	0.1	0	0	0	0	0	0	0	0	0	0.91	0.21	0	0	0	0	0	0.17	0	0	0	0	0	0	0	0	0.96
Cluster9200_ERR191763_USAGM000448	PHES	Phenylalanyl-tRNA synthetase alpha subunit	0	0	0	0	0	0	0	0	0	0.6	0	0	0	0	0	0	0	0	0	0.1	0	0	0	0	0	0	0	0	0	0	0	0	0	0	1
Cluster920_SRR3360606_USAGM000173	TRUA	Formation of pseudouridine at positions 38, 39 and 40 in the anticodon stem and loop of transfer RNAs (By similarity)	0	0	0	0	0	0	0	0	0	0.6	0	0	0	0	0	0	0	0	0	0	0	0	0	0	0	0	0	0	0	0	0	0	0	0	1
Cluster9227_ERR1067715_USAGM000304	YCFH	hydrolase TatD family	0	0	0	0	0	0	0	0	0	1	0	0	0	0	0	0	0	0	0	0.03	0	0	0	0	0	0	0	0	0	0	0	0	0.08	0.36	0.99
Cluster9227_ERR191737_USAGM001176	YCFH	hydrolase TatD family	0	0	0	0	0	0	1	0	0	0	0	0	0	0	0	0	0	0	0	0	0	0	0	0	0	0	0	0	0	0	0	0	0	0	1
Cluster9230_ERR1067798_USAGM000436	ALAS	Catalyzes the attachment of alanine to tRNA(Ala) in a two-step reaction alanine is first activated by ATP to form Ala- AMP and then transferred to the acceptor end of tRNA(Ala). Also edits incorrectly charged Ser-tRNA(Ala) and Gly-tRNA(Ala) via its editing domain (By similarity)	0	0	0	0	0	0	0.95	0	0	1	0	0	0	0	0	0	0	0	0	0	0	0	1	0	0	0	0	0	0	0	0	0	0.21	0	0.95
Cluster9230_ERR1067800_USAGM001181	ALAS	Catalyzes the attachment of alanine to tRNA(Ala) in a two-step reaction alanine is first activated by ATP to form Ala- AMP and then transferred to the acceptor end of tRNA(Ala). Also edits incorrectly charged Ser-tRNA(Ala) and Gly-tRNA(Ala) via its editing domain (By similarity)	0	0	0	1	0	0	0	0	0	0	0	0	0	0	0	0	0	0	0	0	0	0	0	0	0	0	0	0	0	0	0	0	0	0	1
Cluster9250_ERR1067709_USAGM000172	YHET	Alpha beta hydrolase	0	0.89	0	0	0	0	0	0.95	0	0	0	0.98	0	0	0	0	0	0	0	0.31	0	0	0	0	0	0	0	0	0	0	0	0	0.02	0	1
Cluster9250_ERR1067710_USAGM001735	YHET	Alpha beta hydrolase	0.99	0	1	1	0	1	0	0	0.5	0	1	0	1	0	0	0	0	0	1	0.28	0	0	0	0	0	0.08	0	0	0	0	0	0	0	0.02	0.95
Cluster9331_ERR1067755_USAGM000215	NOSY	transporter	0	0	0	0	0	0	0	0	0.9	0	0	0	0	0	0	0	0	0	0.06	0.14	0	0	0	0	0	0	0	0	0	0.1	0	0	0.34	0.15	0.99
Cluster9377_ERR1067755_USAGM001726	YFCN	Smr protein MutS2	0.01	0	0	0	0	0	0	0	0.9	0	0	0	0	0	0	0	0	0	0	0.48	0.04	0	0.95	0	0	0.08	0	0	0	0	0	0	0.08	0.13	0.93
Cluster9391_ERR855254_USAGM000748	ADH	alcohol dehydrogenase	0	0.02	0	0	0	0	1	0	0.1	0	0	0	0	0	0	0	0	0	0	0.14	0	0	0.5	0	0	0	0	0	0	0	0	0	0.11	0.38	0.98
Cluster9405_ERR1067718_USAGM000265	PILR	two component, sigma54 specific, transcriptional regulator, Fis family	0	0	0	0	0	0	1	0	0	0.8	0	0	0	0	0	0	0	0	0	0.07	0	0	0	0	0	0	0	0	0	1	0	0	0.04	0.57	0.94
Cluster9409_ERR1067883_USAGM000833	NOSR	Regulatory protein NosR	0	0	0	0	0	0	0.79	0	0	1	0	0	0	0	0	0	0	0	0	0	0	0	0	0	0	0	0	0	0	0	0	0	0.02	0.02	1
Cluster9423_ERR1067716_USAGM001010	RIBF	riboflavin kinase FMN adenylyltransferase	0	1	0	0.97	0	0	0	0.68	0	0	0	0	0	0	0	0	0	0	0	0	0	0	0	0	0	0	0	0	0	0	0	0	0.02	0.15	1
Cluster9423_ERR1067742_USAGM000013	RIBF	riboflavin kinase FMN adenylyltransferase	0	0	0	0	0	0	0	0	0	0	0	0.88	0	0	0	0	0	0	0	0	0	0	0	0	0	0	0	0	0	0	0	0	0.06	0	1
Cluster9423_ERR1067813_USAGM000830	RIBF	riboflavin kinase FMN adenylyltransferase	0.97	0	1	0	0	1	0	0.16	0	0.2	0.99	0	1	0	0	0	0	0	0.09	0.14	0	0	0	0	0	0	0	0	0	0	0	0	0	0	1
Cluster9423_ERR191737_USAGM000635	RIBF	riboflavin kinase FMN adenylyltransferase	0	0	0	0	0	0	1	0	0	0.3	0	0	0	0	0	0	0	0	0	0	0	0	0	0	0	0	0	0	0	0	0	0	0	0	1
Cluster9423_ERR855060_USAGM001767	RIBF	riboflavin kinase FMN adenylyltransferase	0	0	0	0	0	0	0	0	0.6	0	0	0	0	0	0	0	0	0	0	0	0	0	0	0	0	0	0	0	0	0	0	0	0	0.02	1
Cluster9456_ERR1067716_USAGM001323			0	0.84	0	0	0	0	0	0.74	0	0	0	0.97	0	0	0	0	0	0	0	0.21	0	0	0	0	0	0	0	0	0	1	0	0	0.09	0	0.95
Cluster9476_ERR1067713_USAGM001227	NSPA	Membrane	0	0	0	0	0	0	0	0.05	1	0	0	0	0	0	0	0	0	0	0.06	0.41	0	0	1	0	0	0.08	0	0	0	0	0.2	0	0.25	0.13	0.94
Cluster9495_ERR1067768_USAGM000115	AMPG	Major Facilitator superfamily	0	0	0	0	0.97	0	0.26	0.05	0	1	0	0	0	0	0	0	0	0	0	0.07	0	0	0	0	0	0	0	0	0	0.1	0	0	0.04	0.11	1
Cluster949_ERR1067713_USAGM001142	GUAB	Catalyzes the conversion of inosine 5'-phosphate (IMP) to xanthosine 5'-phosphate (XMP), the first committed and rate- limiting step in the de novo synthesis of guanine nucleotides, and therefore plays an important role in the regulation of cell growth (By similarity)	0	0	0	0	0	0	1	0	0.2	0	0	0.07	0	0.02	0	0	0	0	0.22	0.1	0	0	1	0	0	0	0	0	0	0	0	0.02	0.17	0.09	0.95
Cluster949_ERR1067730_USAGM001150	GUAB	Catalyzes the conversion of inosine 5'-phosphate (IMP) to xanthosine 5'-phosphate (XMP), the first committed and rate- limiting step in the de novo synthesis of guanine nucleotides, and therefore plays an important role in the regulation of cell growth (By similarity)	0.99	0	0.98	0	0	1	0	0.21	0	0	0.99	0	1	0	0	0	0	0	0	0.14	0	0	0	0	0	0	0	0	0	0	0	0	0	0.3	0.99
Cluster9530_ERR1067716_USAGM000247			0	0.83	0	0	0.9	0	0	0.95	0	0	0	0.98	0	0	0	0	0	0	0	0.03	0	0	0	0	0	0	0	0	0	0	0	0	0.08	0	1
Cluster9540_ERR1067800_USAGM000963		Uncharacterized protein conserved in bacteria (DUF2251)	0	0	0	0.97	0	0	0	0	0	0	0	0	0	0	0	0	0	0	0	0	0	0	0	0	0	0	0	0	0	0	0	0	0	0	1
Cluster9612_ERR1067710_USAGM001159	NADA	Catalyzes the condensation of iminoaspartate with dihydroxyacetone phosphate to form quinolinate (By similarity)	0.02	0	0.18	1	0	0	0	0	0.2	0	0	0	0	0	0	0	0	0	0.94	0.24	0	0	0	0	1	0	0	0	0	0	0	0	0.04	0.28	0.9
Cluster9615_ERR1067716_USAGM000877	OPRM	RND efflux system, outer membrane lipoprotein	0.78	0.66	0.78	0	0	0.85	0	0.53	0	0	0.7	0.78	0.68	0	0	0.03	0	0	0	0	0	0	0	0	0	0	0	0	0	0	0	0	0	0	1
Cluster9626_ERR1067768_USAGM000694	FABA	Thioester dehydrase family protein	0	0	0	0	0.99	0	0	0	0	0	0	0.02	0	0	0	0	0	0	0	0	0	0	0	0	0	0	0	0	0	0	0	0	0.3	0.02	1
Cluster9656_ERR1067715_USAGM000384	PANC	Catalyzes the condensation of pantoate with beta-alanine in an ATP-dependent reaction via a pantoyl-adenylate intermediate (By similarity)	0.99	0	1	0	0	1	0.26	0.95	0	0.3	1	1	0.98	0	0	0	0	0	0	0.31	0	0	0	0	0.07	0	0	0	0	0.6	0	0	0.06	0.04	0.98
Cluster9659_ERR191753_USAGM000929	YAAJ	amino acid carrier protein	0	0	0	0	0	0	0	0	0.9	0	0	0	0	0	0	0	0	0	0	0	0	0	0	0	0	0	0	0	0	0	0	0	0	0	1
Cluster9685_ERR1067768_USAGM000965	RPSA	thus facilitating recognition of the initiation point. It is needed to translate mRNA with a short Shine-Dalgarno (SD) purine-rich sequence (By similarity)	0	0	0	0	0.99	0	0	0	0	0	0	0	0	0	0	0	0	0	0	0	0	0	0	0	0	0	0	0	0	0	0	0	0	0	1
Cluster9685_ERR191737_USAGM000796	RPSA	thus facilitating recognition of the initiation point. It is needed to translate mRNA with a short Shine-Dalgarno (SD) purine-rich sequence (By similarity)	0	0	0	0	0	0	1	0	0	1	0	0	0	0	0	0	0	0	0	0	0	0	0	0	0	0	0	0	0	0	0	0	0	0	1
Cluster9740_ERR1067813_USAGM000666		Transcriptional regulator	0.96	0	1	0	0	0	0	0	0	0	0.97	0	0.95	0	0	0	0	0	0	0	0	0	0	0	0	0	0	0	0	0	0	0	0	0	1
Cluster9754_ERR1067813_USAGM000929	RELA	In eubacteria ppGpp (guanosine 3'-diphosphate 5-' diphosphate) is a mediator of the stringent response that coordinates a variety of cellular activities in response to changes in nutritional abundance (By similarity)	1	0	1	0	0	1	0	0	0	0	0.99	0	1	0	0	0	0	0	0	0	0	0	0	0	0	0	0	0	0	0	0	0	0	0	1
Cluster9783_ERR1067716_USAGM000173	VPR	serine protease	0	0.39	0	0	0	0	0	0.05	0	0	0	0.64	0.02	0	0	0	0	0	0.03	0	0	0	0	0	0	0	0	0	0	0	0	0	0	0	1
Cluster9783_ERR191730_USAGM000227	VPR	serine protease	0.57	0	0.42	0	0	0	0	0.05	0	0.1	0.57	0	0.61	0	0	0	0	0	0	0	0	0	0	0	0	0	0	0	0	0	0	0	0	0	1
Cluster9783_SRR2736232_USAGM000085	VPR	serine protease	0	0	0	0	0	0.65	0	0	0	0	0	0	0	0	0	0	0	0	0	0	0	0	0	0	0	0	0	0	0	0	0	0	0	0	1
Cluster9792_ERR1067716_USAGM001326	Y2191	BRO family, N-terminal domain	0	0.8	0	0	0	0	0	0.79	0	0	0	0.62	0	0	0	0	0	0	0	0	0	0	0	0	0	0	0	0	0	0	0	0	0	0	1
Cluster9792_ERR1067813_USAGM000255	Y2191	BRO family, N-terminal domain	0.78	0	0.51	0.45	0	0.95	0	0	0	0	0.96	0	1	0	0	0	0	0	0	0.07	0	0	0	0	0	0	0	0	0	0	0	0	0	0	1
Cluster9792_ERR191752_USAGM001669	Y2191	BRO family, N-terminal domain	0	0	0	0	0	0	0	0	0.9	0	0	0	0	0	0	0	0	0	0	0	0	0	0	0	0	0	0	0	0	0	0	0	0	0.02	1
Cluster9792_SRR3360606_USAGM000389	Y2191	prophage antirepressor	0	0	0	0	0	0	0	0	0	0.6	0	0	0	0	0	0	0	0	0	0	0	0	0	0	0	0	0	0	0	0	0	0	0	0	1
Cluster9823_ERR1067711_USAGM000060	ARGF	ornithine carbamoyltransferase	1	0	1	0	0	1	0	0	0.2	0	1	0	1	0	1	0	0	1	0	0.07	0	0	0	0	0	0	0	0	0	0	0	0	0.08	0	0.9
Cluster9823_ERR855128_USAGM000134	ARGF	ornithine carbamoyltransferase	0	0	0	0	0	0	0	0	0.8	0	0	0	0	0	0	0	0	0	0	0	0	0	0	0	0	0	0	0	0	0	0	0	0	0	1
Cluster9828_ERR1067768_USAGM001208	TLDD	peptidase U62, modulator of DNA gyrase	0.02	0	0	0	0.94	0	0	0	0	0	0	0	0	0	0	0	0	0	0	0	0	0	0	0	0	0	0	0	0	0	0	0	0.04	0	1
Cluster9840_ERR1067716_USAGM000890			0	0.94	0	0.97	0.96	0	0.95	0	0	1	0	0	0	0.06	0	0.23	0	0	0.03	0.14	0	0	0.35	0	0	0.33	0	0.64	0.03	0.3	0.1	0	0.23	0.64	0.94
Cluster9841_ERR1067716_USAGM001339	LGTB	lacto-N-neotetraose biosynthesis glycosyl transferase	0	0.63	0	0	0.94	0	0	0.21	0.2	0	0.01	0.43	0	0.94	0	0	0	0	0	0.03	0	0	0	0	0	0	0	0	0.9	0	0	0	0.06	0.09	0.91
Cluster9841_ERR1067741_USAGM001284	LGTB	lacto-N-neotetraose biosynthesis glycosyl transferase	0	0	0	0.62	0	0	0.79	0	0.1	0	0	0	0	0	0	0	0	0	0	0	0	0	0	0	0	0	0	0	0	0	0	0	0.02	0.19	1
Cluster9841_ERR1067813_USAGM001133	LGTB	lacto-N-neotetraose biosynthesis glycosyl transferase	0.84	0	0.89	0	0	1	0	0.47	0	0	0.9	0	0.91	0	0	0	0	0	0	0	0	0	0	0	0	0	0	0	0	0	0	0	0.02	0	1
Cluster9856_ERR1067718_USAGM000313			0.05	0	0.36	0	0.93	0	0	0	0	0	0.01	0	0	0	0	0	0	0	0	0.07	0	0	0	0	0	0	0	0	0	0	0	0	0	0.42	0.99
Cluster9861_ERR1067718_USAGM001065	RIBBA	Catalyzes the conversion of D-ribulose 5-phosphate to formate and 3,4-dihydroxy-2-butanone 4-phosphate (By similarity)	0	0	0	1	0	0	0.95	0	0	1	0	0	0	0	0	0	0	0	0	0.1	0	0	0	0	0.07	0	0	0	0	0.9	0	0	0	0.13	0.96
Cluster9876_ERR1067800_USAGM001705	PLSY	Catalyzes the transfer of an acyl group from acyl- phosphate (acyl-PO(4)) to glycerol-3-phosphate (G3P) to form lysophosphatidic acid (LPA). This enzyme utilizes acyl-phosphate as fatty acyl donor, but not acyl-CoA or acyl-ACP (By similarity)	0.01	0	0	1	0	0	0	0	0	0	0	0	0	0	0	0	0	0	0	0.03	0	0	0	0	0	0	0	0	0	0	0	0	0	0	1
Cluster9884_ERR1067709_USAGM000483	UVRC	The UvrABC repair system catalyzes the recognition and processing of DNA lesions. UvrC both incises the 5' and 3' sides of the lesion. The N-terminal half is responsible for the 3' incision and the C-terminal half is responsible for the 5' incision (By similarity)	1	0.94	0.98	0	0.94	1	0	1	1	0	1	0.93	0.98	0.02	0	0	0	0	0	0.28	0	0	0	0	0	0	0	0	0	0.8	0	0	0.21	0.25	0.96
Cluster9884_ERR1067800_USAGM001521	UVRC	The UvrABC repair system catalyzes the recognition and processing of DNA lesions. UvrC both incises the 5' and 3' sides of the lesion. The N-terminal half is responsible for the 3' incision and the C-terminal half is responsible for the 5' incision (By similarity)	0	0	0	0.97	0	0	0	0	0	0	0	0	0	0	0	0	0	0	0	0	0	0	0	0	0	0	0	0	0	0	0	0	0	0.02	1
Cluster9884_ERR191737_USAGM001302	UVRC	The UvrABC repair system catalyzes the recognition and processing of DNA lesions. UvrC both incises the 5' and 3' sides of the lesion. The N-terminal half is responsible for the 3' incision and the C-terminal half is responsible for the 5' incision (By similarity)	0	0	0	0	0	0	1	0	0	0	0	0	0	0	0	0	0	0	0	0	0	0	0	0	0	0	0	0	0	0	0	0	0	0	1
Cluster9897_ERR1067813_USAGM001227			0.49	0	0	0	0	0	0	0	0	0	0.72	0	0.68	0	0	0	0	0	0	0	0	0	0	0	0	0	0	0	0	0	0	0	0	0	1
Cluster9897_ERR191732_USAGM000418			0.14	0	0.62	0	0	0	0	0	0	0	0	0	0	0	0	0	0	0	0	0	0	0	0	0	0	0	0	0	0	0	0	0	0	0	1
Cluster9897_ERR855021_USAGM000035			0	0	0	0	0	1	0	0	0	0	0	0	0	0	0	0	0	0	0	0	0	0	0	0	0	0	0	0	0	0	0	0	0	0	1
Cluster992_SRR2736155_USAGM003208			0	0	0	0	0.03	0	0	0	0	0.8	0	0	0	0	0	0	0	0	0	0	0	0	0	0	0	0	0	0	0	0	0	0	0.02	0.13	1
Cluster995_ERR1067719_USAGM000465		Peptidase C39 family	0.14	0.02	0.02	0	0	0.05	0.11	0	0	0.9	0.09	0	0	0.1	0.02	0	0	0	0	0.14	0.08	0.12	0	0	0	0	0	0	0.1	0.2	0	0.48	0.08	0.08	0.98
