# Supplementary material for: PARMAP: A Pan-Genome-Based Computational Framework for Predicting Antimicrobial Resistance
Source: Front Microbiol. 2020 Oct 22;11:578795. doi: 10.3389/fmicb.2020.578795 (PMC7642336; doi:10.3389/fmicb.2020.578795)
Supplement: Supplementary file 3 [file Data_Sheet_3.ZIP › supplementary table 6.xlsx]

## Sheet: 23 known AMR genes
Table S6: List of gene alleles related to 23 known AMR genes in N. gonorrhoeae
Gene allele features	CARD annotation
Cluster10714_ERR1067710_USAGM000210	gb|AAA25550.1|ARO:3003105|dfrA3
Cluster10714_ERR1067711_USAGM000200	gb|AAA25550.1|ARO:3003105|dfrA3
Cluster10714_ERR1067716_USAGM001196	gb|AAA25550.1|ARO:3003105|dfrA3
Cluster1089_ERR1067710_USAGM000101	gb|APB03219.1|ARO:3003986|TaeA
Cluster1089_ERR1067711_USAGM000009	gb|APB03219.1|ARO:3003986|TaeA
Cluster118_ERR1067709_USAGM001047	gb|AAF42062.1|ARO:3000811|mtrD
Cluster118_ERR1067802_USAGM000060	gb|AAF42062.1|ARO:3000811|mtrD
Cluster118_SRR2736249_USAGM000040	gb|AAF42062.1|ARO:3000811|mtrD
Cluster118_SRR2736250_USAGM000643	gb|AAF42062.1|ARO:3000811|mtrD
Cluster118_SRR2736269_USAGM001631	gb|AAF42062.1|ARO:3000811|mtrD
Cluster1215_ERR1067711_USAGM000119	gb|BAE78116.1|ARO:3003576|eptA
Cluster1215_ERR1082163_USAGM000018	gb|BAE78116.1|ARO:3003576|eptA
Cluster1423_ERR1067709_USAGM000283	gb|AAF40764.1|ARO:3003962|farB
Cluster1423_ERR1067711_USAGM000213	gb|AAF40764.1|ARO:3003962|farB
Cluster1423_ERR1067713_USAGM001780	gb|AAF40764.1|ARO:3003962|farB
Cluster1423_ERR1067714_USAGM000038	gb|AAF40764.1|ARO:3003962|farB
Cluster14855_ERR1067710_USAGM000964	gb|AAA65955.1|ARO:3002942|vanHA
Cluster1534_ERR1067709_USAGM000505	gb|AAK37619.1|ARO:3000481|tet(35)
Cluster1534_ERR1067711_USAGM000358	gb|AAK37619.1|ARO:3000481|tet(35)
Cluster2020_ERR1067709_USAGM001046	gb|CAA64891.1|ARO:3000812|mtrE
Cluster2020_ERR1067712_USAGM001356	gb|CAA64891.1|ARO:3000812|mtrE
Cluster2020_ERR1067716_USAGM000877	gb|CAA64891.1|ARO:3000812|mtrE
Cluster2020_ERR1067802_USAGM000059	gb|CAA64891.1|ARO:3000812|mtrE
Cluster2020_SRR2736249_USAGM000039	gb|CAA64891.1|ARO:3000812|mtrE
Cluster248_ERR1067709_USAGM000345	gb|AAO47226.2|ARO:3003318|Streptomyces
Cluster248_ERR854908_USAGM001280	gb|AAO47226.2|ARO:3003318|Streptomyces
Cluster2959_ERR1067709_USAGM001048	gb|AAF42063.1|ARO:3000810|mtrC
Cluster2959_ERR1067710_USAGM000128	gb|AAF42063.1|ARO:3000810|mtrC
Cluster2959_ERR1067802_USAGM000061	gb|AAF42063.1|ARO:3000810|mtrC
Cluster2959_ERR1067828_USAGM001406	gb|AAF42063.1|ARO:3000810|mtrC
Cluster2959_SRR2736159_USAGM000830	gb|AAF42063.1|ARO:3000810|mtrC
Cluster2959_SRR2736249_USAGM000041	gb|AAF42063.1|ARO:3000810|mtrC
Cluster3338_ERR1067711_USAGM001123	gb|AAV85981.1|ARO:3000533|macA
Cluster3338_ERR1067716_USAGM001733	gb|AAV85981.1|ARO:3000533|macA
Cluster3405_ERR1067710_USAGM000198	gb|AAF40763.1|ARO:3003961|farA
Cluster341_ERR1067709_USAGM000098	gb|APB03222.1|ARO:3003992|rphB
Cluster341_ERR1067711_USAGM001092	gb|APB03222.1|ARO:3003992|rphB
Cluster34_ERR1067709_USAGM000400	gb|BAD59497.1|ARO:3000501|Nocardia
Cluster34_ERR1067709_USAGM000400	gb|BAD59497.1|ARO:3000501|Nocardia
Cluster34_ERR1067709_USAGM000400	gb|BAD59497.1|ARO:3000501|Nocardia
Cluster34_ERR1067710_USAGM000502	gb|BAD59497.1|ARO:3000501|Nocardia
Cluster34_ERR1067710_USAGM000502	gb|BAD59497.1|ARO:3000501|Nocardia
Cluster34_ERR1067710_USAGM000502	gb|BAD59497.1|ARO:3000501|Nocardia
Cluster6649_ERR1067710_USAGM000855	gb|AAC76093.1|ARO:3002986|bacA
Cluster696_ERR1067709_USAGM001754	gb|AAV85982.1|ARO:3000535|macB
Cluster759_ERR1067710_USAGM001723	gb|AAC74000.1|ARO:3003950|msbA
Cluster759_ERR1067711_USAGM001671	gb|AAC74000.1|ARO:3003950|msbA
Cluster8347_ERR1067709_USAGM001049	gb|ACF30254.1|ARO:3000817|mtrR
Cluster8347_ERR1067710_USAGM000127	gb|ACF30254.1|ARO:3000817|mtrR
Cluster8347_ERR1067747_USAGM001725	gb|ACF30254.1|ARO:3000817|mtrR
Cluster8347_SRR2736159_USAGM000831	gb|ACF30254.1|ARO:3000817|mtrR
Cluster8347_SRR2736249_USAGM000042	gb|ACF30254.1|ARO:3000817|mtrR
Cluster8842_ERR1067714_USAGM001250	gb|AAF86219.1|ARO:3000375|ErmB
Cluster8842_ERR1067722_USAGM000558	gb|AAF86219.1|ARO:3000375|ErmB
Cluster8842_ERR1067747_USAGM000449	gb|AAF86219.1|ARO:3000375|ErmB
Cluster8842_ERR1067787_USAGM001289	gb|AAF86219.1|ARO:3000375|ErmB
Cluster1627_ERR1067709_USAGM001046	gb|CAA64891.1|ARO:3000812|mtrE
Cluster2395_ERR1067710_USAGM000128	gb|AAF42063.1|ARO:3000810|mtrC
Cluster278_ERR1067709_USAGM000098	gb|APB03222.1|ARO:3003992|rphB
Cluster7313_ERR1067747_USAGM000449	gb|AAF86219.1|ARO:3000375|ErmB
Cluster7369_ERR1067710_USAGM000127	gb|ACF30254.1|ARO:3000817|mtrR
Cluster8922_ERR1067710_USAGM000210	gb|AAA25550.1|ARO:3003105|dfrA3
Cluster991_ERR1082163_USAGM000018	gb|BAE78116.1|ARO:3003576|eptA
Cluster10410_ERR1067709_USAGM001048	gb|AAF42063.1|ARO:3000810|mtrC
Cluster10410_ERR1067710_USAGM000128	gb|AAF42063.1|ARO:3000810|mtrC
Cluster10410_ERR1067723_USAGM001336	gb|AAF42063.1|ARO:3000810|mtrC
Cluster10410_ERR1067795_USAGM000288	gb|AAF42063.1|ARO:3000810|mtrC
Cluster10932_ERR1067709_USAGM000400	gb|BAD59497.1|ARO:3000501|Nocardia
Cluster10932_ERR1067709_USAGM000400	gb|BAD59497.1|ARO:3000501|Nocardia
Cluster10932_ERR1067709_USAGM000400	gb|BAD59497.1|ARO:3000501|Nocardia
Cluster10932_ERR1067710_USAGM000502	gb|BAD59497.1|ARO:3000501|Nocardia
Cluster10932_ERR1067710_USAGM000502	gb|BAD59497.1|ARO:3000501|Nocardia
Cluster10932_ERR1067710_USAGM000502	gb|BAD59497.1|ARO:3000501|Nocardia
Cluster11747_ERR1067709_USAGM000184	gb|AAC74000.1|ARO:3003950|msbA
Cluster11747_ERR1067710_USAGM001723	gb|AAC74000.1|ARO:3003950|msbA
Cluster12130_ERR1067709_USAGM001049	gb|ACF30254.1|ARO:3000817|mtrR
Cluster12130_ERR1067742_USAGM001285	gb|ACF30254.1|ARO:3000817|mtrR
Cluster12130_ERR1067756_USAGM000176	gb|ACF30254.1|ARO:3000817|mtrR
Cluster12130_SRR3360606_USAGM000133	gb|ACF30254.1|ARO:3000817|mtrR
Cluster12501_ERR1067710_USAGM000198	gb|AAF40763.1|ARO:3003961|farA
Cluster12501_ERR1067730_USAGM001329	gb|AAF40763.1|ARO:3003961|farA
Cluster12501_ERR191768_USAGM001331	gb|AAF40763.1|ARO:3003961|farA
Cluster12501_ERR854908_USAGM000768	gb|AAF40763.1|ARO:3003961|farA
Cluster12587_ERR1067805_USAGM001583	gb|ADP36409.1|ARO:3003730|Bifidobacteria
Cluster12687_ERR1067709_USAGM001754	gb|AAV85982.1|ARO:3000535|macB
Cluster12687_ERR1067815_USAGM001003	gb|AAV85982.1|ARO:3000535|macB
Cluster13933_ERR1067709_USAGM000098	gb|APB03222.1|ARO:3003992|rphB
Cluster13933_ERR1067711_USAGM001092	gb|APB03222.1|ARO:3003992|rphB
Cluster13933_ERR1067716_USAGM000498	gb|APB03222.1|ARO:3003992|rphB
Cluster13933_SRR3360629_USAGM001423	gb|APB03222.1|ARO:3003992|rphB
Cluster13939_ERR1067711_USAGM000716	gb|AAA86871.1|ARO:3002841|vatB
Cluster16152_SRR2736257_USAGM000798	gb|AAC74000.1|ARO:3003950|msbA
Cluster17689_ERR1067709_USAGM001620	gb|APB03219.1|ARO:3003986|TaeA
Cluster17689_ERR1067710_USAGM000101	gb|APB03219.1|ARO:3003986|TaeA
Cluster17689_ERR1067711_USAGM000009	gb|APB03219.1|ARO:3003986|TaeA
Cluster17689_ERR1067718_USAGM000078	gb|APB03219.1|ARO:3003986|TaeA
Cluster18923_ERR1067710_USAGM000210	gb|AAA25550.1|ARO:3003105|dfrA3
Cluster18923_ERR1067711_USAGM000200	gb|AAA25550.1|ARO:3003105|dfrA3
Cluster18923_ERR1067716_USAGM001196	gb|AAA25550.1|ARO:3003105|dfrA3
Cluster18923_ERR1067756_USAGM000802	gb|AAA25550.1|ARO:3003105|dfrA3
Cluster2941_ERR1082201_USAGM001065	gb|AAF42063.1|ARO:3000810|mtrC
Cluster3111_ERR1067709_USAGM001388	gb|AAC76093.1|ARO:3002986|bacA
Cluster3111_ERR1067710_USAGM000855	gb|AAC76093.1|ARO:3002986|bacA
Cluster3160_ERR1067711_USAGM000119	gb|BAE78116.1|ARO:3003576|eptA
Cluster3160_ERR1067717_USAGM001545	gb|BAE78116.1|ARO:3003576|eptA
Cluster3160_ERR854927_USAGM000985	gb|BAE78116.1|ARO:3003576|eptA
Cluster3602_ERR1067796_USAGM000571	gb|AAA65955.1|ARO:3002942|vanHA
Cluster379_ERR1067709_USAGM000283	gb|AAF40764.1|ARO:3003962|farB
Cluster379_ERR1067711_USAGM000213	gb|AAF40764.1|ARO:3003962|farB
Cluster379_ERR1067713_USAGM001780	gb|AAF40764.1|ARO:3003962|farB
Cluster379_ERR854908_USAGM000769	gb|AAF40764.1|ARO:3003962|farB
Cluster379_ERR855157_USAGM001801	gb|AAF40764.1|ARO:3003962|farB
Cluster379_SRR3360738_USAGM000469	gb|AAF40764.1|ARO:3003962|farB
Cluster3878_ERR1067709_USAGM001047	gb|AAF42062.1|ARO:3000811|mtrD
Cluster3878_ERR854911_USAGM000557	gb|AAF42062.1|ARO:3000811|mtrD
Cluster3878_SRR1661243_USAGM000849	gb|AAF42062.1|ARO:3000811|mtrD
Cluster4947_ERR191819_USAGM001332	gb|ACF30254.1|ARO:3000817|mtrR
Cluster5432_ERR1067709_USAGM001291	gb|AAF86219.1|ARO:3000375|ErmB
Cluster5432_ERR1067710_USAGM000739	gb|AAF86219.1|ARO:3000375|ErmB
Cluster5432_ERR1067714_USAGM001250	gb|AAF86219.1|ARO:3000375|ErmB
Cluster5432_ERR1067722_USAGM000558	gb|AAF86219.1|ARO:3000375|ErmB
Cluster5432_ERR1067745_USAGM000725	gb|AAF86219.1|ARO:3000375|ErmB
Cluster5432_ERR1067751_USAGM000927	gb|AAF86219.1|ARO:3000375|ErmB
Cluster5432_ERR1067772_USAGM001213	gb|AAF86219.1|ARO:3000375|ErmB
Cluster6890_ERR1067745_USAGM001405	gb|ACF30254.1|ARO:3000817|mtrR
Cluster7756_ERR1082201_USAGM001066	gb|AAF42063.1|ARO:3000810|mtrC
Cluster7756_ERR854970_USAGM001695	gb|AAF42063.1|ARO:3000810|mtrC
Cluster7795_ERR1067709_USAGM001753	gb|AAV85981.1|ARO:3000533|macA
Cluster7795_ERR1067715_USAGM000996	gb|AAV85981.1|ARO:3000533|macA
Cluster7795_ERR1067716_USAGM001733	gb|AAV85981.1|ARO:3000533|macA
Cluster7795_ERR1067746_USAGM001749	gb|AAV85981.1|ARO:3000533|macA
Cluster7795_ERR1067754_USAGM000671	gb|AAV85981.1|ARO:3000533|macA
Cluster7795_ERR1067800_USAGM001473	gb|AAV85981.1|ARO:3000533|macA
Cluster7795_ERR854986_USAGM000770	gb|AAV85981.1|ARO:3000533|macA
Cluster7795_ERR855128_USAGM000984	gb|AAV85981.1|ARO:3000533|macA
Cluster7795_SRR3360606_USAGM000511	gb|AAV85981.1|ARO:3000533|macA
Cluster8732_ERR1067709_USAGM000345	gb|AAO47226.2|ARO:3003318|Streptomyces
Cluster8732_ERR1067716_USAGM000240	gb|AAO47226.2|ARO:3003318|Streptomyces
Cluster8732_ERR1067813_USAGM000278	gb|AAO47226.2|ARO:3003318|Streptomyces
Cluster8732_ERR854908_USAGM001280	gb|AAO47226.2|ARO:3003318|Streptomyces
Cluster8939_ERR1067709_USAGM000505	gb|AAK37619.1|ARO:3000481|tet(35)
Cluster8939_ERR1067711_USAGM000358	gb|AAK37619.1|ARO:3000481|tet(35)
Cluster8939_ERR191737_USAGM001686	gb|AAK37619.1|ARO:3000481|tet(35)
Cluster9615_ERR1067710_USAGM000130	gb|CAA64891.1|ARO:3000812|mtrE
Cluster9615_ERR1067712_USAGM001356	gb|CAA64891.1|ARO:3000812|mtrE
Cluster9615_ERR1067716_USAGM000877	gb|CAA64891.1|ARO:3000812|mtrE
Cluster9615_ERR1067722_USAGM001256	gb|CAA64891.1|ARO:3000812|mtrE
Cluster9615_ERR1067768_USAGM000709	gb|CAA64891.1|ARO:3000812|mtrE
Cluster9664_SRR3360651_USAGM001583	gb|AAA25550.1|ARO:3003105|dfrA3
Cluster1033_ERR1067709_USAGM000283	gb|AAF40764.1|ARO:3003962|farB
Cluster1033_ERR1067711_USAGM000213	gb|AAF40764.1|ARO:3003962|farB
Cluster1033_ERR1067768_USAGM001542	gb|AAF40764.1|ARO:3003962|farB
Cluster1033_ERR854908_USAGM000769	gb|AAF40764.1|ARO:3003962|farB
Cluster1033_SRR1661243_USAGM000632	gb|AAF40764.1|ARO:3003962|farB
Cluster10803_ERR1067711_USAGM001753	gb|AAA65955.1|ARO:3002942|vanHA
Cluster10803_ERR223656_USAGM000655	gb|AAA65955.1|ARO:3002942|vanHA
Cluster1093_ERR1067709_USAGM000505	gb|AAK37619.1|ARO:3000481|tet(35)
Cluster1093_ERR1067711_USAGM000358	gb|AAK37619.1|ARO:3000481|tet(35)
Cluster1093_ERR191763_USAGM000156	gb|AAK37619.1|ARO:3000481|tet(35)
Cluster11237_ERR191743_USAGM000471	gb|AAV85982.1|ARO:3000535|macB
Cluster12296_ERR1067818_USAGM000315	gb|ACF30254.1|ARO:3000817|mtrR
Cluster1475_ERR1067709_USAGM001046	gb|CAA64891.1|ARO:3000812|mtrE
Cluster1475_ERR1067715_USAGM001126	gb|CAA64891.1|ARO:3000812|mtrE
Cluster1475_ERR1067716_USAGM000877	gb|CAA64891.1|ARO:3000812|mtrE
Cluster1475_ERR1067728_USAGM001014	gb|CAA64891.1|ARO:3000812|mtrE
Cluster1475_ERR1067768_USAGM000709	gb|CAA64891.1|ARO:3000812|mtrE
Cluster1475_ERR1067778_USAGM001894	gb|CAA64891.1|ARO:3000812|mtrE
Cluster172_ERR1067709_USAGM000345	gb|AAO47226.2|ARO:3003318|Streptomyces
Cluster172_ERR1067716_USAGM000240	gb|AAO47226.2|ARO:3003318|Streptomyces
Cluster172_ERR1067823_USAGM000833	gb|AAO47226.2|ARO:3003318|Streptomyces
Cluster172_ERR854908_USAGM001280	gb|AAO47226.2|ARO:3003318|Streptomyces
Cluster19_ERR1067709_USAGM000400	gb|BAD59497.1|ARO:3000501|Nocardia
Cluster19_ERR1067709_USAGM000400	gb|BAD59497.1|ARO:3000501|Nocardia
Cluster19_ERR1067709_USAGM000400	gb|BAD59497.1|ARO:3000501|Nocardia
Cluster19_ERR1067716_USAGM000185	gb|BAD59497.1|ARO:3000501|Nocardia
Cluster19_ERR1067716_USAGM000185	gb|BAD59497.1|ARO:3000501|Nocardia
Cluster19_ERR1067716_USAGM000185	gb|BAD59497.1|ARO:3000501|Nocardia
Cluster2162_ERR1067709_USAGM001048	gb|AAF42063.1|ARO:3000810|mtrC
Cluster2162_ERR1067718_USAGM000175	gb|AAF42063.1|ARO:3000810|mtrC
Cluster2162_ERR1067871_USAGM000363	gb|AAF42063.1|ARO:3000810|mtrC
Cluster2162_ERR854911_USAGM000556	gb|AAF42063.1|ARO:3000810|mtrC
Cluster238_ERR1067709_USAGM000098	gb|APB03222.1|ARO:3003992|rphB
Cluster238_ERR1067711_USAGM001092	gb|APB03222.1|ARO:3003992|rphB
Cluster238_ERR1067716_USAGM000498	gb|APB03222.1|ARO:3003992|rphB
Cluster238_SRR3360629_USAGM001423	gb|APB03222.1|ARO:3003992|rphB
Cluster2450_ERR1067709_USAGM001753	gb|AAV85981.1|ARO:3000533|macA
Cluster2450_ERR1067711_USAGM001123	gb|AAV85981.1|ARO:3000533|macA
Cluster2450_ERR1067716_USAGM001733	gb|AAV85981.1|ARO:3000533|macA
Cluster2450_ERR1067754_USAGM000671	gb|AAV85981.1|ARO:3000533|macA
Cluster2450_ERR1082162_USAGM001053	gb|AAV85981.1|ARO:3000533|macA
Cluster2450_ERR191819_USAGM001584	gb|AAV85981.1|ARO:3000533|macA
Cluster2450_SRR3360606_USAGM000511	gb|AAV85981.1|ARO:3000533|macA
Cluster2489_ERR1067711_USAGM000212	gb|AAF40763.1|ARO:3003961|farA
Cluster2489_ERR1067844_USAGM000646	gb|AAF40763.1|ARO:3003961|farA
Cluster2489_ERR854908_USAGM000768	gb|AAF40763.1|ARO:3003961|farA
Cluster337_ERR1067805_USAGM001583	gb|ADP36409.1|ARO:3003730|Bifidobacteria
Cluster4687_SRR3360651_USAGM000753	gb|AAF42063.1|ARO:3000810|mtrC
Cluster4865_ERR1067709_USAGM001388	gb|AAC76093.1|ARO:3002986|bacA
Cluster4865_ERR1067711_USAGM001328	gb|AAC76093.1|ARO:3002986|bacA
Cluster551_ERR1067709_USAGM000184	gb|AAC74000.1|ARO:3003950|msbA
Cluster551_ERR1067711_USAGM001671	gb|AAC74000.1|ARO:3003950|msbA
Cluster551_ERR1067716_USAGM000360	gb|AAC74000.1|ARO:3003950|msbA
Cluster6121_ERR1067709_USAGM001049	gb|ACF30254.1|ARO:3000817|mtrR
Cluster6121_ERR1067720_USAGM000938	gb|ACF30254.1|ARO:3000817|mtrR
Cluster6121_ERR1067742_USAGM001285	gb|ACF30254.1|ARO:3000817|mtrR
Cluster6121_SRR3360606_USAGM000133	gb|ACF30254.1|ARO:3000817|mtrR
Cluster6473_ERR1067709_USAGM001291	gb|AAF86219.1|ARO:3000375|ErmB
Cluster6473_ERR1067711_USAGM001275	gb|AAF86219.1|ARO:3000375|ErmB
Cluster6473_ERR1067715_USAGM000171	gb|AAF86219.1|ARO:3000375|ErmB
Cluster6473_ERR1067724_USAGM001213	gb|AAF86219.1|ARO:3000375|ErmB
Cluster6473_ERR1067765_USAGM001370	gb|AAF86219.1|ARO:3000375|ErmB
Cluster6473_ERR1067818_USAGM000558	gb|AAF86219.1|ARO:3000375|ErmB
Cluster6473_ERR1067820_USAGM000182	gb|AAF86219.1|ARO:3000375|ErmB
Cluster6473_ERR1082162_USAGM001314	gb|AAF86219.1|ARO:3000375|ErmB
Cluster6473_ERR855051_USAGM000049	gb|AAF86219.1|ARO:3000375|ErmB
Cluster7240_ERR191819_USAGM001332	gb|ACF30254.1|ARO:3000817|mtrR
Cluster751_ERR191743_USAGM000472	gb|AAV85982.1|ARO:3000535|macB
Cluster778_ERR1067709_USAGM001620	gb|APB03219.1|ARO:3003986|TaeA
Cluster778_ERR1067711_USAGM000009	gb|APB03219.1|ARO:3003986|TaeA
Cluster778_ERR1067716_USAGM001019	gb|APB03219.1|ARO:3003986|TaeA
Cluster77_ERR1067709_USAGM001047	gb|AAF42062.1|ARO:3000811|mtrD
Cluster77_ERR854911_USAGM000557	gb|AAF42062.1|ARO:3000811|mtrD
Cluster77_SRR1661243_USAGM000849	gb|AAF42062.1|ARO:3000811|mtrD
Cluster7814_ERR1067711_USAGM000200	gb|AAA25550.1|ARO:3003105|dfrA3
Cluster7814_ERR1067716_USAGM001196	gb|AAA25550.1|ARO:3003105|dfrA3
Cluster7814_ERR1067857_USAGM001340	gb|AAA25550.1|ARO:3003105|dfrA3
Cluster7814_ERR191819_USAGM001088	gb|AAA25550.1|ARO:3003105|dfrA3
Cluster8323_SRR3360651_USAGM001583	gb|AAA25550.1|ARO:3003105|dfrA3
Cluster863_ERR1067711_USAGM000119	gb|BAE78116.1|ARO:3003576|eptA
Cluster863_ERR1067778_USAGM003959	gb|BAE78116.1|ARO:3003576|eptA
Cluster863_ERR854927_USAGM000985	gb|BAE78116.1|ARO:3003576|eptA
Cluster1016_ERR1067709_USAGM001620	gb|APB03219.1|ARO:3003986|TaeA
Cluster1016_ERR1067711_USAGM000009	gb|APB03219.1|ARO:3003986|TaeA
Cluster1016_ERR1067714_USAGM000648	gb|APB03219.1|ARO:3003986|TaeA
Cluster1016_ERR1067719_USAGM000166	gb|APB03219.1|ARO:3003986|TaeA
Cluster1016_ERR1067730_USAGM000642	gb|APB03219.1|ARO:3003986|TaeA
Cluster110_ERR1067709_USAGM001047	gb|AAF42062.1|ARO:3000811|mtrD
Cluster110_ERR855084_USAGM001478	gb|AAF42062.1|ARO:3000811|mtrD
Cluster110_SRR1661243_USAGM000849	gb|AAF42062.1|ARO:3000811|mtrD
Cluster1123_ERR1067709_USAGM001097	gb|BAE78116.1|ARO:3003576|eptA
Cluster1123_ERR1067711_USAGM000119	gb|BAE78116.1|ARO:3003576|eptA
Cluster1123_ERR1067775_USAGM001573	gb|BAE78116.1|ARO:3003576|eptA
Cluster1123_SRR3361315_USAGM000448	gb|BAE78116.1|ARO:3003576|eptA
Cluster1312_ERR1067709_USAGM000283	gb|AAF40764.1|ARO:3003962|farB
Cluster1312_ERR1067711_USAGM000213	gb|AAF40764.1|ARO:3003962|farB
Cluster1312_ERR1067714_USAGM000038	gb|AAF40764.1|ARO:3003962|farB
Cluster1312_ERR1067751_USAGM001367	gb|AAF40764.1|ARO:3003962|farB
Cluster1312_ERR854908_USAGM000769	gb|AAF40764.1|ARO:3003962|farB
Cluster1312_SRR1661243_USAGM000632	gb|AAF40764.1|ARO:3003962|farB
Cluster13626_ERR1067711_USAGM001753	gb|AAA65955.1|ARO:3002942|vanHA
Cluster13626_ERR1067806_USAGM000585	gb|AAA65955.1|ARO:3002942|vanHA
Cluster13626_ERR1067811_USAGM001020	gb|AAA65955.1|ARO:3002942|vanHA
Cluster13989_ERR1067778_USAGM001470	gb|AAF67494.2|ARO:3002522|novA
Cluster1416_ERR1067709_USAGM000505	gb|AAK37619.1|ARO:3000481|tet(35)
Cluster1416_ERR1067711_USAGM000358	gb|AAK37619.1|ARO:3000481|tet(35)
Cluster1416_ERR191737_USAGM001686	gb|AAK37619.1|ARO:3000481|tet(35)
Cluster1416_SRR3349615_USAGM001528	gb|AAK37619.1|ARO:3000481|tet(35)
Cluster15495_ERR1067761_USAGM000497	gb|ACF30254.1|ARO:3000817|mtrR
Cluster16188_ERR191763_USAGM001363	gb|AID93387.1|ARO:3004660|catB11
Cluster1891_ERR1067709_USAGM001046	gb|CAA64891.1|ARO:3000812|mtrE
Cluster1891_ERR1067712_USAGM001356	gb|CAA64891.1|ARO:3000812|mtrE
Cluster1891_ERR1067714_USAGM001368	gb|CAA64891.1|ARO:3000812|mtrE
Cluster1891_ERR1067724_USAGM000452	gb|CAA64891.1|ARO:3000812|mtrE
Cluster1891_ERR1067728_USAGM001014	gb|CAA64891.1|ARO:3000812|mtrE
Cluster1891_ERR1067768_USAGM000709	gb|CAA64891.1|ARO:3000812|mtrE
Cluster1891_ERR855084_USAGM001477	gb|CAA64891.1|ARO:3000812|mtrE
Cluster232_ERR1067709_USAGM000345	gb|AAO47226.2|ARO:3003318|Streptomyces
Cluster232_ERR1067720_USAGM000605	gb|AAO47226.2|ARO:3003318|Streptomyces
Cluster232_ERR1067813_USAGM000278	gb|AAO47226.2|ARO:3003318|Streptomyces
Cluster232_ERR854908_USAGM001280	gb|AAO47226.2|ARO:3003318|Streptomyces
Cluster2746_ERR1067709_USAGM001048	gb|AAF42063.1|ARO:3000810|mtrC
Cluster2746_ERR1067714_USAGM001366	gb|AAF42063.1|ARO:3000810|mtrC
Cluster2746_ERR1067723_USAGM001336	gb|AAF42063.1|ARO:3000810|mtrC
Cluster2746_ERR855084_USAGM001479	gb|AAF42063.1|ARO:3000810|mtrC
Cluster3018_SRR2736257_USAGM000798	gb|AAC74000.1|ARO:3003950|msbA
Cluster30_ERR1067709_USAGM000400	gb|BAD59497.1|ARO:3000501|Nocardia
Cluster30_ERR1067709_USAGM000400	gb|BAD59497.1|ARO:3000501|Nocardia
Cluster30_ERR1067709_USAGM000400	gb|BAD59497.1|ARO:3000501|Nocardia
Cluster30_ERR1067714_USAGM001063	gb|BAD59497.1|ARO:3000501|Nocardia
Cluster30_ERR1067714_USAGM001063	gb|BAD59497.1|ARO:3000501|Nocardia
Cluster30_ERR1067714_USAGM001063	gb|BAD59497.1|ARO:3000501|Nocardia
Cluster3100_ERR1067709_USAGM001753	gb|AAV85981.1|ARO:3000533|macA
Cluster3100_ERR1067711_USAGM001123	gb|AAV85981.1|ARO:3000533|macA
Cluster3100_ERR1067719_USAGM001173	gb|AAV85981.1|ARO:3000533|macA
Cluster3100_ERR1067730_USAGM001355	gb|AAV85981.1|ARO:3000533|macA
Cluster3100_ERR1067754_USAGM000671	gb|AAV85981.1|ARO:3000533|macA
Cluster3100_ERR1067800_USAGM001473	gb|AAV85981.1|ARO:3000533|macA
Cluster3100_ERR855128_USAGM000984	gb|AAV85981.1|ARO:3000533|macA
Cluster3100_SRR3360606_USAGM000511	gb|AAV85981.1|ARO:3000533|macA
Cluster3159_ERR1067711_USAGM000212	gb|AAF40763.1|ARO:3003961|farA
Cluster3159_ERR1067730_USAGM001329	gb|AAF40763.1|ARO:3003961|farA
Cluster3159_ERR191768_USAGM001331	gb|AAF40763.1|ARO:3003961|farA
Cluster3159_ERR854908_USAGM000768	gb|AAF40763.1|ARO:3003961|farA
Cluster321_ERR1067709_USAGM000098	gb|APB03222.1|ARO:3003992|rphB
Cluster321_ERR1067711_USAGM001092	gb|APB03222.1|ARO:3003992|rphB
Cluster321_ERR1067723_USAGM000071	gb|APB03222.1|ARO:3003992|rphB
Cluster321_SRR3360629_USAGM001423	gb|APB03222.1|ARO:3003992|rphB
Cluster6163_ERR1067709_USAGM001388	gb|AAC76093.1|ARO:3002986|bacA
Cluster6163_ERR1067711_USAGM001328	gb|AAC76093.1|ARO:3002986|bacA
Cluster646_ERR1067709_USAGM001754	gb|AAV85982.1|ARO:3000535|macB
Cluster646_ERR854871_USAGM000626	gb|AAV85982.1|ARO:3000535|macB
Cluster705_ERR1067709_USAGM000184	gb|AAC74000.1|ARO:3003950|msbA
Cluster705_ERR1067711_USAGM001671	gb|AAC74000.1|ARO:3003950|msbA
Cluster705_ERR1067714_USAGM001180	gb|AAC74000.1|ARO:3003950|msbA
Cluster705_ERR1067867_USAGM000796	gb|AAC74000.1|ARO:3003950|msbA
Cluster705_ERR223690_USAGM000696	gb|AAC74000.1|ARO:3003950|msbA
Cluster7728_ERR1067709_USAGM001049	gb|ACF30254.1|ARO:3000817|mtrR
Cluster7728_ERR1067714_USAGM001365	gb|ACF30254.1|ARO:3000817|mtrR
Cluster7728_ERR1067719_USAGM000544	gb|ACF30254.1|ARO:3000817|mtrR
Cluster7728_ERR1067742_USAGM001285	gb|ACF30254.1|ARO:3000817|mtrR
Cluster7728_ERR1067756_USAGM000176	gb|ACF30254.1|ARO:3000817|mtrR
Cluster7728_ERR191763_USAGM000668	gb|ACF30254.1|ARO:3000817|mtrR
Cluster7728_ERR855043_USAGM001445	gb|ACF30254.1|ARO:3000817|mtrR
Cluster7728_ERR855084_USAGM001480	gb|ACF30254.1|ARO:3000817|mtrR
Cluster7728_SRR3360606_USAGM000133	gb|ACF30254.1|ARO:3000817|mtrR
Cluster8183_ERR1067709_USAGM001291	gb|AAF86219.1|ARO:3000375|ErmB
Cluster8183_ERR1067711_USAGM001275	gb|AAF86219.1|ARO:3000375|ErmB
Cluster8183_ERR1067714_USAGM001250	gb|AAF86219.1|ARO:3000375|ErmB
Cluster8183_ERR1067724_USAGM001213	gb|AAF86219.1|ARO:3000375|ErmB
Cluster8183_ERR1067751_USAGM000927	gb|AAF86219.1|ARO:3000375|ErmB
Cluster8183_ERR1067761_USAGM001809	gb|AAF86219.1|ARO:3000375|ErmB
Cluster8183_ERR1067782_USAGM001486	gb|AAF86219.1|ARO:3000375|ErmB
Cluster9088_ERR191819_USAGM001332	gb|ACF30254.1|ARO:3000817|mtrR
Cluster9877_ERR1067711_USAGM000200	gb|AAA25550.1|ARO:3003105|dfrA3
Cluster9877_ERR1067714_USAGM000025	gb|AAA25550.1|ARO:3003105|dfrA3
Cluster9877_ERR1067715_USAGM001308	gb|AAA25550.1|ARO:3003105|dfrA3
Cluster9877_ERR1067724_USAGM001188	gb|AAA25550.1|ARO:3003105|dfrA3
Cluster9877_ERR1067756_USAGM000802	gb|AAA25550.1|ARO:3003105|dfrA3
